# Supplementary material for: Crystal structure of catena-poly[[[trans-bis(aceto­nitrile-κN)diaquacobalt(II)]-μ-pyrazine-κ2 N:N′] dinitrate]
Source: Acta Crystallogr E Crystallogr Commun. 2016 Jan 13;72(Pt 2):151–4. doi: 10.1107/S2056989016000220 (PMC4770956; doi:10.1107/S2056989016000220)
Supplement: Supplementary file 1 [file e-72-00151-sup1.cif]

##############################################################################
#                                                                            #
# This CIF contains the data in a paper accepted for publication in          #
# Acta Crystallographica Section E. It conforms to the requirements of       #
# Notes for Authors for Acta Crystallographica Section E, and has been       #
# peer reviewed under the auspices of the IUCr Commission on Journals.       #
#                                                                            #
# Full details of the Crystallographic Information File format               #
# are given in the paper "The Crystallographic Information File (CIF):       #
# a New Standard Archive File for Crystallography" by S. R. Hall, F. H.      #
# Allen and I. D. Brown [Acta Cryst. (1991), A47, 655-685].                  #
#                                                                            #
# The current version of the core CIF dictionary is obtainable from          #
# ftp://ftp.iucr.org/pub/cif_core.dic.                                       #
#                                                                            #
# Software is freely available for graphical display of the structure(s)     #
# in this CIF. For information consult the CIF software page                 #
# http://www.iucr.org/resources/cif/software.                                #
#                                                                            #
# This file may be used for bona fide research purposes within the           #
# scientific community so long as proper attribution is given to the journal # 
# article from which it was obtained.                                        #
#                                                                            #
##############################################################################
data_I
_database_code_depnum_ccdc_archive 'CCDC 1445438'
_audit_creation_method     'SHELXL-2014/7'
_journal_date_recd_electronic     2015-12-31
_journal_date_accepted     2016-01-05
_journal_name_full     'Acta Crystallographica, Section E'
_journal_year     2016
_journal_volume     72
_journal_issue      2
_journal_page_first     151
_journal_page_last     154
_journal_paper_category     GM
_journal_paper_doi     10.1107/S2056989016000220
_journal_coeditor_code     WM5260
_publ_contact_author_name     'Chen Liu'
_publ_contact_author_address
;
Department of Chemistry and Environmental Science, Grenfell Campus, Memorial
University of Newfoundland, Corner Brook, Newfoundland, A2H 5G4, Canada
;
_publ_contact_author_email     'cliu@grenfell.mun.ca'
_publ_contact_author_fax     ?
_publ_contact_author_phone     '709-639-2550'
_publ_section_title
;\
Crystal structure of
<i>catena</i>-poly[[[<i>trans</i>-bis(acetonitrile-\k<i>N</i>)diaqua\
cobalt(II)]-\m-pyrazine-\k^2^<i>N</i>:<i>N</i>'] dinitrate]
;
_publ_section_title_footnote     .
loop_
    _publ_author_name
    _publ_author_footnote
    _publ_author_address
    'Liu, Chen' .
;
Department of Chemistry and Environmental Science, Grenfell Campus,
Memorial University of Newfoundland,
Corner Brook, NL, A2H 5G4,
Canada
;
    'Felts, Ashley C.' .
;
Department of Chemistry, University of Florida, Gainesville, FL, 32611-7200,
USA
;
    'Thuijs, Annaliese E.' .
;
Department of Chemistry, University of Florida, Gainesville, FL, 32611-7200,
USA
;
    'Useche, Aaron' .
;
Department of Chemistry and Environmental Science, Grenfell Campus,
Memorial University of Newfoundland,
Corner Brook, NL, A2H 5G4,
Canada
;
    'Abboud, Khalil A.' .
;
Department of Chemistry, University of Florida, Gainesville, FL, 32611-7200,
USA
;
_publ_section_synopsis
;
The central structural motif of the title coordination polymer,
[Co(C~4~H~4~N~2~)(CH~3~CN)~2~(H~2~O)~2~(NO~3~)~2~]<i>~n~</i>, is a chain
composed of Co^II^ ions linked by bis-monodentate bridging pyrazine ligands
through their N atoms. Nitrate anions are situated in the space between the
Co^II^ chains
;
_chemical_name_systematic
;\
<i>catena</i>-Poly[[[<i>trans</i>-bis(acetonitrile-\k<i>N</i>)diaqua\
cobalt(II)]-\m-pyrazine-\k^2^<i>N</i>:<i>N</i>'] dinitrate]
;
_chemical_name_common     ?
_chemical_formula_moiety     'C8 H14 Co N6 O8'
_chemical_formula_sum     'C8 H14 Co N6 O8'
_chemical_formula_iupac     '[Co (N O3)2 (C4 H4 N2) (C2 H3 N)2 (H2 O)2]'
_chemical_formula_weight     381.18
_chemical_melting_point     ?
_shelx_space_group_comment
;
The symmetry employed for this shelxl refinement is uniquely defined
by the following loop, which should always be used as a source of
symmetry information in preference to the above space-group names.
They are only intended as comments.
;
_space_group_crystal_system     monoclinic
_space_group_name_H-M_alt     'P 21/c'
_space_group_name_Hall     '-P 2ybc'
loop_
    _space_group_symop_operation_xyz
    'x, y, z'
    '-x, y+1/2, -z+1/2'
    '-x, -y, -z'
    'x, -y-1/2, z-1/2'
_cell_length_a     7.0798(3)
_cell_length_b     15.0376(6)
_cell_length_c     7.9329(3)
_cell_angle_alpha     90
_cell_angle_beta     110.8803(6)
_cell_angle_gamma     90
_cell_volume     789.10(5)
_cell_formula_units_Z     2
_cell_measurement_reflns_used     9896
_cell_measurement_theta_min     2.0
_cell_measurement_theta_max     28.0
_cell_measurement_temperature     100(2)
_exptl_crystal_description     needle
_exptl_crystal_colour     pink
_exptl_crystal_size_max     0.287
_exptl_crystal_size_mid     0.105
_exptl_crystal_size_min     0.077
_exptl_crystal_density_diffrn     1.604
_exptl_crystal_density_meas     .
_exptl_crystal_density_method     ?
_exptl_crystal_F_000     390
_exptl_absorpt_coefficient_mu     1.138
_exptl_absorpt_correction_type     analytical
_exptl_absorpt_process_details
;
based on measured indexed crystal faces using
SHELXTL2014 (Sheldrick, 2015<i>b</i>)
;
_shelx_estimated_absorpt_T_min     0.736
_shelx_estimated_absorpt_T_max     0.918
_exptl_absorpt_correction_T_min     0.7348
_exptl_absorpt_correction_T_max     0.9038
_diffrn_ambient_temperature     100(2)
_diffrn_radiation_type     MoK\a
_diffrn_radiation_wavelength     0.71073
_diffrn_measurement_device_type     'Bruker APEXII DUO CCD'
_diffrn_measurement_method     '\f- and \w-scans'
_diffrn_detector_area_resol_mean     ?
_diffrn_reflns_number     21292
_diffrn_reflns_av_R_equivalents     0.0217
_diffrn_reflns_theta_min     2.709
_diffrn_reflns_theta_max     27.496
_diffrn_reflns_theta_full     25.242
_diffrn_measured_fraction_theta_max     1.000
_diffrn_measured_fraction_theta_full     1.000
_diffrn_reflns_limit_h_min     -9
_diffrn_reflns_limit_h_max     9
_diffrn_reflns_limit_k_min     -19
_diffrn_reflns_limit_k_max     19
_diffrn_reflns_limit_l_min     -10
_diffrn_reflns_limit_l_max     10
_diffrn_standards_number     0
_diffrn_standards_interval_count     ?
_diffrn_standards_interval_time     ?
_diffrn_standards_decay_%     1
_reflns_number_total     1811
_reflns_number_gt     1687
_reflns_threshold_expression     'I > 2\s(I)'
_refine_ls_structure_factor_coef     Fsqd
_refine_ls_matrix_type     full
_refine_ls_R_factor_all     0.0206
_refine_ls_R_factor_gt     0.0190
_refine_ls_wR_factor_gt     0.0540
_refine_ls_wR_factor_ref     0.0549
_refine_ls_goodness_of_fit_ref     1.069
_refine_ls_restrained_S_all     1.069
_refine_ls_number_reflns     1811
_refine_ls_number_parameters     115
_refine_ls_number_restraints     0
_refine_ls_hydrogen_treatment     mixed
_refine_ls_weighting_scheme     calc
_refine_ls_weighting_details
              'w=1/[\s^2^(Fo^2^)+(0.0316P)^2^+0.2947P] where P=(Fo^2^+2Fc^2^)/3'
_atom_sites_solution_hydrogens     mixed
_atom_sites_solution_primary     ?
_atom_sites_solution_secondary     ?
_refine_ls_shift/su_max     0.000
_refine_ls_shift/su_mean     0.000
_refine_diff_density_max     0.338
_refine_diff_density_min     -0.313
_refine_ls_extinction_method     none
_refine_ls_extinction_coef     .
loop_
    _atom_type_symbol
    _atom_type_description
    _atom_type_scat_dispersion_real
    _atom_type_scat_dispersion_imag
    _atom_type_scat_source
    'C' 'C' 0.0033 0.0016
                         'International Tables Vol C Tables 4.2.6.8 and 6.1.1.4'
    'H' 'H' 0.0000 0.0000
                         'International Tables Vol C Tables 4.2.6.8 and 6.1.1.4'
    'N' 'N' 0.0061 0.0033
                         'International Tables Vol C Tables 4.2.6.8 and 6.1.1.4'
    'O' 'O' 0.0106 0.0060
                         'International Tables Vol C Tables 4.2.6.8 and 6.1.1.4'
    'Co' 'Co' 0.3494 0.9721
                         'International Tables Vol C Tables 4.2.6.8 and 6.1.1.4'
_computing_data_collection
;
APEX2 (Bruker, 2014)
;
_computing_cell_refinement
;
SAINT (Bruker, 2014)
;
_computing_data_reduction
;
SAINT (Bruker, 2014)
;
_computing_structure_solution
;
<i>SHELXLT</i> (Sheldrick, 2015<i>a</i>)
;
_computing_structure_refinement
;
SHELXL2014/7 (Sheldrick, 2015<i>b</i>)
;
_computing_molecular_graphics
;
XP in SHELXTL-plus (Sheldrick, 2008) and
ORTEP-3 for Windows (Farrugia, 2012)
;
_computing_publication_material
;
publCIF (Westrip, 2010)
;
loop_
    _atom_site_type_symbol
    _atom_site_label
    _atom_site_fract_x
    _atom_site_fract_y
    _atom_site_fract_z
    _atom_site_U_iso_or_equiv
    _atom_site_adp_type
    _atom_site_calc_flag
    _atom_site_occupancy
    _atom_site_disorder_assembly
    _atom_site_disorder_group
    Co Co1 0.5000 0.5000 0.0000 0.00977(8) Uani d 1 . .
    O O1 0.45432(12) 0.38331(6) -0.13782(12) 0.01522(17) Uani d 1 . .
    H H1Y 0.431(3) 0.3365(13) -0.092(2) 0.035(5) Uiso d 1 . .
    H H1X 0.391(3) 0.3842(13) -0.243(3) 0.036(5) Uiso d 1 . .
    N N1 0.19570(15) 0.49931(6) -0.00181(13) 0.01163(19) Uani d 1 . .
    N N2 0.39794(14) 0.56807(6) -0.25144(13) 0.01470(19) Uani d 1 . .
    C C1 0.07744(16) 0.57128(7) -0.05354(15) 0.0134(2) Uani d 1 . .
    H H1A 0.1283 0.6228 -0.0923 0.016 Uiso calc 1 . .
    C C2 -0.11795(16) 0.57209(7) -0.05167(14) 0.0131(2) Uani d 1 . .
    H H2A -0.1981 0.6242 -0.0889 0.016 Uiso calc 1 . .
    C C3 0.31802(17) 0.58923(8) -0.39744(16) 0.0158(2) Uani d 1 . .
    C C4 0.2144(2) 0.61342(10) -0.58544(17) 0.0278(3) Uani d 1 . .
    H H4A 0.3122 0.6380 -0.6346 0.042 Uiso calc 1 . .
    H H4B 0.1106 0.6580 -0.5939 0.042 Uiso calc 1 . .
    H H4C 0.1508 0.5605 -0.6545 0.042 Uiso calc 1 . .
    N N11 0.23020(15) 0.30295(7) 0.44860(13) 0.0172(2) Uani d 1 . .
    O O11 0.09637(15) 0.26787(6) 0.31960(13) 0.0295(2) Uani d 1 . .
    O O12 0.21017(14) 0.38082(6) 0.49826(12) 0.0228(2) Uani d 1 . .
    O O13 0.39023(13) 0.26094(6) 0.53329(12) 0.0230(2) Uani d 1 . .
loop_
    _atom_site_aniso_label
    _atom_site_aniso_U_11
    _atom_site_aniso_U_22
    _atom_site_aniso_U_33
    _atom_site_aniso_U_12
    _atom_site_aniso_U_13
    _atom_site_aniso_U_23
    Co1 0.00857(12) 0.01064(12) 0.01028(12) -0.00011(7) 0.00357(8) 0.00023(7)
    O1 0.0187(4) 0.0130(4) 0.0136(4) -0.0023(3) 0.0053(3) -0.0011(3)
    N1 0.0107(4) 0.0130(5) 0.0112(4) 0.0000(3) 0.0038(3) -0.0005(3)
    N2 0.0142(4) 0.0151(5) 0.0151(5) 0.0002(4) 0.0056(4) 0.0010(4)
    C1 0.0135(5) 0.0125(5) 0.0144(5) -0.0006(4) 0.0051(4) 0.0011(4)
    C2 0.0128(5) 0.0127(5) 0.0138(5) 0.0012(4) 0.0045(4) 0.0013(4)
    C3 0.0144(5) 0.0164(5) 0.0178(6) -0.0005(4) 0.0072(4) 0.0008(4)
    C4 0.0215(6) 0.0426(8) 0.0162(6) 0.0002(6) 0.0029(5) 0.0093(5)
    N11 0.0222(5) 0.0137(5) 0.0149(4) -0.0015(4) 0.0057(4) 0.0004(4)
    O11 0.0319(5) 0.0190(5) 0.0236(5) -0.0026(4) -0.0073(4) -0.0018(4)
    O12 0.0315(5) 0.0134(4) 0.0213(4) 0.0030(4) 0.0067(4) -0.0024(3)
    O13 0.0207(4) 0.0198(4) 0.0232(5) 0.0041(3) 0.0012(3) -0.0054(3)
_geom_special_details
;
 All esds (except the esd in the dihedral angle between two l.s. planes)
 are estimated using the full covariance matrix.  The cell esds are taken
 into account individually in the estimation of esds in distances, angles
 and torsion angles; correlations between esds in cell parameters are only
 used when they are defined by crystal symmetry.  An approximate (isotropic)
 treatment of cell esds is used for estimating esds involving l.s. planes.
;
loop_
    _geom_bond_atom_site_label_1
    _geom_bond_atom_site_label_2
    _geom_bond_site_symmetry_2
    _geom_bond_distance
    _geom_bond_publ_flag
    Co1 O1 . 2.0315(8) ?
    Co1 O1 3_665 2.0315(8) ?
    Co1 N2 3_665 2.1263(9) ?
    Co1 N2 . 2.1263(9) ?
    Co1 N1 3_665 2.1493(10) ?
    Co1 N1 . 2.1493(10) ?
    O1 H1Y . 0.83(2) ?
    O1 H1X . 0.80(2) ?
    N1 C1 . 1.3401(14) ?
    N1 C2 3_565 1.3425(14) ?
    N2 C3 . 1.1383(15) ?
    C1 C2 . 1.3888(15) ?
    C1 H1A . 0.9500 ?
    C2 N1 3_565 1.3425(14) ?
    C2 H2A . 0.9500 ?
    C3 C4 . 1.4542(16) ?
    C4 H4A . 0.9800 ?
    C4 H4B . 0.9800 ?
    C4 H4C . 0.9800 ?
    N11 O11 . 1.2378(13) ?
    N11 O12 . 1.2595(13) ?
    N11 O13 . 1.2616(13) ?
loop_
    _geom_angle_atom_site_label_1
    _geom_angle_atom_site_label_2
    _geom_angle_atom_site_label_3
    _geom_angle_site_symmetry_1
    _geom_angle_site_symmetry_3
    _geom_angle
    _geom_angle_publ_flag
    O1 Co1 O1 . 3_665 180.0 ?
    O1 Co1 N2 . 3_665 91.42(4) ?
    O1 Co1 N2 3_665 3_665 88.58(4) ?
    O1 Co1 N2 . . 88.58(4) ?
    O1 Co1 N2 3_665 . 91.42(4) ?
    N2 Co1 N2 3_665 . 180.0 ?
    O1 Co1 N1 . 3_665 88.55(3) ?
    O1 Co1 N1 3_665 3_665 91.45(3) ?
    N2 Co1 N1 3_665 3_665 89.51(4) ?
    N2 Co1 N1 . 3_665 90.49(4) ?
    O1 Co1 N1 . . 91.45(3) ?
    O1 Co1 N1 3_665 . 88.55(3) ?
    N2 Co1 N1 3_665 . 90.49(4) ?
    N2 Co1 N1 . . 89.51(4) ?
    N1 Co1 N1 3_665 . 180.0 ?
    Co1 O1 H1Y . . 121.0(12) ?
    Co1 O1 H1X . . 118.3(14) ?
    H1Y O1 H1X . . 110.2(18) ?
    C1 N1 C2 . 3_565 117.45(10) ?
    C1 N1 Co1 . . 120.89(7) ?
    C2 N1 Co1 3_565 . 121.65(7) ?
    C3 N2 Co1 . . 165.59(9) ?
    N1 C1 C2 . . 121.32(10) ?
    N1 C1 H1A . . 119.3 ?
    C2 C1 H1A . . 119.3 ?
    N1 C2 C1 3_565 . 121.23(10) ?
    N1 C2 H2A 3_565 . 119.4 ?
    C1 C2 H2A . . 119.4 ?
    N2 C3 C4 . . 178.24(13) ?
    C3 C4 H4A . . 109.5 ?
    C3 C4 H4B . . 109.5 ?
    H4A C4 H4B . . 109.5 ?
    C3 C4 H4C . . 109.5 ?
    H4A C4 H4C . . 109.5 ?
    H4B C4 H4C . . 109.5 ?
    O11 N11 O12 . . 121.09(10) ?
    O11 N11 O13 . . 120.29(10) ?
    O12 N11 O13 . . 118.61(10) ?
loop_
    _geom_hbond_atom_site_label_D
    _geom_hbond_atom_site_label_H
    _geom_hbond_atom_site_label_A
    _geom_hbond_site_symmetry_A
    _geom_hbond_distance_DH
    _geom_hbond_distance_HA
    _geom_hbond_distance_DA
    _geom_hbond_angle_DHA
    O1 H1Y O13 4_565 0.83(2) 1.85(2) 2.6819(12) 173.5(18)
    O1 H1X O12 1_554 0.80(2) 1.99(2) 2.7869(12) 174.1(19)
    O1 H1X O13 1_554 0.80(2) 2.562(19) 3.0912(12) 125.3(17)
    C1 H1A O11 3_565 0.95 2.54 3.1572(14) 123.0
    C2 H2A O13 2 0.95 2.59 3.4644(14) 153.3
    C4 H4A O13 3_665 0.98 2.49 3.2785(17) 137.6
    C4 H4B O11 2_554 0.98 2.49 3.2823(17) 137.5
_shelx_hkl_file
;
   0   0  -1    1.53    0.18
   0   0  -2 2146.08   11.19
   0   0  -2 2183.41   11.16
   0   0   2 2197.16   10.74
   0   0   2 2273.86    6.44
   0   0   2 2288.19   12.22
   0   0   2 2258.33   12.51
   0   0   2 2227.05   12.50
   0   0   2 2247.41   12.61
   0   0  -3   -0.14    0.20
   0   0  -3    0.14    0.21
   0   0   3   -0.04    0.20
   0   0   3    0.09    0.12
   0   0   3   -0.09    0.23
   0   0   3    0.29    0.27
   0   0   3    0.18    0.27
   0   0   3   -0.01    0.22
   0   0  -4  426.25    2.93
   0   0  -4  417.62    2.86
   0   0   4  426.17    2.82
   0   0   4  442.72    1.49
   0   0   4  439.63    3.15
   0   0   4  439.99    3.26
   0   0   4  437.59    3.24
   0   0   4  434.89    3.25
   0   0  -5    0.10    0.27
   0   0  -5    0.04    0.26
   0   0   5    0.31    0.27
   0   0   5   -0.07    0.29
   0   0   5    0.28    0.32
   0   0   5    0.31    0.33
   0   0   5   -0.27    0.27
   0   0  -6  106.12    1.89
   0   0  -6  105.36    1.86
   0   0   6  106.73    1.81
   0   0   6  112.16    2.02
   0   0   6  109.56    2.08
   0   0   6  109.94    2.09
   0   0   6  104.50    2.04
   0   0  -7    0.03    0.35
   0   0  -7    0.10    0.36
   0   0   7   -0.25    0.33
   0   0   7    0.18    0.39
   0   0   7   -0.23    0.40
   0   0   7   -0.19    0.42
   0   0   7   -0.09    0.40
   0   0  -8   54.88    1.69
   0   0  -8   56.46    1.69
   0   0   8   59.06    1.66
   0   0   8   55.98    1.75
   0   0   8   57.83    1.88
   0   0   8   58.38    1.89
   0   0   8   58.28    1.89
   0   0  -9   -0.08    0.41
   0   0  -9   -0.06    0.44
   0   0  -9    0.22    0.47
   0   0   9   -0.16    0.42
   0   0   9    0.30    0.49
   0   0   9   -0.07    0.50
   0   0   9    0.44    0.54
   0   0   9   -0.06    0.52
   0  -1   0   -0.03    0.06
   0  -1   0    0.01    0.06
   0   1   0    0.02    0.05
   0   1   0    0.00    0.04
   0  -1  -1  543.41    2.05
   0  -1   1  524.87    3.04
   0  -1   1  556.52    3.26
   0  -1   1  575.36    4.33
   0  -1   1  567.35    3.82
   0  -1   1  564.57    3.90
   0   1  -1  527.83    3.10
   0   1  -1  534.55    3.60
   0   1  -1  534.86    3.70
   0   1  -1  530.89    3.30
   0   1   1  538.59    3.76
   0   1   1  531.10    3.27
   0   1   1  575.39    3.17
   0   1   1  565.90    3.44
   0   1   1  561.49    3.33
   0   1   1  556.36    3.89
   0  -1  -2   55.98    0.78
   0  -1  -2   55.35    0.77
   0  -1   2   56.71    0.73
   0  -1   2   59.68    0.63
   0  -1   2   59.03    0.93
   0  -1   2   60.93    0.93
   0  -1   2   59.98    0.93
   0  -1   2   59.97    0.90
   0   1  -2   57.71    0.81
   0   1  -2   56.69    0.80
   0   1   2   57.41    0.81
   0   1   2   56.53    0.79
   0   1   2   59.44    0.82
   0   1   2   60.92    0.89
   0   1   2   60.42    0.88
   0   1   2   58.21    0.88
   0  -1  -3  270.74    2.01
   0  -1  -3  273.40    2.00
   0  -1   3  274.82    1.91
   0  -1   3  288.16    1.45
   0  -1   3  284.76    2.28
   0  -1   3  279.88    2.29
   0  -1   3  284.31    2.31
   0  -1   3  283.95    2.27
   0   1  -3  274.51    2.05
   0   1  -3  271.90    2.01
   0   1   3  277.84    2.04
   0   1   3  272.52    2.02
   0   1   3  284.83    2.10
   0   1   3  286.22    2.24
   0   1   3  282.64    2.21
   0   1   3  284.78    2.27
   0  -1  -4  113.63    1.54
   0  -1  -4  110.37    1.50
   0  -1   4  116.77    1.47
   0  -1   4  120.48    1.01
   0  -1   4  120.11    1.74
   0  -1   4  119.58    1.75
   0  -1   4  119.61    1.75
   0   1  -4  117.03    1.58
   0   1  -4  112.84    1.53
   0   1   4  117.36    1.55
   0   1   4  123.23    1.65
   0   1   4  120.34    1.72
   0   1   4  119.94    1.70
   0   1   4  118.26    1.73
   0  -1  -5  149.84    1.99
   0  -1  -5  151.75    1.98
   0  -1   5  155.70    1.92
   0  -1   5  156.62    1.15
   0  -1   5  159.85    2.22
   0  -1   5  156.79    2.25
   0  -1   5  160.24    2.28
   0  -1   5  154.58    2.21
   0   1  -5  153.39    2.03
   0   1  -5  152.61    2.00
   0   1   5  151.49    1.96
   0   1   5  158.58    2.10
   0   1   5  156.24    2.20
   0   1   5  159.30    2.21
   0  -1  -6    8.10    0.67
   0  -1  -6    8.31    0.69
   0  -1   6    7.96    0.65
   0  -1   6    8.65    0.77
   0  -1   6    8.95    0.82
   0  -1   6    8.77    0.78
   0  -1   6    9.25    0.78
   0   1  -6    8.43    0.70
   0   1  -6    8.83    0.69
   0   1   6    8.64    0.70
   0   1   6    8.91    0.73
   0   1   6    9.50    0.81
   0   1   6    8.61    0.78
   0   1   6    8.40    0.75
   0  -1  -7   82.92    1.85
   0  -1  -7   81.83    1.83
   0  -1   7   87.06    1.79
   0  -1   7   89.48    2.04
   0  -1   7   90.96    2.12
   0  -1   7   87.93    2.10
   0  -1   7   87.68    2.09
   0   1  -7   83.73    1.75
   0   1  -7   83.84    1.88
   0   1  -7   83.97    1.86
   0   1   7   88.25    1.86
   0   1   7   90.60    1.96
   0   1   7   87.85    2.06
   0   1   7   92.10    2.09
   0   1   7   87.99    2.08
   0  -1  -8   -0.03    0.40
   0  -1  -8    0.12    0.42
   0  -1   8   -0.05    0.38
   0  -1   8    0.15    0.45
   0  -1   8    0.20    0.47
   0  -1   8    0.14    0.50
   0  -1   8   -0.45    0.43
   0   1  -8    0.10    0.38
   0   1  -8    0.15    0.42
   0   1  -8    0.27    0.43
   0   1   8   -0.09    0.40
   0   1   8   -0.08    0.39
   0   1   8    0.57    0.49
   0   1   8    0.11    0.47
   0   1   8    0.32    0.49
   0  -1  -9    8.30    0.96
   0  -1  -9    8.63    0.92
   0  -1   9    9.47    0.93
   0  -1   9    9.37    1.04
   0  -1   9    9.33    1.12
   0  -1   9    9.45    1.13
   0  -1   9    8.67    1.08
   0   1  -9    8.28    0.90
   0   1  -9    6.46    0.85
   0   1  -9    8.40    0.95
   0   1   9    9.61    0.96
   0   1   9    9.23    1.00
   0   1   9    7.88    0.97
   0   1   9    9.78    1.11
   0   1   9    7.94    1.01
   0  -2   0  444.44    2.85
   0  -2   0  434.01    2.25
   0  -2   0  422.63    1.70
   0   2   0  422.66    3.07
   0   2   0  417.90    3.07
   0   2   0  418.47    2.54
   0  -2  -1   16.69    0.32
   0  -2   1   16.93    0.44
   0  -2   1   16.38    0.47
   0  -2   1   16.58    0.42
   0  -2   1   16.89    0.43
   0  -2   1   16.97    0.38
   0   2  -1   15.57    0.34
   0   2  -1   15.23    0.40
   0   2  -1   15.85    0.40
   0   2   1   15.62    0.41
   0   2   1   16.24    0.40
   0   2   1   16.77    0.28
   0   2   1   16.56    0.35
   0   2   1   16.49    0.34
   0   2   1   16.36    0.38
   0  -2  -2  311.10    1.81
   0  -2  -2  328.20    1.08
   0  -2   2  321.21    1.66
   0  -2   2  338.01    1.73
   0  -2   2  339.21    2.18
   0  -2   2  340.47    2.13
   0  -2   2  343.45    2.14
   0  -2   2  337.74    2.00
   0   2  -2  313.94    1.64
   0   2  -2  320.80    1.90
   0   2  -2  315.96    1.86
   0   2   2  321.53    1.93
   0   2   2  323.16    1.84
   0   2   2  348.02    1.72
   0   2   2  340.98    1.92
   0   2   2  341.62    1.90
   0   2   2  329.86    1.99
   0  -2  -3    0.23    0.21
   0  -2  -3    0.26    0.22
   0  -2   3    0.38    0.21
   0  -2   3    0.65    0.20
   0  -2   3    0.24    0.27
   0  -2   3    0.29    0.26
   0  -2   3    0.29    0.27
   0  -2   3    0.44    0.26
   0   2  -3    0.63    0.22
   0   2  -3    0.42    0.23
   0   2  -3    0.38    0.22
   0   2   3    0.38    0.24
   0   2   3    0.13    0.22
   0   2   3    0.26    0.23
   0   2   3    0.67    0.27
   0   2   3    0.82    0.27
   0   2   3    0.19    0.25
   0  -2  -4  225.96    2.16
   0  -2  -4  229.89    2.16
   0  -2   4  228.32    2.01
   0  -2   4  235.22    1.64
   0  -2   4  233.00    2.44
   0  -2   4  238.73    2.48
   0  -2   4  234.20    2.46
   0  -2   4  237.16    2.41
   0   2  -4  227.96    2.01
   0   2  -4  227.04    2.21
   0   2  -4  228.72    2.19
   0   2   4  235.25    2.24
   0   2   4  225.58    2.16
   0   2   4  238.71    2.18
   0   2   4  241.69    2.37
   0   2   4  239.89    2.34
   0   2   4  235.19    2.41
   0  -2  -5  123.87    1.83
   0  -2  -5  116.94    1.76
   0  -2   5  119.72    1.67
   0  -2   5  123.17    1.22
   0  -2   5  124.36    2.02
   0  -2   5  125.95    2.05
   0  -2   5  125.60    2.04
   0  -2   5  122.22    1.98
   0   2  -5  119.53    1.67
   0   2  -5  119.75    1.83
   0   2  -5  119.56    1.81
   0   2   5  122.43    1.83
   0   2   5  122.53    1.82
   0   2   5  125.97    1.83
   0   2   5  123.35    1.95
   0   2   5  124.36    1.94
   0   2   5  120.12    1.97
   0  -2  -6   30.79    1.10
   0  -2  -6   31.41    1.08
   0  -2   6   32.69    1.04
   0  -2   6   32.34    1.21
   0  -2   6   32.61    1.26
   0  -2   6   30.99    1.22
   0   2  -6   33.17    1.04
   0   2  -6   30.70    1.10
   0   2  -6   31.82    1.10
   0   2   6   33.15    1.13
   0   2   6   32.89    1.12
   0   2   6   33.78    1.23
   0   2   6   32.14    1.18
   0   2   6   31.64    1.20
   0  -2  -7    4.61    0.62
   0  -2  -7    4.27    0.61
   0  -2   7    5.55    0.68
   0  -2   7    5.50    0.75
   0  -2   7    4.51    0.68
   0  -2   7    5.20    0.74
   0  -2   7    5.12    0.71
   0   2  -7    5.12    0.63
   0   2  -7    3.85    0.59
   0   2  -7    4.45    0.62
   0   2   7    5.25    0.64
   0   2   7    5.74    0.69
   0   2   7    6.09    0.75
   0   2   7    5.13    0.70
   0   2   7    4.95    0.72
   0  -2  -8  117.72    2.38
   0  -2  -8  114.73    2.32
   0  -2   8  125.62    2.29
   0  -2   8  120.36    2.57
   0  -2   8  121.16    2.65
   0  -2   8  120.72    2.65
   0  -2   8  122.82    2.66
   0   2  -8  126.23    2.28
   0   2  -8  117.68    2.40
   0   2  -8  118.47    2.39
   0   2   8  124.61    2.40
   0   2   8  124.82    2.40
   0   2   8  124.71    2.61
   0   2   8  122.43    2.57
   0   2   8  123.68    2.67
   0  -2  -9    0.19    0.48
   0  -2  -9   -0.17    0.45
   0  -2   9    0.01    0.43
   0  -2   9    0.17    0.51
   0  -2   9   -0.10    0.50
   0  -2   9    0.39    0.57
   0  -2   9   -0.12    0.49
   0   2  -9    0.04    0.42
   0   2  -9   -0.24    0.41
   0   2  -9    0.21    0.46
   0   2   9   -0.20    0.43
   0   2   9    0.59    0.47
   0   2   9    0.16    0.52
   0   2   9   -0.38    0.51
   0   2   9    0.41    0.56
   0  -3   0    0.41    0.21
   0  -3   0    0.02    0.11
   0  -3   0    0.03    0.08
   0   3   0    0.28    0.16
   0   3   0    0.07    0.15
   0   3   0   -0.07    0.16
   0  -3  -1 1756.48    8.19
   0  -3   1 1795.69   10.37
   0  -3   1 1789.74    9.82
   0  -3   1 1787.04    8.92
   0  -3   1 1815.02    9.22
   0  -3   1 1747.85    7.95
   0   3  -1 1725.74    8.40
   0   3  -1 1730.39    9.97
   0   3  -1 1726.48    9.48
   0   3   1 1745.65    9.86
   0   3   1 1693.89    9.10
   0   3   1 1827.18    6.76
   0   3   1 1782.81    6.32
   0   3   1 1793.82    8.02
   0  -3  -2   30.97    0.45
   0  -3   2   32.36    0.69
   0  -3   2   31.70    0.78
   0  -3   2   32.07    0.74
   0  -3   2   32.86    0.76
   0  -3   2   31.83    0.68
   0   3  -2   28.76    0.57
   0   3  -2   29.83    0.68
   0   3  -2   30.72    0.68
   0   3   2   30.68    0.70
   0   3   2   29.21    0.65
   0   3   2   32.56    0.54
   0   3   2   32.06    0.64
   0   3   2   31.77    0.63
   0   3   2   30.69    0.67
   0  -3  -3  825.81    5.52
   0  -3  -3  869.93    3.22
   0  -3   3  855.90    4.65
   0  -3   3  896.62    6.12
   0  -3   3  874.66    5.29
   0  -3   3  892.48    5.83
   0  -3   3  884.55    4.19
   0  -3   3  908.23    4.02
   0   3  -3  839.59    6.31
   0   3  -3  857.94    5.51
   0   3  -3  842.39    5.71
   0   3   3  861.50    5.41
   0   3   3  847.97    6.07
   0   3   3  910.41    4.69
   0   3   3  898.94    5.75
   0   3   3  904.68    5.51
   0   3   3  884.47    6.14
   0  -3  -4    4.38    0.47
   0  -3  -4    4.55    0.45
   0  -3   4    4.35    0.41
   0  -3   4    4.59    0.39
   0  -3   4    5.13    0.58
   0  -3   4    4.48    0.53
   0  -3   4    4.84    0.54
   0  -3   4    4.33    0.50
   0   3  -4    4.82    0.43
   0   3  -4    4.67    0.49
   0   3  -4    4.36    0.46
   0   3   4    4.68    0.49
   0   3   4    4.94    0.49
   0   3   4    4.96    0.45
   0   3   4    4.87    0.51
   0   3   4    4.91    0.50
   0   3   4    5.31    0.55
   0  -3  -5  281.91    2.75
   0  -3  -5  281.10    2.73
   0  -3   5  286.37    2.53
   0  -3   5  290.00    2.09
   0  -3   5  294.70    3.12
   0  -3   5  301.27    3.16
   0  -3   5  296.10    3.14
   0  -3   5  294.18    3.03
   0   3  -5  284.73    2.53
   0   3  -5  279.15    2.80
   0   3  -5  278.67    2.77
   0   3   5  289.99    2.85
   0   3   5  284.99    2.76
   0   3   5  292.77    2.64
   0   3   5  298.92    2.96
   0   3   5  294.18    2.90
   0   3   5  287.16    3.00
   0  -3  -6   43.82    1.29
   0  -3  -6   44.60    1.28
   0  -3   6   43.20    1.17
   0  -3   6   43.39    1.40
   0  -3   6   45.33    1.43
   0  -3   6   44.33    1.43
   0  -3   6   44.12    1.40
   0   3  -6   43.79    1.17
   0   3  -6   44.41    1.32
   0   3  -6   41.93    1.27
   0   3   6   44.76    1.31
   0   3   6   43.18    1.28
   0   3   6   44.24    1.22
   0   3   6   45.49    1.38
   0   3   6   44.17    1.34
   0   3   6   44.69    1.40
   0  -3  -7   50.04    1.48
   0  -3  -7   49.11    1.47
   0  -3   7   49.80    1.37
   0  -3   7   50.77    1.65
   0  -3   7   49.69    1.66
   0  -3   7   51.07    1.67
   0  -3   7   51.32    1.63
   0   3  -7   49.24    1.36
   0   3  -7   49.31    1.50
   0   3  -7   50.36    1.50
   0   3   7   49.86    1.51
   0   3   7   48.59    1.40
   0   3   7   53.14    1.61
   0   3   7   48.76    1.55
   0   3   7   51.38    1.64
   0  -3  -8    0.19    0.41
   0  -3  -8    0.10    0.41
   0  -3   8   -0.34    0.36
   0  -3   8   -0.46    0.43
   0  -3   8   -0.34    0.43
   0  -3   8    0.43    0.51
   0  -3   8   -0.21    0.49
   0   3  -8   -0.43    0.32
   0   3  -8    0.08    0.41
   0   3  -8   -0.13    0.42
   0   3   8   -0.15    0.41
   0   3   8    0.28    0.40
   0   3   8    0.03    0.45
   0   3   8   -0.15    0.43
   0   3   8    0.09    0.48
   0  -3  -9   30.94    1.46
   0  -3  -9   29.17    1.42
   0  -3   9   32.53    1.59
   0  -3   9   31.69    1.64
   0  -3   9   31.72    1.62
   0  -3   9   32.00    1.63
   0   3  -9   31.33    1.49
   0   3  -9   32.25    1.49
   0   3   9   31.25    1.45
   0   3   9   30.34    1.52
   0   3   9   30.68    1.54
   0   3   9   30.15    1.52
   0   3   9   30.46    1.58
   0  -4   0   41.81    0.76
   0  -4   0   41.86    0.49
   0  -4   0   39.61    0.36
   0  -4   0   39.05    0.37
   0  -4   0   39.22    0.36
   0   4   0   40.11    0.65
   0   4   0   39.26    0.42
   0   4   0   40.83    0.69
   0  -4  -1   44.61    0.73
   0  -4   1   45.10    0.84
   0  -4   1   44.90    0.75
   0  -4   1   43.26    0.63
   0  -4   1   44.13    0.65
   0  -4   1   42.80    0.55
   0   4  -1   40.88    0.64
   0   4   1   42.20    0.75
   0   4   1   41.67    0.71
   0   4   1   44.01    0.44
   0   4   1   42.97    0.41
   0   4   1   43.98    0.57
   0  -4  -2  191.90    1.26
   0  -4   2  199.55    1.75
   0  -4   2  201.21    1.84
   0  -4   2  195.07    1.67
   0  -4   2  196.57    1.70
   0  -4   2  190.85    1.50
   0   4  -2  185.42    1.40
   0   4  -2  185.88    1.66
   0   4  -2  185.37    1.64
   0   4   2  186.40    1.69
   0   4   2  183.54    1.58
   0   4   2  200.84    1.08
   0   4   2  199.50    1.40
   0   4   2  203.87    1.38
   0   4   2  190.71    1.53
   0  -4  -3    1.92    0.22
   0  -4   3    1.91    0.31
   0  -4   3    1.92    0.37
   0  -4   3    1.91    0.35
   0  -4   3    1.66    0.35
   0  -4   3    1.86    0.32
   0   4  -3    1.55    0.25
   0   4  -3    1.38    0.29
   0   4  -3    1.56    0.30
   0   4   3    1.86    0.33
   0   4   3    1.67    0.30
   0   4   3    2.09    0.26
   0   4   3    1.89    0.31
   0   4   3    1.62    0.29
   0   4   3    1.55    0.31
   0  -4  -4  431.22    3.08
   0  -4   4  442.41    2.77
   0  -4   4  458.76    3.59
   0  -4   4  455.01    3.49
   0  -4   4  448.45    3.48
   0  -4   4  456.94    3.34
   0   4  -4  429.85    2.75
   0   4  -4  431.90    3.19
   0   4  -4  431.09    3.15
   0   4   4  432.50    3.23
   0   4   4  435.42    3.09
   0   4   4  454.99    2.74
   0   4   4  453.35    3.15
   0   4   4  453.88    3.10
   0   4   4  447.32    3.32
   0  -4  -5   52.84    1.27
   0  -4  -5   53.53    1.27
   0  -4   5   52.35    1.14
   0  -4   5   54.78    1.05
   0  -4   5   54.88    1.44
   0  -4   5   54.98    1.42
   0  -4   5   56.55    1.46
   0  -4   5   55.95    1.39
   0   4  -5   55.30    1.16
   0   4  -5   54.12    1.32
   0   4  -5   55.08    1.31
   0   4   5   54.37    1.34
   0   4   5   52.52    1.26
   0   4   5   57.20    1.18
   0   4   5   56.35    1.33
   0   4   5   55.11    1.30
   0   4   5   54.32    1.38
   0  -4  -6  180.79    2.48
   0  -4  -6  184.05    2.49
   0  -4   6  188.66    2.29
   0  -4   6  183.68    2.78
   0  -4   6  190.76    2.82
   0  -4   6  187.38    2.81
   0  -4   6  189.81    2.73
   0   4  -6  183.58    2.27
   0   4  -6  181.04    2.55
   0   4  -6  184.03    2.55
   0   4   6  185.89    2.58
   0   4   6  181.14    2.49
   0   4   6  187.10    2.31
   0   4   6  191.67    2.63
   0   4   6  190.03    2.58
   0   4   6  192.39    2.75
   0  -4  -7    3.96    0.60
   0  -4  -7    3.88    0.60
   0  -4   7    4.50    0.58
   0  -4   7    5.37    0.76
   0  -4   7    4.90    0.75
   0  -4   7    5.13    0.75
   0  -4   7    3.97    0.67
   0   4  -7    5.37    0.61
   0   4  -7    4.72    0.67
   0   4  -7    4.01    0.61
   0   4   7    4.22    0.64
   0   4   7    4.89    0.61
   0   4   7    3.76    0.62
   0   4   7    5.42    0.72
   0   4   7    4.97    0.73
   0  -4  -8    8.92    0.87
   0  -4  -8    9.36    0.91
   0  -4   8   10.38    1.06
   0  -4   8   10.43    1.04
   0  -4   8   10.62    1.05
   0  -4   8   10.36    1.01
   0   4  -8    9.57    0.82
   0   4  -8    9.37    0.94
   0   4  -8    8.88    0.89
   0   4   8    9.63    0.96
   0   4   8   10.02    0.85
   0   4   8    9.51    0.96
   0   4   8    9.60    0.95
   0   4   8   10.57    1.06
   0  -4  -9    2.61    0.66
   0  -4  -9    2.56    0.66
   0  -4   9    3.73    0.76
   0  -4   9    3.25    0.73
   0  -4   9    2.65    0.76
   0  -4   9    2.97    0.73
   0   4  -9    1.99    0.62
   0   4  -9    2.68    0.67
   0   4   9    2.35    0.65
   0   4   9    3.41    0.74
   0   4   9    2.25    0.67
   0   4   9    2.33    0.69
   0  -5   0   -0.02    0.23
   0  -5   0    0.16    0.14
   0  -5   0    0.15    0.10
   0  -5   0    0.11    0.11
   0   5   0    0.35    0.20
   0   5   0    0.07    0.20
   0   5   0    0.08    0.10
   0   5   0    0.14    0.21
   0  -5  -1  214.72    1.67
   0  -5   1  215.62    1.88
   0  -5   1  213.60    1.59
   0  -5   1  207.69    1.34
   0  -5   1  208.82    1.37
   0  -5   1  204.30    1.15
   0   5  -1  201.94    1.48
   0   5  -1  204.59    1.69
   0   5   1  200.36    1.62
   0   5   1  210.73    0.86
   0   5   1  210.63    1.17
   0  -5  -2    5.59    0.37
   0  -5   2    5.62    0.50
   0  -5   2    6.15    0.49
   0  -5   2    6.52    0.43
   0  -5   2    5.77    0.43
   0  -5   2    5.89    0.38
   0   5  -2    5.78    0.37
   0   5  -2    5.73    0.44
   0   5   2    5.62    0.45
   0   5   2    6.02    0.45
   0   5   2    6.14    0.36
   0   5   2    5.94    0.34
   0   5   2    5.76    0.39
   0  -5  -3  446.46    2.03
   0  -5   3  450.09    2.94
   0  -5   3  454.86    3.29
   0  -5   3  453.35    3.07
   0  -5   3  455.27    3.11
   0  -5   3  457.59    2.84
   0   5  -3  433.58    2.51
   0   5  -3  432.89    2.95
   0   5   3  436.82    3.05
   0   5   3  429.72    2.84
   0   5   3  463.29    2.09
   0   5   3  462.31    2.63
   0   5   3  461.56    2.56
   0   5   3  456.71    2.91
   0  -5  -4   78.95    1.40
   0  -5  -4   84.41    0.79
   0  -5   4   81.75    1.34
   0  -5   4   83.91    1.62
   0  -5   4   87.53    1.60
   0  -5   4   84.26    1.58
   0  -5   4   84.69    1.47
   0   5  -4   80.92    1.24
   0   5  -4   80.38    1.46
   0   5  -4   83.24    1.47
   0   5   4   83.94    1.52
   0   5   4   81.89    1.43
   0   5   4   87.09    1.17
   0   5   4   86.69    1.40
   0   5   4   85.71    1.36
   0   5   4   84.81    1.50
   0  -5  -5  122.07    1.90
   0  -5  -5  122.66    1.90
   0  -5   5  126.52    1.68
   0  -5   5  125.45    2.16
   0  -5   5  128.26    2.14
   0  -5   5  126.86    2.13
   0  -5   5  127.18    2.03
   0   5  -5  123.70    1.69
   0   5  -5  123.81    1.98
   0   5  -5  124.94    1.97
   0   5   5  125.04    2.02
   0   5   5  122.60    1.91
   0   5   5  130.57    1.65
   0   5   5  130.40    1.93
   0   5   5  130.71    1.89
   0   5   5  127.80    2.05
   0  -5  -6   11.93    0.79
   0  -5  -6   11.91    0.78
   0  -5   6   11.97    0.65
   0  -5   6   12.38    0.94
   0  -5   6   11.91    0.92
   0  -5   6   12.29    0.95
   0  -5   6   11.67    0.87
   0   5  -6   11.44    0.70
   0   5  -6   11.35    0.81
   0   5  -6   11.73    0.84
   0   5   6   11.43    0.83
   0   5   6   11.94    0.83
   0   5   6   12.44    0.71
   0   5   6   11.49    0.81
   0   5   6   11.77    0.80
   0   5   6   11.41    0.87
   0  -5  -7   97.04    2.05
   0  -5  -7   97.99    2.06
   0  -5   7  103.07    2.34
   0  -5   7  102.80    2.33
   0  -5   7  101.49    2.33
   0  -5   7  103.03    2.25
   0   5  -7  102.31    1.88
   0   5  -7  101.80    2.15
   0   5  -7   98.15    2.11
   0   5   7  103.54    2.18
   0   5   7   99.69    2.09
   0   5   7  102.33    1.85
   0   5   7  101.75    2.12
   0   5   7  103.71    2.11
   0   5   7  103.78    2.26
   0  -5  -8   13.91    1.03
   0  -5  -8   13.64    1.00
   0  -5   8   15.52    1.20
   0  -5   8   15.90    1.21
   0  -5   8   15.19    1.18
   0  -5   8   13.91    1.13
   0   5  -8   14.60    1.00
   0   5  -8   16.01    1.11
   0   5  -8   14.34    1.07
   0   5   8   14.76    1.09
   0   5   8   15.73    1.09
   0   5   8   12.63    1.01
   0   5   8   14.23    1.12
   0  -5  -9  152.28    2.94
   0  -5  -9  147.14    2.89
   0  -5   9  153.46    3.22
   0  -5   9  151.05    3.23
   0  -5   9  153.32    3.27
   0  -5   9  152.84    3.16
   0   5  -9  150.72    3.02
   0   5  -9  150.73    2.97
   0   5   9  158.88    3.05
   0   5   9  150.55    2.98
   0   5   9  159.61    3.03
   0   5   9  154.04    3.18
   0  -6   0  196.32    1.87
   0  -6   0  187.30    1.16
   0  -6   0  183.88    0.86
   0  -6   0  183.26    0.89
   0   6   0  183.02    1.61
   0   6   0  184.71    1.68
   0   6   0  181.95    0.85
   0   6   0  183.77    1.69
   0  -6  -1  272.87    2.08
   0  -6   1  270.32    2.29
   0  -6   1  271.36    1.87
   0  -6   1  263.20    1.54
   0  -6   1  265.38    1.59
   0  -6   1  260.30    1.32
   0   6  -1  261.63    1.85
   0   6  -1  261.88    2.08
   0   6   1  259.93    2.05
   0   6   1  251.90    1.98
   0   6   1  270.88    1.36
   0  -6  -2  205.20    1.70
   0  -6   2  210.39    2.12
   0  -6   2  210.28    2.01
   0  -6   2  207.33    1.77
   0  -6   2  209.29    1.81
   0  -6   2  201.35    1.55
   0   6  -2  195.82    1.65
   0   6  -2  196.95    1.94
   0   6  -2  201.37    1.95
   0   6   2  198.75    1.98
   0   6   2  198.84    1.88
   0   6   2  214.68    1.36
   0   6   2  215.90    1.30
   0   6   2  206.81    1.61
   0  -6  -3   25.06    0.60
   0  -6   3   26.52    0.86
   0  -6   3   25.64    0.89
   0  -6   3   25.49    0.81
   0  -6   3   25.52    0.83
   0  -6   3   24.71    0.74
   0   6  -3   23.70    0.68
   0   6  -3   24.34    0.81
   0   6  -3   24.54    0.81
   0   6   3   24.72    0.84
   0   6   3   23.70    0.78
   0   6   3   25.84    0.48
   0   6   3   26.71    0.68
   0   6   3   25.00    0.64
   0   6   3   25.14    0.76
   0  -6  -4  137.84    1.19
   0  -6   4  135.00    1.82
   0  -6   4  140.34    2.12
   0  -6   4  139.16    2.02
   0  -6   4  140.54    2.05
   0  -6   4  141.72    1.88
   0   6  -4  132.56    1.61
   0   6  -4  134.05    1.92
   0   6   4  133.64    1.96
   0   6   4  132.01    1.84
   0   6   4  138.60    1.36
   0   6   4  140.67    1.72
   0   6   4  139.62    1.67
   0   6   4  142.37    1.92
   0  -6  -5    2.07    0.42
   0  -6   5    2.36    0.39
   0  -6   5    2.46    0.51
   0  -6   5    2.06    0.47
   0  -6   5    2.28    0.51
   0  -6   5    2.17    0.44
   0   6  -5    1.71    0.35
   0   6  -5    1.85    0.42
   0   6  -5    1.60    0.42
   0   6   5    2.48    0.47
   0   6   5    2.38    0.44
   0   6   5    2.75    0.35
   0   6   5    2.46    0.42
   0   6   5    2.52    0.44
   0   6   5    2.51    0.46
   0  -6  -6  130.83    2.20
   0  -6  -6  133.46    2.22
   0  -6   6  137.21    1.91
   0  -6   6  136.26    2.51
   0  -6   6  135.73    2.44
   0  -6   6  138.19    2.49
   0  -6   6  140.66    2.36
   0   6  -6  137.13    1.98
   0   6  -6  134.95    2.33
   0   6  -6  133.06    2.29
   0   6   6  136.02    2.35
   0   6   6  135.84    2.24
   0   6   6  139.22    1.85
   0   6   6  142.13    2.22
   0   6   6  139.30    2.16
   0   6   6  137.11    2.35
   0  -6  -7    0.32    0.40
   0  -6  -7    0.39    0.42
   0  -6   7    0.48    0.47
   0  -6   7    0.45    0.49
   0  -6   7    0.76    0.51
   0  -6   7    1.06    0.49
   0   6  -7    0.43    0.34
   0   6  -7    0.49    0.43
   0   6  -7    0.20    0.43
   0   6   7    0.72    0.46
   0   6   7    0.45    0.44
   0   6   7    0.29    0.40
   0   6   7    0.60    0.42
   0   6   7    0.80    0.47
   0  -6  -8   58.56    1.77
   0  -6  -8   60.60    1.80
   0  -6   8   57.64    1.96
   0  -6   8   61.44    2.00
   0  -6   8   59.95    2.02
   0  -6   8   59.13    1.91
   0   6  -8   59.74    1.88
   0   6  -8   58.38    1.85
   0   6   8   62.53    1.92
   0   6   8   62.51    1.84
   0   6   8   62.44    1.80
   0   6   8   58.27    1.90
   0  -6  -9    0.27    0.49
   0  -6  -9    0.19    0.48
   0  -6   9    0.04    0.53
   0  -6   9    0.72    0.59
   0  -6   9    1.12    0.68
   0  -6   9    0.39    0.57
   0   6  -9    0.14    0.51
   0   6  -9    0.03    0.50
   0   6   9    0.11    0.52
   0   6   9    0.79    0.54
   0   6   9    0.54    0.51
   0   6   9    0.99    0.60
   0  -7   0    0.21    0.26
   0  -7   0    0.16    0.14
   0  -7   0    0.04    0.10
   0  -7   0    0.02    0.11
   0   7   0    0.03    0.22
   0   7   0    0.24    0.24
   0   7   0    0.07    0.10
   0   7   0    0.05    0.22
   0  -7  -1  386.18    2.68
   0  -7   1  378.41    2.90
   0  -7   1  380.15    2.30
   0  -7   1  371.51    1.88
   0  -7   1  374.03    1.94
   0  -7   1  367.06    1.59
   0   7  -1  364.96    2.37
   0   7  -1  365.60    2.63
   0   7  -1  367.84    2.64
   0   7   1  370.77    2.62
   0   7   1  363.43    2.57
   0   7   1  380.23    1.64
   0  -7  -2   12.78    0.57
   0  -7   2   12.13    0.70
   0  -7   2   13.24    0.62
   0  -7   2   12.80    0.53
   0  -7   2   12.13    0.53
   0  -7   2   12.55    0.46
   0   7  -2   12.06    0.53
   0   7  -2   11.48    0.62
   0   7  -2   11.89    0.61
   0   7   2   11.86    0.63
   0   7   2   12.60    0.61
   0   7   2   13.09    0.39
   0   7   2   13.40    0.36
   0   7   2   12.91    0.48
   0  -7  -3   44.80    0.85
   0  -7   3   42.93    1.12
   0  -7   3   44.25    1.14
   0  -7   3   43.17    1.02
   0  -7   3   45.54    1.07
   0  -7   3   43.41    0.93
   0   7  -3   42.80    0.91
   0   7  -3   42.20    1.08
   0   7  -3   41.45    1.07
   0   7   3   40.74    1.03
   0   7   3   45.53    0.82
   0   7   3   46.01    0.79
   0   7   3   45.87    0.98
   0  -7  -4   90.11    1.09
   0  -7   4   88.08    1.58
   0  -7   4   91.95    1.79
   0  -7   4   89.06    1.64
   0  -7   4   90.19    1.68
   0  -7   4   90.25    1.51
   0   7  -4   86.68    1.36
   0   7  -4   85.58    1.62
   0   7  -4   85.26    1.62
   0   7   4   88.37    1.68
   0   7   4   84.73    1.55
   0   7   4   90.97    1.01
   0   7   4   93.20    1.39
   0   7   4   89.49    1.32
   0   7   4   90.17    1.55
   0  -7  -5  118.44    1.97
   0  -7   5  119.93    1.88
   0  -7   5  123.98    2.26
   0  -7   5  125.18    2.15
   0  -7   5  124.59    2.17
   0  -7   5  127.56    2.03
   0   7  -5  120.40    1.73
   0   7  -5  119.68    2.07
   0   7  -5  122.02    2.08
   0   7   5  121.31    2.12
   0   7   5  122.18    2.01
   0   7   5  125.27    2.28
   0   7   5  124.23    1.83
   0   7   5  130.46    1.82
   0   7   5  127.39    2.06
   0  -7  -6   25.44    1.10
   0  -7  -6   25.07    1.09
   0  -7   6   25.84    0.98
   0  -7   6   25.76    1.24
   0  -7   6   25.64    1.19
   0  -7   6   28.46    1.25
   0  -7   6   26.75    1.15
   0   7  -6   25.39    0.95
   0   7  -6   24.42    1.13
   0   7  -6   26.21    1.15
   0   7   6   25.93    1.19
   0   7   6   26.09    1.13
   0   7   6   27.36    1.07
   0   7   6   28.83    1.06
   0   7   6   26.75    1.16
   0  -7  -7   89.54    2.04
   0  -7  -7   94.92    2.09
   0  -7   7   95.84    2.33
   0  -7   7   99.06    2.31
   0  -7   7  100.09    2.36
   0  -7   7   97.21    2.19
   0   7  -7   96.42    1.84
   0   7  -7   94.72    2.18
   0   7  -7   96.22    2.18
   0   7   7   96.76    2.22
   0   7   7   95.54    2.11
   0   7   7   95.58    2.01
   0   7   7   97.55    1.99
   0   7   7  101.06    2.24
   0  -7  -8   -0.15    0.43
   0  -7  -8    0.22    0.47
   0  -7   8   -0.02    0.50
   0  -7   8   -0.42    0.45
   0  -7   8   -0.02    0.52
   0  -7   8    0.35    0.50
   0   7  -8    0.17    0.45
   0   7  -8    0.04    0.47
   0   7   8    0.31    0.47
   0   7   8   -0.36    0.45
   0   7   8    0.37    0.46
   0   7   8    0.39    0.44
   0   7   8    0.00    0.49
   0  -7  -9   52.69    1.86
   0  -7  -9   52.09    1.85
   0  -7   9   56.46    2.10
   0  -7   9   54.41    2.06
   0  -7   9   57.31    2.16
   0  -7   9   58.70    2.07
   0   7  -9   55.73    1.97
   0   7  -9   52.49    1.93
   0   7   9   56.55    2.00
   0   7   9   60.11    2.23
   0   7   9   57.45    2.05
   0  -8   0  608.13    3.77
   0  -8   0  604.67    2.34
   0  -8   0  594.05    1.80
   0  -8   0  597.06    1.91
   0   8   0  594.52    3.34
   0   8   0  582.67    3.45
   0   8   0  591.69    1.67
   0   8   0  588.86    3.49
   0  -8  -1   37.27    0.97
   0  -8   1   36.69    1.05
   0  -8   1   37.09    0.79
   0  -8   1   35.87    0.64
   0  -8   1   36.24    0.66
   0  -8   1   34.57    0.53
   0   8  -1   35.04    0.85
   0   8  -1   34.55    0.93
   0   8  -1   35.30    0.94
   0   8   1   36.66    0.94
   0   8   1   34.24    0.90
   0   8   1   36.50    0.55
   0  -8  -2  376.57    2.73
   0  -8   2  376.67    3.22
   0  -8   2  380.00    2.83
   0  -8   2  369.67    2.42
   0  -8   2  373.43    2.49
   0  -8   2  368.64    2.10
   0   8  -2  364.07    2.55
   0   8  -2  359.70    2.93
   0   8  -2  363.22    2.94
   0   8   2  362.93    2.97
   0   8   2  362.61    2.85
   0   8   2  394.56    1.63
   0   8   2  377.25    2.19
   0  -8  -3    2.52    0.34
   0  -8   3    1.51    0.39
   0  -8   3    1.79    0.39
   0  -8   3    1.93    0.34
   0  -8   3    2.19    0.37
   0  -8   3    2.01    0.31
   0   8  -3    1.70    0.30
   0   8  -3    2.19    0.42
   0   8  -3    1.82    0.38
   0   8   3    1.81    0.38
   0   8   3    1.46    0.34
   0   8   3    2.04    0.26
   0   8   3    2.48    0.30
   0   8   3    2.23    0.33
   0  -8  -4   84.14    1.18
   0  -8   4   78.99    1.60
   0  -8   4   83.57    1.75
   0  -8   4   84.38    1.62
   0  -8   4   82.37    1.62
   0  -8   4   84.66    1.46
   0   8  -4   80.03    1.36
   0   8  -4   81.46    1.65
   0   8  -4   81.11    1.64
   0   8   4   82.96    1.70
   0   8   4   80.14    1.58
   0   8   4   86.31    1.30
   0   8   4   84.20    1.24
   0   8   4   86.13    1.52
   0  -8   5    4.49    0.56
   0  -8   5    5.15    0.68
   0  -8   5    4.78    0.62
   0  -8   5    5.15    0.65
   0  -8   5    4.50    0.55
   0   8  -5    4.17    0.52
   0   8  -5    4.21    0.58
   0   8  -5    5.56    0.67
   0   8   5    4.09    0.59
   0   8   5    3.63    0.54
   0   8   5    4.47    0.52
   0   8   5    4.62    0.52
   0   8   5    4.45    0.56
   0  -8  -6  288.65    3.36
   0  -8   6  296.84    3.12
   0  -8   6  302.28    3.82
   0  -8   6  299.95    3.63
   0  -8   6  300.41    3.67
   0  -8   6  302.74    3.43
   0   8  -6  292.99    2.93
   0   8  -6  292.05    3.54
   0   8  -6  290.58    3.49
   0   8   6  294.21    3.59
   0   8   6  296.85    3.41
   0   8   6  300.41    3.09
   0   8   6  307.86    3.05
   0   8   6  302.84    3.46
   0  -8  -7    0.81    0.48
   0  -8  -7    1.29    0.51
   0  -8   7    0.87    0.55
   0  -8   7    1.07    0.53
   0  -8   7    1.78    0.60
   0  -8   7    1.53    0.54
   0   8  -7    1.39    0.53
   0   8  -7    0.46    0.49
   0   8   7    0.78    0.50
   0   8   7    0.38    0.47
   0   8   7    1.35    0.46
   0   8   7    1.20    0.51
   0  -8  -8  104.40    2.39
   0  -8  -8  100.38    2.35
   0  -8   8  101.86    2.61
   0  -8   8  100.09    2.54
   0  -8   8  105.83    2.65
   0  -8   8  100.36    2.41
   0   8  -8  101.09    2.46
   0   8  -8  102.35    2.46
   0   8   8  103.40    2.50
   0   8   8  104.23    2.40
   0   8   8  100.96    2.44
   0  -8  -9    0.93    0.56
   0  -8  -9    0.67    0.56
   0  -8   9    1.51    0.67
   0  -8   9    0.45    0.59
   0  -8   9    0.49    0.64
   0  -8   9    1.01    0.59
   0   8  -9    1.55    0.61
   0   8  -9    0.49    0.58
   0   8   9    0.29    0.55
   0   8   9    1.00    0.58
   0  -9  -1    7.31    0.58
   0  -9   1    7.10    0.64
   0  -9   1    7.46    0.45
   0  -9   1    6.87    0.35
   0  -9   1    7.87    0.37
   0  -9   1    7.18    0.29
   0   9  -1    7.47    0.52
   0   9  -1    6.91    0.56
   0   9  -1    7.09    0.29
   0   9  -1    6.87    0.56
   0   9   1    7.19    0.57
   0   9   1    7.72    0.56
   0   9   1    8.15    0.32
   0  -9  -2    1.09    0.31
   0  -9   2    1.06    0.38
   0  -9   2    1.17    0.31
   0  -9   2    1.09    0.26
   0  -9   2    1.26    0.27
   0  -9   2    2.12    0.25
   0   9  -2    1.19    0.29
   0   9  -2    0.91    0.34
   0   9  -2    1.20    0.33
   0   9   2    0.91    0.32
   0   9   2    1.00    0.33
   0   9   2    1.32    0.24
   0  -9  -3   32.81    0.89
   0  -9   3   30.64    1.10
   0  -9   3   32.69    1.06
   0  -9   3   32.58    0.93
   0  -9   3   32.44    0.95
   0  -9   3   32.15    0.82
   0   9  -3   31.89    0.89
   0   9  -3   32.52    1.07
   0   9  -3   30.54    1.06
   0   9   3   31.10    1.06
   0   9   3   31.42    1.01
   0   9   3   33.46    0.66
   0   9   3   34.87    0.63
   0   9   3   32.90    0.86
   0  -9  -4   21.32    0.70
   0  -9   4   21.07    0.97
   0  -9   4   22.51    1.03
   0  -9   4   20.84    0.90
   0  -9   4   21.52    0.93
   0  -9   4   20.02    0.79
   0   9  -4   20.81    0.79
   0   9  -4   19.87    0.94
   0   9  -4   21.47    0.99
   0   9   4   21.53    0.99
   0   9   4   19.93    0.92
   0   9   4   21.75    0.70
   0   9   4   21.13    0.95
   0   9   4   22.00    0.85
   0  -9   5   42.96    1.32
   0  -9   5   41.62    1.45
   0  -9   5   44.10    1.38
   0  -9   5   43.85    1.40
   0  -9   5   41.35    1.22
   0   9  -5   41.30    1.12
   0   9  -5   39.81    1.36
   0   9  -5   42.33    1.38
   0   9   5   42.65    1.41
   0   9   5   41.41    1.30
   0   9   5   43.45    1.10
   0   9   5   45.36    1.29
   0  -9  -6   -0.40    0.35
   0  -9   6   -0.05    0.35
   0  -9   6    0.07    0.47
   0  -9   6    0.31    0.43
   0  -9   6    0.51    0.45
   0  -9   6    0.38    0.41
   0   9  -6    0.13    0.33
   0   9  -6    0.07    0.40
   0   9  -6    0.48    0.43
   0   9   6    0.17    0.43
   0   9   6   -0.10    0.41
   0   9   6    0.24    0.38
   0  -9  -7  102.16    2.25
   0  -9  -7  101.94    2.25
   0  -9   7  110.11    2.58
   0  -9   7  105.65    2.43
   0  -9   7  109.91    2.51
   0  -9   7  109.74    2.31
   0   9  -7  104.65    2.39
   0   9  -7  104.42    2.36
   0   9   7  109.66    2.46
   0   9   7  104.40    2.28
   0   9   7  108.02    2.31
   0  -9  -8    0.70    0.51
   0  -9  -8    0.72    0.53
   0  -9   8    0.91    0.58
   0  -9   8    0.88    0.56
   0  -9   8    0.98    0.63
   0  -9   8    0.83    0.53
   0   9  -8    0.81    0.54
   0   9  -8    1.02    0.58
   0   9   8    1.14    0.59
   0   9   8    0.60    0.53
   0   9   8    1.25    0.57
   0 -10   0  306.07    3.03
   0 -10   0  300.45    1.82
   0 -10   0  300.34    1.29
   0  10   0  297.89    2.69
   0  10   0  292.45    2.79
   0  10   0  284.52    2.76
   0 -10  -1   44.83    1.19
   0 -10   1   43.20    1.25
   0 -10   1   42.95    0.90
   0 -10   1   42.70    0.71
   0 -10   1   42.40    0.74
   0 -10   1   41.77    0.58
   0  10  -1   42.90    1.05
   0  10  -1   41.73    1.14
   0  10  -1   41.80    0.58
   0  10  -1   39.88    1.12
   0  10   1   41.93    1.13
   0  10   1   41.59    1.12
   0  10   1   43.80    0.60
   0 -10  -2  279.89    2.70
   0 -10   2  280.36    3.11
   0 -10   2  283.35    2.58
   0 -10   2  277.94    2.16
   0 -10   2  279.57    2.23
   0 -10   2  275.66    1.82
   0  10  -2  279.35    2.53
   0  10  -2  270.05    2.84
   0  10  -2  271.43    2.85
   0  10   2  274.98    2.87
   0  10   2  269.84    2.75
   0  10   2  289.42    1.93
   0 -10  -3   51.77    1.17
   0 -10   3   49.48    1.42
   0 -10   3   48.99    1.29
   0 -10   3   50.59    1.14
   0 -10   3   51.17    1.17
   0 -10   3   48.81    0.98
   0  10  -3   48.86    1.13
   0  10  -3   46.49    1.30
   0  10  -3   48.38    1.33
   0  10   3   50.28    1.38
   0  10   3   47.59    1.27
   0  10   3   51.86    1.04
   0 -10  -4   50.10    1.10
   0 -10   4   49.96    1.46
   0 -10   4   52.70    1.49
   0 -10   4   51.07    1.31
   0 -10   4   51.61    1.34
   0 -10   4   51.29    1.17
   0  10  -4   47.56    1.16
   0  10  -4   49.45    1.44
   0  10  -4   50.11    1.44
   0  10   4   48.58    1.45
   0  10   4   47.81    1.34
   0  10   4   52.38    1.22
   0 -10   5   44.03    1.41
   0 -10   5   45.34    1.54
   0 -10   5   44.35    1.38
   0 -10   5   46.84    1.45
   0 -10   5   45.87    1.28
   0  10  -5   43.14    1.18
   0  10  -5   42.53    1.43
   0  10  -5   43.06    1.44
   0  10   5   43.46    1.47
   0  10   5   43.28    1.39
   0  10   5   43.86    1.27
   0 -10  -6   52.32    1.60
   0 -10   6   53.17    1.56
   0 -10   6   55.88    1.82
   0 -10   6   56.38    1.70
   0 -10   6   56.18    1.73
   0 -10   6   56.21    1.55
   0  10  -6   53.40    1.69
   0  10  -6   53.82    1.71
   0  10   6   54.06    1.73
   0  10   6   54.32    1.64
   0  10   6   56.69    1.58
   0 -10  -7    1.29    0.53
   0 -10  -7    1.28    0.52
   0 -10   7    1.17    0.57
   0 -10   7    0.84    0.51
   0 -10   7    1.56    0.61
   0 -10   7    1.14    0.50
   0  10  -7    1.11    0.55
   0  10  -7    2.01    0.62
   0  10   7    1.71    0.59
   0  10   7    0.98    0.56
   0  10   7    1.55    0.53
   0 -10  -8   54.03    1.84
   0 -10  -8   54.52    1.88
   0 -10   8   52.03    2.02
   0 -10   8   56.34    2.00
   0 -10   8   57.05    2.06
   0 -10   8   58.22    1.89
   0  10  -8   55.70    1.96
   0  10  -8   56.83    1.99
   0  10   8   53.25    1.96
   0  10   8   57.04    1.91
   0  10   8   57.18    1.89
   0 -11  -1  239.36    2.74
   0 -11   1  232.72    2.88
   0 -11   1  237.57    2.08
   0 -11   1  231.25    1.59
   0 -11   1  232.41    1.66
   0  11  -1  226.79    2.43
   0  11  -1  229.78    2.67
   0  11  -1  225.24    2.65
   0  11   1  230.08    2.61
   0  11   1  226.67    2.61
   0 -11  -2   35.74    1.11
   0 -11   2   35.36    1.25
   0 -11   2   36.46    1.02
   0 -11   2   35.18    0.83
   0 -11   2   35.78    0.86
   0  11  -2   35.12    1.02
   0  11  -2   34.24    1.17
   0  11  -2   35.11    1.16
   0  11   2   35.37    1.15
   0  11   2   35.18    1.14
   0 -11  -3  160.12    2.11
   0 -11   3  158.19    2.54
   0 -11   3  163.94    2.30
   0 -11   3  160.63    1.97
   0 -11   3  158.97    2.01
   0 -11   3  159.32    1.69
   0  11  -3  157.65    2.05
   0  11  -3  157.52    2.41
   0  11  -3  156.13    2.40
   0  11   3  155.29    2.41
   0  11   3  155.85    2.31
   0  11   3  172.59    2.19
   0 -11  -4   32.04    0.97
   0 -11   4   30.24    1.23
   0 -11   4   33.76    1.26
   0 -11   4   32.22    1.09
   0 -11   4   32.08    1.11
   0 -11   4   31.13    0.94
   0  11  -4   30.65    1.01
   0  11  -4   30.01    1.23
   0  11  -4   31.58    1.24
   0  11   4   32.49    1.26
   0  11   4   30.66    1.16
   0  11   4   31.90    0.99
   0 -11   5  207.96    3.00
   0 -11   5  219.82    3.20
   0 -11   5  219.65    2.92
   0 -11   5  218.66    2.96
   0 -11   5  216.68    2.60
   0  11  -5  211.50    2.54
   0  11  -5  208.70    3.08
   0  11  -5  210.23    3.08
   0  11   5  213.15    3.16
   0  11   5  214.67    2.98
   0  11   5  220.39    2.67
   0 -11  -6   13.53    0.98
   0 -11   6   14.38    1.00
   0 -11   6   14.08    1.08
   0 -11   6   14.22    1.00
   0 -11   6   13.68    1.02
   0 -11   6   14.11    0.92
   0  11  -6   14.97    1.07
   0  11  -6   13.42    1.07
   0  11   6   13.44    1.09
   0  11   6   14.37    1.05
   0  11   6   14.26    0.94
   0 -11  -7   56.10    1.80
   0 -11   7   56.94    2.00
   0 -11   7   60.37    1.92
   0 -11   7   60.45    1.95
   0 -11   7   57.77    1.73
   0  11  -7   59.01    1.93
   0  11  -7   59.36    1.96
   0  11   7   59.64    1.98
   0  11   7   57.69    1.85
   0  11   7   59.53    1.81
   0 -11  -8   21.37    1.30
   0 -11  -8   21.15    1.33
   0 -11   8   22.11    1.48
   0 -11   8   19.99    1.34
   0 -11   8   22.73    1.47
   0 -11   8   24.33    1.36
   0  11  -8   20.85    1.40
   0  11  -8   20.44    1.37
   0  11   8   23.82    1.47
   0  11   8   20.08    1.32
   0 -12   0  133.04    2.26
   0  12   0  127.73    1.99
   0  12   0  125.82    2.07
   0 -12  -1   48.61    1.38
   0 -12   1   46.99    1.44
   0 -12   1   46.72    1.00
   0  12  -1   44.25    1.20
   0  12  -1   43.70    1.31
   0  12  -1   45.82    1.33
   0  12   1   45.49    1.30
   0  12   1   44.97    1.30
   0 -12  -2  100.38    1.85
   0 -12   2  101.50    1.66
   0 -12   2  101.37    1.43
   0 -12   2   97.91    1.37
   0  12  -2   97.16    1.70
   0  12  -2   95.69    1.91
   0  12  -2   95.86    1.92
   0  12   2   99.08    1.93
   0  12   2   95.94    1.85
   0 -12  -3    3.72    0.51
   0 -12   3    3.24    0.60
   0 -12   3    3.06    0.50
   0 -12   3    3.47    0.44
   0 -12   3    3.97    0.49
   0  12  -3    3.51    0.48
   0  12  -3    3.49    0.56
   0  12  -3    3.00    0.54
   0  12   3    3.26    0.56
   0  12   3    3.18    0.54
   0 -12  -4  107.18    1.77
   0 -12   4  102.47    2.21
   0 -12   4  103.85    2.09
   0 -12   4  107.60    1.87
   0 -12   4  103.38    1.88
   0  12  -4  100.01    1.78
   0  12  -4  101.34    2.14
   0  12  -4   99.38    2.12
   0  12   4   98.80    2.14
   0  12   4   95.11    2.00
   0 -12   5    0.18    0.42
   0 -12   5    0.10    0.44
   0 -12   5    0.29    0.38
   0 -12   5    0.28    0.40
   0  12  -5    0.06    0.32
   0  12  -5    0.28    0.42
   0  12  -5    0.17    0.47
   0  12   5    0.24    0.47
   0  12   5   -0.44    0.39
   0 -12   6   18.76    1.14
   0 -12   6   20.07    1.27
   0 -12   6   20.59    1.16
   0 -12   6   21.95    1.23
   0  12  -6   19.01    1.22
   0  12  -6   19.87    1.22
   0  12   6   18.74    1.21
   0  12   6   20.35    1.21
   0 -12  -7    0.33    0.48
   0 -12   7    0.86    0.57
   0 -12   7    0.21    0.47
   0 -12   7    0.04    0.51
   0  12  -7    0.62    0.52
   0  12  -7    0.59    0.53
   0  12   7    0.30    0.52
   0  12   7    0.05    0.52
   0 -13   0    0.53    0.40
   0  13   0    0.86    0.37
   0  13   0    0.67    0.39
   0 -13  -1  205.75    2.82
   0 -13   1  206.64    2.99
   0 -13   1  208.15    2.12
   0  13  -1  198.68    2.53
   0  13  -1  196.64    2.74
   0  13  -1  196.50    2.75
   0  13   1  199.72    2.69
   0  13   1  196.59    2.69
   0 -13  -2    1.30    0.44
   0 -13   2    1.22    0.48
   0 -13   2    1.21    0.36
   0  13  -2    1.62    0.41
   0  13  -2    1.41    0.46
   0  13  -2    1.27    0.45
   0  13   2    0.95    0.42
   0  13   2    1.85    0.47
   0 -13  -3  353.41    3.47
   0 -13   3  339.94    4.01
   0 -13   3  352.11    3.46
   0  13  -3  340.30    3.27
   0  13  -3  340.39    3.80
   0  13  -3  335.73    3.79
   0  13   3  342.53    3.83
   0  13   3  336.27    3.65
   0 -13  -4   -0.05    0.30
   0 -13   4   -0.09    0.42
   0 -13   4    0.24    0.39
   0 -13   4    0.14    0.32
   0 -13   4    0.12    0.34
   0  13  -4    0.19    0.33
   0  13  -4    0.27    0.42
   0  13  -4    0.22    0.44
   0  13   4    0.13    0.40
   0  13   4    0.16    0.40
   0 -13   5   62.07    1.87
   0 -13   5   65.24    1.89
   0 -13   5   64.65    1.67
   0 -13   5   65.48    1.72
   0  13  -5   62.67    1.87
   0  13  -5   59.90    1.84
   0  13   5   61.22    1.91
   0  13   5   59.36    1.77
   0 -13   6    0.62    0.48
   0 -13   6    1.09    0.55
   0 -13   6    0.76    0.46
   0 -13   6    0.70    0.49
   0  13  -6    0.68    0.51
   0  13  -6    0.75    0.53
   0  13   6    0.76    0.55
   0  13   6    0.73    0.53
   0 -13  -7    9.45    1.01
   0 -13   7   10.28    1.14
   0 -13   7   10.82    1.04
   0 -13   7    9.97    1.05
   0  13  -7   10.41    1.13
   0  13  -7   10.34    1.09
   0  13   7   10.53    1.15
   0  13   7   10.56    1.10
   0 -14   0  113.17    2.30
   0  14   0  104.86    2.00
   0  14   0  105.07    2.09
   0 -14  -1   11.03    0.89
   0 -14   1   10.90    0.94
   0  14  -1   11.72    0.81
   0  14  -1   11.68    0.91
   0  14  -1   10.53    0.84
   0  14   1   11.10    0.85
   0  14   1   10.82    0.87
   0 -14  -2   64.06    1.67
   0 -14   2   65.62    1.90
   0 -14   2   65.17    1.41
   0  14  -2   62.77    1.54
   0  14  -2   63.78    1.74
   0  14  -2   60.44    1.70
   0  14   2   63.01    1.72
   0  14   2   61.89    1.67
   0 -14  -3    0.49    0.37
   0 -14   3    0.13    0.45
   0 -14   3    0.07    0.34
   0  14  -3   -0.05    0.34
   0  14  -3    0.36    0.43
   0  14  -3   -0.15    0.41
   0  14   3    0.44    0.43
   0  14   3    0.22    0.41
   0 -14  -4  121.58    2.82
   0 -14   4  124.25    2.63
   0 -14   4  125.33    2.37
   0  14  -4  122.09    2.11
   0  14  -4  118.86    2.50
   0  14  -4  116.74    2.47
   0  14   4  121.07    2.54
   0  14   4  119.40    2.39
   0 -14   5   26.20    1.38
   0 -14   5   28.64    1.37
   0 -14   5   27.56    1.26
   0  14  -5   26.68    1.36
   0  14  -5   26.38    1.36
   0  14   5   27.69    1.42
   0  14   5   27.71    1.36
   0 -14   6   12.41    1.09
   0 -14   6   12.68    1.13
   0 -14   6   11.28    1.01
   0  14  -6   11.12    1.08
   0  14  -6   10.75    1.11
   0  14   6   11.05    1.12
   0  14   6   12.53    1.11
   0 -14  -7    2.43    0.69
   0 -14   7    2.74    0.84
   0 -14   7    3.64    0.81
   0 -14   7    3.86    0.74
   0 -14   7    3.88    0.77
   0  14  -7    2.39    0.71
   0  14  -7    3.37    0.78
   0  14   7    3.01    0.78
   0  14   7    3.55    0.76
   0 -15   0    0.75    0.46
   0  15   0    0.74    0.41
   0  15   0    0.82    0.43
   0 -15  -1  178.93    2.90
   0 -15   1  177.68    3.03
   0  15  -1  176.22    2.62
   0  15  -1  175.64    2.84
   0  15  -1  171.61    2.82
   0  15   1  177.45    2.76
   0  15   1  175.87    2.81
   0 -15  -2    0.27    0.42
   0 -15   2    0.51    0.48
   0  15  -2    0.38    0.39
   0  15  -2    0.42    0.43
   0  15  -2    0.32    0.44
   0  15   2    0.77    0.45
   0  15   2    0.68    0.45
   0 -15  -3   57.92    1.63
   0 -15   3   54.35    1.84
   0 -15   3   55.55    1.50
   0  15  -3   54.09    1.50
   0  15  -3   56.82    1.78
   0  15  -3   54.65    1.76
   0  15   3   54.13    1.75
   0  15   3   55.89    1.71
   0 -15   4    0.41    0.50
   0 -15   4    1.04    0.48
   0  15  -4    0.59    0.50
   0  15  -4    0.64    0.53
   0  15   4    0.83    0.53
   0  15   4    0.86    0.50
   0 -15   5   52.05    1.88
   0 -15   5   52.66    1.77
   0  15  -5   48.04    1.79
   0  15  -5   46.39    1.79
   0  15   5   52.45    1.89
   0  15   5   50.70    1.77
   0 -15   6   -0.06    0.51
   0 -15   6    0.08    0.50
   0  15  -6    0.01    0.50
   0  15  -6    0.05    0.53
   0  15   6   -0.09    0.52
   0  15   6   -0.40    0.48
   0 -16   0  254.41    3.66
   0  16   0  249.60    3.30
   0  16   0  242.43    3.41
   0 -16  -1   10.27    0.96
   0 -16   1    9.27    1.00
   0  16  -1    9.08    0.84
   0  16  -1    8.76    0.94
   0  16   1    8.93    0.89
   0  16   1   10.00    0.95
   0 -16  -2  127.78    2.52
   0 -16   2  125.91    2.74
   0  16  -2  124.88    2.29
   0  16  -2  123.10    2.56
   0  16  -2  120.39    2.53
   0  16   2  123.04    2.51
   0  16   2  124.49    2.51
   0 -16  -3   32.05    1.33
   0 -16   3   27.88    1.46
   0  16  -3   30.61    1.25
   0  16  -3   28.67    1.40
   0  16  -3   28.71    1.40
   0  16   3   31.29    1.46
   0  16   3   31.61    1.42
   0 -16   4  108.27    2.66
   0 -16   4  113.27    2.33
   0  16  -4  109.75    2.59
   0  16  -4  108.18    2.57
   0  16   4  111.57    2.62
   0  16   4  108.51    2.47
   0 -16   5   22.73    1.42
   0 -16   5   24.15    1.31
   0  16  -5   22.07    1.41
   0  16  -5   21.83    1.38
   0  16   5   22.33    1.41
   0  16   5   21.18    1.30
   0  17   0    1.92    0.57
   0 -17  -1   49.85    1.75
   0 -17   1   47.73    1.82
   0  17  -1   46.19    1.54
   0  17  -1   44.96    1.65
   0  17   1   45.68    1.61
   0  17   1   46.86    1.68
   0 -17  -2    2.89    0.62
   0 -17   2    3.22    0.73
   0  17  -2    3.25    0.60
   0  17  -2    3.15    0.68
   0  17  -2    2.66    0.64
   0  17   2    3.11    0.64
   0  17   2    3.19    0.68
   0 -17  -3   20.80    1.18
   0 -17   3   16.55    1.28
   0  17  -3   18.09    1.23
   0  17  -3   17.86    1.23
   0  17   3   18.04    1.23
   0  17   3   19.74    1.23
   0 -17   4    1.41    0.64
   0  17  -4    1.12    0.61
   0  17  -4    0.98    0.59
   0  17   4    1.27    0.61
   0  17   4    1.07    0.58
   0 -17   5    2.59    0.73
   0  17  -5    2.53    0.71
   0  17  -5    2.20    0.72
   0  17   5    2.17    0.71
   0  17   5    2.85    0.72
   0 -18   0   59.88    2.05
   0  18   0   60.51    1.85
   0  18   0   55.10    1.86
   0 -18  -1    3.18    0.72
   0 -18   1    3.38    0.75
   0  18  -1    3.21    0.63
   0  18  -1    3.60    0.72
   0  18   1    4.18    0.73
   0  18   1    3.68    0.72
   0 -18  -2   21.54    1.27
   0 -18   2   21.95    1.43
   0  18  -2   22.24    1.22
   0  18  -2   21.49    1.32
   0  18  -2   23.09    1.36
   0  18   2   22.68    1.33
   0  18   2   21.59    1.33
   0 -18  -3    3.30    0.66
   0 -18   3    3.84    0.83
   0  18  -3    3.34    0.73
   0  18  -3    2.58    0.71
   0  18   3    3.40    0.74
   0  18   3    3.65    0.76
   0 -18   4   32.10    1.72
   0  18  -4   32.00    1.65
   0  18  -4   29.85    1.59
   0  18   4   29.06    1.59
   0  18   4   31.14    1.55
   0 -19   0    0.68    0.58
   0  19   0    0.45    0.49
   0  19   0    0.07    0.52
   0 -19  -1   46.86    1.85
   0 -19   1   48.71    1.98
   0  19  -1   46.65    1.69
   0  19  -1   47.26    1.86
   0  19   1   45.95    1.75
   0  19   1   46.47    1.83
   0 -19  -2    1.61    0.60
   0 -19   2    0.46    0.60
   0  19  -2    1.50    0.61
   0  19   2    0.59    0.54
   0  19   2    0.36    0.54
   0 -19  -3   24.93    1.38
   0 -19   3   23.99    1.59
   0  19  -3   24.38    1.47
   0  19  -3   23.06    1.45
   0  19   3   25.36    1.51
   0  19   3   25.07    1.45
   0 -20   0    2.86    0.78
   0  20   0    3.20    0.70
   0  20   0    4.71    0.85
  -1   0  10    2.86    0.69
  -1   0  10    3.65    0.75
  -1   0  10    3.13    0.78
  -1   0  10    2.87    0.77
  -1   0  10    4.16    0.89
   1   0 -10    3.51    0.73
   1   0 -10    2.89    0.72
   1   0 -10    2.50    0.69
  -1   0   9    0.06    0.45
  -1   0   9    0.33    0.48
  -1   0   9    0.07    0.48
  -1   0   9    0.13    0.50
  -1   0   9    0.40    0.51
   1   0  -9    0.34    0.44
   1   0  -9   -0.24    0.42
   1   0  -9   -0.10    0.46
  -1   0   8  184.75    2.84
  -1   0   8  188.90    2.96
  -1   0   8  187.87    3.12
  -1   0   8  195.92    3.17
  -1   0   8  190.42    3.16
   1   0  -8  185.79    2.85
   1   0  -8  182.11    2.92
   1   0  -8  178.65    2.88
  -1   0   7    0.46    0.38
  -1   0   7   -0.03    0.33
  -1   0   7   -0.07    0.38
  -1   0   7   -0.19    0.38
  -1   0   7    0.30    0.43
   1   0  -7   -0.21    0.34
   1   0  -7    0.23    0.37
  -1   0   6   69.68    1.52
  -1   0   6   69.32    1.55
  -1   0   6   71.04    1.67
  -1   0   6   70.87    1.66
  -1   0   6   72.72    1.68
   1   0  -6   67.10    1.53
   1   0  -6   66.27    1.52
  -1   0   5   -0.05    0.26
  -1   0   5   -0.19    0.25
  -1   0   5   -0.18    0.29
  -1   0   5   -0.23    0.30
  -1   0   5   -0.17    0.28
   1   0  -5   -0.02    0.26
   1   0  -5   -0.07    0.24
  -1   0   4   78.81    1.28
  -1   0   4   81.61    1.32
  -1   0   4   81.79    1.38
  -1   0   4   83.02    1.38
  -1   0   4   84.29    1.41
   1   0  -4   78.16    1.29
   1   0  -4   77.68    1.28
  -1   0   3   -0.03    0.21
  -1   0   3   -0.10    0.21
  -1   0   3   -0.01    0.10
  -1   0   3    0.15    0.21
  -1   0   3   -0.02    0.21
  -1   0   3    0.22    0.24
  -1   0   3   -0.03    0.22
   1   0  -3   -0.02    0.20
   1   0  -3    0.07    0.20
  -1   0   2  245.21    1.58
  -1   0   2  242.73    1.56
  -1   0   2  247.30    1.04
  -1   0   2  242.01    1.50
  -1   0   2  247.18    1.58
  -1   0   2  243.15    1.55
  -1   0   2  244.05    1.58
   1   0  -2  241.37    1.55
  -1   0   1    0.17    0.13
  -1   0   1    0.13    0.13
  -1   0   1    0.15    0.12
  -1   0   1    0.18    0.14
  -1   0   1    0.18    0.14
  -1   0   1    0.29    0.14
  -1   0   1    0.37    0.13
   1   0  -1    0.13    0.14
   1   0  -1    0.19    0.12
   1   0  -1    0.23    0.12
  -1   0   0  272.04    1.31
  -1   0   0  280.30    1.92
  -1   0   0  274.30    1.49
  -1   0   0  279.38    1.92
  -1   0   0  281.22    1.25
   1   0   0  278.74    1.45
   1   0   0  273.23    1.24
   1   0   0  278.58    1.91
   1   0   0  284.14    1.70
  -1   0  -1    0.15    0.13
  -1   0  -1    0.03    0.14
  -1   0  -1    0.03    0.11
   1   0   1    0.06    0.13
   1   0   1    0.14    0.19
   1   0   1    0.01    0.19
   1   0   1    0.04    0.19
   1   0   1   -0.07    0.19
  -1   0  -2   10.00    0.41
  -1   0  -2   10.11    0.36
  -1   0  -2    9.75    0.39
   1   0   2    9.49    0.38
   1   0   2   10.08    0.50
   1   0   2    9.67    0.51
   1   0   2    9.43    0.50
  -1   0  -3    0.20    0.20
  -1   0  -3   -0.02    0.15
  -1   0  -3   -0.12    0.18
   1   0   3    0.07    0.19
   1   0   3   -0.04    0.27
   1   0   3   -0.08    0.28
   1   0   3   -0.04    0.27
   1   0   3   -0.19    0.24
  -1   0  -4   94.01    1.41
  -1   0  -4   95.07    1.38
   1   0   4   97.08    1.36
   1   0   4   96.25    1.02
   1   0   4   99.41    1.65
   1   0   4   97.28    1.69
   1   0   4   97.54    1.68
   1   0   4   95.03    1.66
  -1   0  -5    0.13    0.27
  -1   0  -5   -0.06    0.26
   1   0   5    0.09    0.25
   1   0   5    0.10    0.17
   1   0   5    0.13    0.35
   1   0   5   -0.09    0.33
   1   0   5   -0.03    0.34
   1   0   5    0.23    0.36
  -1   0  -6   21.29    0.95
  -1   0  -6   23.46    0.96
   1   0   6   22.52    0.91
   1   0   6   24.63    1.13
   1   0   6   24.74    1.17
   1   0   6   22.42    1.13
   1   0   6   23.32    1.13
  -1   0  -7    0.05    0.35
  -1   0  -7    0.03    0.36
   1   0   7    0.07    0.34
   1   0   7    0.66    0.47
   1   0   7    0.31    0.45
   1   0   7    0.48    0.48
   1   0   7    0.35    0.47
  -1   0  -8  117.64    2.38
  -1   0  -8  120.82    2.37
   1   0   8  123.92    2.30
   1   0   8  120.44    2.59
   1   0   8  118.35    2.70
   1   0   8  123.62    2.73
   1   0   8  124.23    2.76
  -1   0  -9    0.10    0.46
  -1   0  -9    0.24    0.47
   1   0   9    0.15    0.49
   1   0   9   -0.02    0.53
   1   0   9    0.43    0.59
   1   0   9   -0.12    0.56
  -1  -1  10    4.03    0.75
  -1  -1  10    4.73    0.84
  -1  -1  10    4.58    0.86
  -1  -1  10    4.17    0.85
  -1  -1  10    4.17    0.87
  -1   1  10    3.81    0.77
  -1   1  10    4.62    0.79
  -1   1  10    4.14    0.83
  -1   1  10    3.64    0.82
  -1   1  10    4.70    0.89
   1  -1 -10    4.44    0.77
   1  -1 -10    4.34    0.80
   1  -1 -10    3.72    0.76
   1   1 -10    3.92    0.73
   1   1 -10    3.38    0.75
   1   1 -10    3.86    0.78
  -1  -1   9   71.26    1.96
  -1  -1   9   72.10    2.08
  -1  -1   9   73.91    2.22
  -1  -1   9   70.88    2.17
  -1  -1   9   72.58    2.20
  -1   1   9   72.75    2.02
  -1   1   9   75.40    2.04
  -1   1   9   72.26    2.16
  -1   1   9   76.68    2.19
  -1   1   9   71.43    2.20
   1  -1  -9   72.06    1.99
   1  -1  -9   72.58    2.07
   1  -1  -9   68.37    1.99
   1   1  -9   70.13    1.93
   1   1  -9   71.71    2.06
   1   1  -9   71.39    2.05
  -1  -1   8    0.11    0.41
  -1  -1   8    0.45    0.44
  -1  -1   8    0.33    0.47
  -1  -1   8    0.32    0.49
  -1  -1   8    0.30    0.45
  -1   1   8   -0.17    0.40
  -1   1   8    0.29    0.41
  -1   1   8    0.55    0.48
  -1   1   8   -0.14    0.45
  -1   1   8   -0.26    0.44
   1  -1  -8   -0.02    0.39
   1  -1  -8   -0.11    0.42
   1   1  -8   -0.13    0.37
   1   1  -8   -0.15    0.39
   1   1  -8    0.00    0.41
  -1  -1   7   70.26    1.66
  -1  -1   7   74.29    1.81
  -1  -1   7   72.88    1.87
  -1  -1   7   70.88    1.84
  -1  -1   7   73.14    1.86
  -1   1   7   70.49    1.70
  -1   1   7   68.51    1.66
  -1   1   7   71.54    1.82
  -1   1   7   71.12    1.79
  -1   1   7   72.78    1.87
   1  -1  -7   67.75    1.68
   1  -1  -7   68.78    1.70
   1   1  -7   69.59    1.64
   1   1  -7   70.81    1.74
   1   1  -7   69.41    1.70
  -1  -1   6  120.62    1.93
  -1  -1   6  124.12    2.10
  -1  -1   6  126.69    2.19
  -1  -1   6  128.22    2.21
  -1  -1   6  130.06    2.21
  -1   1   6  121.58    1.98
  -1   1   6  125.71    1.99
  -1   1   6  128.15    2.15
  -1   1   6  125.61    2.12
  -1   1   6  126.59    2.18
   1  -1  -6  119.62    1.99
   1  -1  -6  121.28    2.00
   1   1  -6  122.36    1.94
   1   1  -6  125.12    2.05
   1   1  -6  121.55    2.01
  -1  -1   5   81.09    1.45
  -1  -1   5   79.18    0.72
  -1  -1   5   80.08    1.55
  -1  -1   5   84.07    1.63
  -1  -1   5   85.25    1.65
  -1  -1   5   83.20    1.61
  -1   1   5   80.18    1.48
  -1   1   5   82.60    1.47
  -1   1   5   83.94    1.60
  -1   1   5   82.83    1.57
  -1   1   5   82.25    1.59
   1  -1  -5   78.32    1.47
   1  -1  -5   80.36    1.48
   1   1  -5   78.26    1.47
   1   1  -5   78.57    1.47
  -1  -1   4   20.97    0.73
  -1  -1   4   20.98    0.41
  -1  -1   4   21.22    0.77
  -1  -1   4   21.71    0.80
  -1  -1   4   21.89    0.79
  -1  -1   4   21.34    0.78
  -1   1   4   21.88    0.75
  -1   1   4   20.63    0.74
  -1   1   4   20.50    0.70
  -1   1   4   21.27    0.78
  -1   1   4   21.55    0.76
  -1   1   4   21.45    0.78
   1  -1  -4   20.06    0.72
  -1  -1   3    1.72    0.28
  -1  -1   3    1.64    0.18
  -1  -1   3    1.50    0.29
  -1  -1   3    1.72    0.30
  -1  -1   3    2.19    0.32
  -1  -1   3    2.24    0.32
  -1   1   3    1.97    0.31
  -1   1   3    1.40    0.29
  -1   1   3    1.50    0.26
  -1   1   3    1.93    0.30
  -1   1   3    1.71    0.29
  -1   1   3    1.52    0.29
   1  -1  -3    1.66    0.29
   1  -1  -3    1.50    0.27
   1   1  -3    1.37    0.28
   1   1  -3    1.91    0.31
   1   1  -3    1.58    0.28
  -1  -1   2   88.47    0.98
  -1  -1   2   91.36    0.77
  -1  -1   2   89.56    1.00
  -1  -1   2   89.80    1.01
  -1  -1   2   90.51    1.02
  -1  -1   2   90.29    1.00
  -1   1   2   90.07    0.99
  -1   1   2   92.01    0.62
  -1   1   2   89.09    0.87
  -1   1   2   89.84    0.94
  -1   1   2   89.45    0.93
  -1   1   2   90.03    0.97
   1  -1  -2   89.59    0.99
   1   1  -2   87.45    0.97
   1   1  -2   88.92    0.98
   1   1  -2   90.79    0.99
  -1  -1   1  232.26    1.18
  -1  -1   1  227.23    1.24
  -1  -1   1  228.72    1.24
  -1  -1   1  226.90    1.23
  -1   1   1  237.30    1.19
  -1   1   1  230.25    1.17
  -1   1   1  240.97    1.33
  -1   1   1  228.45    1.29
  -1   1   1  224.74    1.08
  -1   1   1  228.43    1.08
  -1   1   1  224.68    1.09
   1   1  -1  226.84    1.23
   1   1  -1  233.84    1.11
   1   1  -1  230.95    1.12
  -1  -1   0  346.19    1.26
  -1  -1   0  358.43    2.41
  -1  -1   0  350.54    2.39
  -1  -1   0  349.91    2.13
  -1  -1   0  344.25    2.45
  -1   1   0  342.63    2.17
  -1   1   0  356.61    2.53
  -1   1   0  347.62    1.90
   1  -1   0  345.52    1.31
   1  -1   0  365.22    1.45
   1  -1   0  350.75    2.33
   1  -1   0  345.51    2.40
   1  -1   0  340.20    2.15
   1   1   0  345.89    2.18
   1   1   0  348.27    1.30
   1   1   0  344.81    1.82
   1   1   0  346.86    1.67
  -1  -1  -1   37.92    0.45
  -1  -1  -1   39.15    0.55
  -1   1  -1   38.62    0.38
  -1   1  -1   39.58    0.53
  -1   1  -1   39.80    0.61
  -1   1  -1   38.10    0.49
   1  -1   1   40.09    0.39
   1  -1   1   39.22    0.68
   1  -1   1   38.89    0.67
   1  -1   1   39.18    0.65
   1   1   1   39.45    0.57
   1   1   1   39.90    0.47
   1   1   1   38.91    0.62
   1   1   1   39.03    0.66
   1   1   1   37.11    0.64
   1   1   1   39.35    0.67
  -1  -1  -2  176.40    1.31
  -1  -1  -2  179.58    1.16
  -1  -1  -2  175.20    1.28
  -1   1  -2  175.71    1.36
  -1   1  -2  183.85    1.32
  -1   1  -2  175.53    1.32
   1  -1   2  181.27    1.19
   1  -1   2  182.17    1.67
   1  -1   2  178.07    1.66
   1  -1   2  178.32    1.66
   1  -1   2  178.37    1.62
   1   1   2  177.86    1.38
   1   1   2  178.24    1.32
   1   1   2  176.66    1.52
   1   1   2  176.90    1.61
   1   1   2  177.23    1.60
   1   1   2  176.14    1.64
  -1  -1  -3   83.19    1.13
  -1  -1  -3   87.81    0.87
  -1  -1  -3   86.16    1.13
  -1   1  -3   84.53    1.17
  -1   1  -3   89.00    1.01
  -1   1  -3   85.66    1.15
   1  -1   3   86.96    1.06
   1  -1   3   87.50    1.00
   1  -1   3   87.71    1.40
   1  -1   3   83.98    1.39
   1  -1   3   86.64    1.41
   1  -1   3   87.55    1.39
   1   1   3   87.82    1.18
   1   1   3   87.50    1.31
   1   1   3   86.92    1.38
   1   1   3   85.72    1.37
   1   1   3   83.62    1.36
  -1  -1  -4   91.30    1.38
  -1  -1  -4   95.33    0.94
  -1  -1  -4   90.34    1.35
  -1   1  -4   92.24    1.41
  -1   1  -4   90.78    1.37
   1  -1   4   93.49    1.29
   1  -1   4   92.34    1.09
   1  -1   4   95.01    1.67
   1  -1   4   94.90    1.69
   1  -1   4   93.12    1.67
   1  -1   4   94.53    1.65
   1   1   4   94.37    1.40
   1   1   4   93.68    1.56
   1   1   4   95.46    1.65
   1   1   4   93.21    1.64
   1   1   4   93.41    1.65
  -1  -1  -5   95.80    1.60
  -1  -1  -5   95.62    1.58
  -1   1  -5   94.76    1.62
  -1   1  -5   96.99    1.61
   1  -1   5   96.88    1.49
   1  -1   5   98.98    1.17
   1  -1   5  100.49    1.88
   1  -1   5  100.50    1.93
   1  -1   5  102.12    1.95
   1  -1   5   98.35    1.88
   1   1   5  100.96    1.62
   1   1   5  100.27    1.81
   1   1   5  100.35    1.90
   1   1   5  100.39    1.90
   1   1   5   99.71    1.92
  -1  -1  -6    2.13    0.45
  -1  -1  -6    1.66    0.41
  -1   1  -6    1.99    0.45
  -1   1  -6    1.53    0.41
   1  -1   6    2.26    0.43
   1  -1   6    1.77    0.49
   1  -1   6    1.49    0.50
   1  -1   6    1.97    0.53
   1  -1   6    2.37    0.53
   1   1   6    2.04    0.43
   1   1   6    2.29    0.50
   1   1   6    1.54    0.50
   1   1   6    2.56    0.56
   1   1   6    2.43    0.54
  -1  -1  -7  146.59    2.42
  -1  -1  -7  146.74    2.38
  -1   1  -7  144.99    2.43
  -1   1  -7  147.79    2.41
   1  -1   7  151.66    2.28
   1  -1   7  155.73    2.76
   1  -1   7  152.22    2.82
   1  -1   7  148.64    2.77
   1  -1   7  149.68    2.77
   1   1   7  151.95    2.38
   1   1   7  157.36    2.67
   1   1   7  151.46    2.76
   1   1   7  152.49    2.76
   1   1   7  146.82    2.76
  -1  -1  -8    6.18    0.77
  -1  -1  -8    5.55    0.74
  -1   1  -8    5.90    0.76
  -1   1  -8    5.49    0.73
   1  -1   8    5.25    0.78
   1  -1   8    5.59    0.84
   1  -1   8    7.55    0.99
   1  -1   8    6.74    0.92
   1   1   8    6.33    0.74
   1   1   8    6.25    0.80
   1   1   8    5.95    0.86
   1   1   8    7.19    0.94
   1   1   8    6.03    0.85
  -1  -1  -9   19.83    1.23
  -1  -1  -9   18.89    1.19
  -1   1  -9   21.32    1.27
  -1   1  -9   20.78    1.24
   1  -1   9   20.80    1.37
   1  -1   9   19.27    1.38
   1  -1   9   21.33    1.48
   1  -1   9   21.08    1.48
   1   1   9   21.35    1.32
   1   1   9   21.91    1.45
   1   1   9   20.86    1.39
   1   1   9   19.24    1.40
  -1  -2  10   43.65    1.69
  -1  -2  10   42.40    1.81
  -1  -2  10   41.52    1.89
  -1  -2  10   40.94    1.86
  -1  -2  10   43.00    1.93
  -1   2  10   43.58    1.76
  -1   2  10   40.08    1.79
  -1   2  10   42.90    1.83
  -1   2  10   42.29    1.91
   1  -2 -10   40.73    1.69
   1  -2 -10   43.43    1.79
   1  -2 -10   41.95    1.76
   1   2 -10   42.22    1.66
   1   2 -10   44.96    1.83
   1   2 -10   42.30    1.78
  -1  -2   9    1.46    0.55
  -1  -2   9    1.38    0.58
  -1  -2   9    1.50    0.62
  -1  -2   9    0.83    0.60
  -1  -2   9    0.73    0.58
  -1   2   9    0.95    0.54
  -1   2   9    0.81    0.49
  -1   2   9    0.73    0.53
  -1   2   9    0.93    0.54
  -1   2   9    1.18    0.58
   1  -2  -9    0.95    0.52
   1  -2  -9    1.01    0.55
   1   2  -9    0.98    0.51
   1   2  -9    0.30    0.49
   1   2  -9    1.33    0.56
  -1  -2   8   63.07    1.71
  -1  -2   8   63.95    1.88
  -1  -2   8   63.70    1.92
  -1  -2   8   63.86    1.95
  -1  -2   8   64.60    1.92
  -1   2   8   63.89    1.79
  -1   2   8   62.01    1.69
  -1   2   8   65.86    1.90
  -1   2   8   61.76    1.83
  -1   2   8   63.22    1.89
   1  -2  -8   61.03    1.78
   1  -2  -8   62.33    1.77
   1   2  -8   59.11    1.65
   1   2  -8   60.07    1.78
   1   2  -8   60.77    1.77
  -1  -2   7   43.86    1.34
  -1  -2   7   46.04    1.49
  -1  -2   7   45.94    1.55
  -1  -2   7   41.82    1.47
  -1  -2   7   45.07    1.50
  -1   2   7   44.56    1.41
  -1   2   7   42.98    1.32
  -1   2   7   45.19    1.48
  -1   2   7   44.88    1.45
  -1   2   7   42.55    1.46
   1  -2  -7   41.78    1.37
   1  -2  -7   41.69    1.37
   1   2  -7   40.77    1.29
   1   2  -7   42.97    1.39
   1   2  -7   42.98    1.41
  -1  -2   6   63.42    1.43
  -1  -2   6   65.24    1.60
  -1  -2   6   64.94    1.64
  -1  -2   6   63.76    1.61
  -1  -2   6   66.61    1.62
  -1   2   6   64.86    1.51
  -1   2   6   65.59    1.43
  -1   2   6   69.14    1.61
  -1   2   6   68.56    1.57
  -1   2   6   64.92    1.61
   1  -2  -6   63.44    1.50
   1  -2  -6   62.99    1.48
   1   2  -6   64.30    1.44
   1   2  -6   63.14    1.51
   1   2  -6   61.66    1.48
  -1  -2   5   63.48    1.29
  -1  -2   5   63.45    0.82
  -1  -2   5   65.29    1.45
  -1  -2   5   66.98    1.48
  -1  -2   5   64.78    1.43
  -1   2   5   64.96    1.36
  -1   2   5   65.06    1.36
  -1   2   5   63.68    1.25
  -1   2   5   64.99    1.39
  -1   2   5   63.31    1.37
  -1   2   5   64.15    1.43
   1  -2  -5   65.08    1.36
   1  -2  -5   62.50    1.34
   1   2  -5   63.83    1.28
   1   2  -5   62.60    1.35
   1   2  -5   62.22    1.33
  -1  -2   4   82.19    1.29
  -1  -2   4   82.71    0.92
  -1  -2   4   84.25    1.44
  -1  -2   4   85.34    1.45
  -1  -2   4   81.94    1.42
  -1  -2   4   83.40    1.40
  -1   2   4   81.44    1.35
  -1   2   4   79.83    1.33
  -1   2   4   81.75    1.20
  -1   2   4   84.72    1.36
  -1   2   4   84.31    1.34
  -1   2   4   86.87    1.43
   1  -2  -4   79.29    1.32
   1  -2  -4   81.02    1.33
   1   2  -4   75.65    1.24
   1   2  -4   79.77    1.34
   1   2  -4   80.36    1.33
  -1  -2   3  538.57    2.80
  -1  -2   3  544.04    3.23
  -1  -2   3  560.67    3.10
  -1  -2   3  555.56    3.06
  -1  -2   3  555.55    3.06
  -1  -2   3  549.84    2.97
  -1   2   3  547.56    2.98
  -1   2   3  539.92    2.90
  -1   2   3  539.17    2.95
  -1   2   3  557.74    2.79
  -1   2   3  556.98    2.75
  -1   2   3  556.13    2.93
   1  -2  -3  526.12    2.87
   1   2  -3  535.00    2.80
   1   2  -3  540.66    2.91
   1   2  -3  532.21    2.88
  -1  -2   2  144.42    1.12
  -1  -2   2  142.03    1.32
  -1  -2   2  143.37    1.30
  -1  -2   2  143.48    1.31
  -1  -2   2  142.59    1.27
  -1   2   2  146.19    1.32
  -1   2   2  142.31    1.28
  -1   2   2  149.65    0.89
  -1   2   2  141.65    0.99
  -1   2   2  144.31    1.11
  -1   2   2  144.23    1.10
  -1   2   2  145.26    1.19
   1  -2  -2  150.68    0.89
   1   2  -2  140.44    1.25
   1   2  -2  144.32    1.27
   1   2  -2  143.26    1.27
  -1  -2   1   42.57    0.63
  -1  -2   1   40.56    0.60
  -1  -2   1   41.11    0.60
  -1  -2   1   39.84    0.58
  -1  -2   1   40.14    0.58
  -1   2   1   43.43    0.59
  -1   2   1   43.19    0.57
  -1   2   1   41.28    0.46
  -1   2   1   40.07    0.45
  -1   2   1   40.08    0.45
  -1   2   1   41.30    0.47
   1   2  -1   41.60    0.55
   1   2  -1   41.58    0.57
  -1  -2   0  202.13    1.24
  -1  -2   0  198.00    1.09
  -1  -2   0  195.48    1.12
  -1  -2   0  198.30    1.12
  -1   2   0  200.53    0.96
  -1   2   0  194.59    1.09
  -1   2   0  213.92    1.33
  -1   2   0  199.10    1.07
   1  -2   0  202.30    0.92
   1  -2   0  200.82    1.14
   1  -2   0  198.36    1.03
   1  -2   0  198.67    0.92
   1   2   0  197.98    1.21
   1   2   0  195.59    0.87
   1   2   0  194.31    1.12
   1   2   0  193.18    1.16
   1   2   0  200.50    0.92
  -1  -2  -1   23.08    0.47
  -1   2  -1   22.63    0.27
  -1   2  -1   22.84    0.28
  -1   2  -1   22.11    0.48
  -1   2  -1   23.98    0.56
  -1   2  -1   22.81    0.47
   1  -2   1   22.61    0.54
   1  -2   1   23.43    0.59
   1  -2   1   23.68    0.58
   1  -2   1   23.12    0.57
   1  -2   1   23.92    0.54
   1   2   1   23.37    0.53
   1   2   1   22.65    0.41
   1   2   1   22.67    0.49
   1   2   1   22.22    0.52
  -1  -2  -2    1.70    0.22
  -1  -2  -2    2.15    0.25
  -1   2  -2    2.06    0.26
  -1   2  -2    2.02    0.25
   1  -2   2    2.19    0.24
   1  -2   2    2.17    0.26
   1  -2   2    2.79    0.37
   1  -2   2    1.59    0.31
   1  -2   2    1.23    0.30
   1  -2   2    1.88    0.30
   1   2   2    1.94    0.27
   1   2   2    2.26    0.25
   1   2   2    2.18    0.28
   1   2   2    2.29    0.31
   1   2   2    2.32    0.31
   1   2   2    2.37    0.34
  -1  -2  -3    2.37    0.29
  -1  -2  -3    2.36    0.24
  -1  -2  -3    2.12    0.28
  -1   2  -3    1.95    0.30
  -1   2  -3    1.93    0.29
   1  -2   3    2.32    0.27
   1  -2   3    1.88    0.27
   1  -2   3    1.93    0.39
   1  -2   3    1.83    0.36
   1  -2   3    3.31    0.43
   1  -2   3    2.22    0.37
   1   2   3    2.26    0.32
   1   2   3    2.03    0.29
   1   2   3    2.30    0.34
   1   2   3    2.40    0.39
   1   2   3    1.85    0.35
   1   2   3    2.17    0.37
  -1  -2  -4   34.34    0.89
  -1  -2  -4   35.26    0.57
  -1  -2  -4   35.02    0.88
  -1   2  -4   33.15    0.91
  -1   2  -4   34.40    0.90
   1  -2   4   35.21    0.81
   1  -2   4   36.08    0.78
   1  -2   4   34.13    1.08
   1  -2   4   35.70    1.10
   1  -2   4   34.91    1.09
   1  -2   4   36.96    1.08
   1   2   4   34.89    0.93
   1   2   4   35.64    0.99
   1   2   4   35.49    1.05
   1   2   4   35.80    1.06
   1   2   4   35.98    1.08
  -1  -2  -5   94.15    1.59
  -1  -2  -5   94.54    1.58
  -1   2  -5   96.30    1.66
  -1   2  -5   93.61    1.60
   1  -2   5   97.22    1.47
   1  -2   5   96.96    1.27
   1  -2   5   98.44    1.90
   1  -2   5   95.74    1.90
   1  -2   5   96.16    1.90
   1  -2   5   97.32    1.88
   1   2   5   98.19    1.65
   1   2   5   98.14    1.75
   1   2   5  101.35    1.91
   1   2   5   98.78    1.85
   1   2   5   97.23    1.89
  -1  -2  -6   72.16    1.57
  -1  -2  -6   72.63    1.56
  -1   2  -6   74.41    1.45
  -1   2  -6   72.82    1.62
  -1   2  -6   73.08    1.59
   1  -2   6   74.58    1.46
   1  -2   6   78.95    1.90
   1  -2   6   78.81    1.91
   1  -2   6   75.64    1.88
   1  -2   6   74.94    1.84
   1   2   6   76.44    1.62
   1   2   6   74.02    1.70
   1   2   6   77.74    1.86
   1   2   6   76.14    1.83
   1   2   6   77.76    1.89
  -1  -2  -7    1.64    0.47
  -1  -2  -7    1.99    0.50
  -1   2  -7    1.33    0.40
  -1   2  -7    1.83    0.51
  -1   2  -7    1.94    0.51
   1  -2   7    2.00    0.47
   1  -2   7    1.76    0.57
   1  -2   7    2.06    0.58
   1  -2   7    2.04    0.61
   1  -2   7    1.68    0.57
   1   2   7    1.47    0.47
   1   2   7    1.76    0.53
   1   2   7    1.90    0.55
   1   2   7    1.70    0.56
   1   2   7    1.63    0.54
  -1  -2  -8   34.52    1.38
  -1  -2  -8   33.84    1.36
  -1   2  -8   35.08    1.43
  -1   2  -8   34.14    1.40
   1  -2   8   35.57    1.56
   1  -2   8   35.95    1.62
   1  -2   8   33.43    1.59
   1  -2   8   34.32    1.57
   1   2   8   34.03    1.37
   1   2   8   36.83    1.50
   1   2   8   36.03    1.60
   1   2   8   33.87    1.55
   1   2   8   35.01    1.59
  -1  -2  -9    2.89    0.66
  -1  -2  -9    3.46    0.69
  -1   2  -9    3.77    0.73
  -1   2  -9    3.32    0.69
   1  -2   9    5.45    0.90
   1  -2   9    3.93    0.83
   1  -2   9    3.34    0.82
   1  -2   9    3.69    0.84
   1   2   9    4.14    0.75
   1   2   9    3.50    0.78
   1   2   9    4.50    0.87
   1   2   9    3.82    0.80
  -1  -3  10    0.39    0.55
  -1  -3  10    0.48    0.61
  -1  -3  10   -0.13    0.59
  -1  -3  10   -0.20    0.56
  -1   3  10    0.08    0.53
  -1   3  10    0.18    0.52
  -1   3  10    0.57    0.56
  -1   3  10   -0.07    0.56
   1  -3 -10    0.46    0.53
   1  -3 -10   -0.26    0.50
   1   3 -10   -0.27    0.44
   1   3 -10   -0.05    0.50
   1   3 -10    0.38    0.53
  -1  -3   9   23.04    1.24
  -1  -3   9   24.51    1.41
  -1  -3   9   25.18    1.43
  -1  -3   9   26.38    1.51
  -1  -3   9   26.08    1.46
  -1   3   9   24.25    1.31
  -1   3   9   24.92    1.23
  -1   3   9   24.09    1.36
  -1   3   9   23.91    1.34
  -1   3   9   26.74    1.48
   1  -3  -9   25.21    1.33
   1  -3  -9   24.51    1.34
   1   3  -9   23.23    1.22
   1   3  -9   23.37    1.33
   1   3  -9   23.36    1.30
  -1  -3   8    0.57    0.43
  -1  -3   8    0.94    0.52
  -1  -3   8    0.38    0.50
  -1  -3   8    0.55    0.51
  -1  -3   8    0.87    0.53
  -1   3   8    0.82    0.47
  -1   3   8    1.01    0.43
  -1   3   8    0.48    0.47
  -1   3   8    0.48    0.48
  -1   3   8    0.71    0.50
   1  -3  -8    0.34    0.42
   1  -3  -8    0.47    0.44
   1   3  -8    0.15    0.38
   1   3  -8    0.87    0.49
   1   3  -8    0.31    0.46
  -1  -3   7   53.56    1.46
  -1  -3   7   51.41    1.60
  -1  -3   7   52.51    1.66
  -1  -3   7   54.27    1.67
  -1  -3   7   53.92    1.63
  -1   3   7   55.08    1.57
  -1   3   7   52.36    1.39
  -1   3   7   55.00    1.59
  -1   3   7   54.41    1.56
  -1   3   7   52.51    1.62
   1  -3  -7   54.77    1.55
   1  -3  -7   51.58    1.52
   1   3  -7   51.72    1.43
   1   3  -7   52.72    1.55
   1   3  -7   51.37    1.52
  -1  -3   6    4.56    0.55
  -1  -3   6    3.34    0.55
  -1  -3   6    4.49    0.61
  -1  -3   6    4.85    0.64
  -1  -3   6    4.42    0.61
  -1   3   6    3.64    0.53
  -1   3   6    3.05    0.49
  -1   3   6    4.77    0.56
  -1   3   6    4.28    0.57
  -1   3   6    3.36    0.51
  -1   3   6    4.83    0.62
   1  -3  -6    3.57    0.51
   1  -3  -6    3.85    0.53
   1   3  -6    3.03    0.46
   1   3  -6    3.81    0.55
   1   3  -6    3.80    0.54
  -1  -3   5  188.74    2.15
  -1  -3   5  189.66    1.60
  -1  -3   5  199.90    2.53
  -1  -3   5  196.69    2.49
  -1  -3   5  194.55    2.49
  -1  -3   5  194.52    2.41
  -1   3   5  187.75    2.30
  -1   3   5  184.03    2.25
  -1   3   5  190.89    2.01
  -1   3   5  195.45    2.30
  -1   3   5  199.32    2.29
  -1   3   5  194.65    2.40
   1  -3  -5  182.92    2.24
   1  -3  -5  184.66    2.24
   1   3  -5  186.54    2.14
   1   3  -5  187.11    2.29
   1   3  -5  188.86    2.29
  -1  -3   4    2.11    0.34
  -1  -3   4    2.42    0.28
  -1  -3   4    2.34    0.38
  -1  -3   4    3.25    0.44
  -1  -3   4    2.75    0.42
  -1  -3   4    2.43    0.37
  -1   3   4    2.45    0.37
  -1   3   4    2.54    0.37
  -1   3   4    2.02    0.29
  -1   3   4    2.24    0.35
  -1   3   4    2.23    0.34
  -1   3   4    2.57    0.39
   1  -3  -4    1.99    0.34
   1   3  -4    2.64    0.36
   1   3  -4    2.09    0.34
   1   3  -4    2.32    0.36
  -1  -3   3  397.65    2.20
  -1  -3   3  395.50    2.71
  -1  -3   3  401.27    2.66
  -1  -3   3  398.87    2.66
  -1  -3   3  389.14    2.52
  -1   3   3  391.94    2.61
  -1   3   3  384.94    2.54
  -1   3   3  386.51    1.94
  -1   3   3  398.44    2.29
  -1   3   3  396.47    2.24
  -1   3   3  404.23    2.50
   1  -3  -3  406.03    1.46
   1   3  -3  385.34    2.43
   1   3  -3  391.37    2.56
   1   3  -3  382.76    2.53
  -1  -3   2  441.26    2.72
  -1  -3   2  433.47    2.38
  -1  -3   2  433.10    2.29
  -1  -3   2  430.24    2.29
  -1  -3   2  423.87    2.19
  -1   3   2  449.96    3.02
  -1   3   2  432.21    2.33
  -1   3   2  433.11    1.94
  -1   3   2  443.55    2.64
  -1   3   2  434.84    1.75
  -1   3   2  442.56    2.01
   1  -3  -2  461.23    2.10
   1   3  -2  437.61    2.86
   1   3  -2  436.08    2.30
   1   3  -2  434.23    2.31
  -1  -3   1  108.25    1.08
  -1  -3   1  108.34    1.00
  -1  -3   1  106.91    0.96
  -1  -3   1  105.63    0.95
  -1  -3   1  105.62    0.93
  -1   3   1  109.78    0.98
  -1   3   1  105.40    1.03
  -1   3   1  107.99    0.69
  -1   3   1  106.73    0.64
  -1   3   1  106.21    0.64
  -1   3   1  107.40    0.68
   1  -3  -1  113.63    1.03
   1  -3  -1  109.66    0.69
   1   3  -1  104.33    1.03
   1   3  -1  107.34    0.97
   1   3  -1  108.26    0.99
  -1  -3   0  421.96    2.86
  -1  -3   0  408.36    2.30
  -1  -3   0  390.41    2.19
  -1  -3   0  389.37    2.11
  -1   3   0  401.82    2.42
  -1   3   0  401.04    2.25
  -1   3   0  409.45    1.83
   1  -3   0  421.87    2.96
   1  -3   0  421.69    3.01
   1  -3   0  415.47    2.47
   1  -3   0  409.08    2.11
   1  -3   0  405.82    2.32
   1  -3   0  411.47    1.80
   1   3   0  385.39    2.39
   1   3   0  401.56    2.50
   1   3   0  390.62    1.62
   1   3   0  389.03    2.29
   1   3   0  404.63    2.56
  -1  -3  -1    1.60    0.22
  -1   3  -1    1.67    0.17
  -1   3  -1    1.48    0.23
  -1   3  -1    1.45    0.23
   1  -3   1    1.49    0.18
   1  -3   1    1.91    0.28
   1  -3   1    1.90    0.29
   1  -3   1    1.76    0.26
   1  -3   1    1.44    0.27
   1  -3   1    1.57    0.23
   1   3   1    1.40    0.25
   1   3   1    1.39    0.20
   1   3   1    1.32    0.20
   1   3   1    1.48    0.23
   1   3   1    1.54    0.25
  -1  -3  -2  543.79    2.89
  -1   3  -2  551.68    2.71
  -1   3  -2  529.02    3.27
  -1   3  -2  542.16    2.61
   1  -3   2  561.49    2.77
   1  -3   2  558.36    3.13
   1  -3   2  563.05    3.03
   1  -3   2  560.77    3.04
   1  -3   2  571.67    2.88
   1   3   2  545.92    2.80
   1   3   2  546.79    2.44
   1   3   2  553.13    2.44
   1   3   2  544.12    2.71
   1   3   2  550.81    2.69
   1   3   2  551.04    2.89
  -1  -3  -3  107.70    1.31
  -1  -3  -3  112.67    1.01
  -1   3  -3  110.67    1.12
  -1   3  -3  110.03    1.42
  -1   3  -3  110.57    1.39
   1  -3   3  112.74    1.13
   1  -3   3  114.07    1.36
   1  -3   3  115.04    1.70
   1  -3   3  116.78    1.68
   1  -3   3  116.84    1.69
   1  -3   3  114.92    1.58
   1   3   3  113.95    1.48
   1   3   3  110.15    1.33
   1   3   3  114.80    1.39
   1   3   3  114.97    1.53
   1   3   3  111.97    1.50
   1   3   3  113.87    1.59
  -1  -3  -4   35.06    0.91
  -1  -3  -4   37.09    0.59
  -1  -3  -4   34.66    0.89
  -1   3  -4   35.12    0.79
  -1   3  -4   36.64    0.97
  -1   3  -4   36.17    0.94
   1  -3   4   35.96    0.80
   1  -3   4   37.28    0.86
   1  -3   4   38.82    1.18
   1  -3   4   38.00    1.14
   1  -3   4   36.56    1.12
   1  -3   4   37.55    1.10
   1   3   4   37.30    1.00
   1   3   4   34.33    0.91
   1   3   4   37.40    0.99
   1   3   4   38.15    1.09
   1   3   4   36.22    1.04
   1   3   4   35.29    1.07
  -1  -3  -5   24.48    0.88
  -1  -3  -5   23.36    0.86
  -1   3  -5   24.39    0.78
  -1   3  -5   23.94    0.93
  -1   3  -5   25.62    0.92
   1  -3   5   25.26    0.80
   1  -3   5   24.87    0.76
   1  -3   5   24.25    1.07
   1  -3   5   25.37    1.08
   1  -3   5   25.66    1.08
   1  -3   5   24.24    1.02
   1   3   5   24.83    0.94
   1   3   5   23.75    0.89
   1   3   5   25.10    0.95
   1   3   5   24.20    1.04
   1   3   5   25.19    1.04
   1   3   5   25.87    1.10
  -1  -3  -6   62.46    1.48
  -1  -3  -6   61.23    1.46
  -1   3  -6   61.46    1.31
  -1   3  -6   62.07    1.54
  -1   3  -6   61.79    1.50
   1  -3   6   65.13    1.36
   1  -3   6   62.45    1.75
   1  -3   6   62.15    1.75
   1  -3   6   62.49    1.74
   1  -3   6   62.21    1.68
   1   3   6   62.83    1.53
   1   3   6   64.83    1.57
   1   3   6   64.16    1.70
   1   3   6   61.63    1.65
   1   3   6   63.57    1.75
  -1  -3  -7   18.39    0.99
  -1  -3  -7   17.57    0.96
  -1   3  -7   19.13    0.90
  -1   3  -7   19.11    1.05
  -1   3  -7   19.40    1.03
   1  -3   7   18.54    0.91
   1  -3   7   18.41    1.16
   1  -3   7   21.01    1.26
   1  -3   7   18.86    1.18
   1  -3   7   18.63    1.14
   1   3   7   18.38    1.03
   1   3   7   19.55    1.06
   1   3   7   18.94    1.13
   1   3   7   20.14    1.14
   1   3   7   17.24    1.13
  -1  -3  -8   20.76    1.14
  -1  -3  -8   19.63    1.11
  -1   3  -8   19.00    1.14
  -1   3  -8   19.56    1.14
   1  -3   8   21.80    1.34
   1  -3   8   19.08    1.32
   1  -3   8   20.93    1.34
   1  -3   8   19.24    1.31
   1   3   8   21.67    1.20
   1   3   8   19.70    1.16
   1   3   8   23.17    1.35
   1   3   8   20.59    1.29
   1   3   8   20.47    1.34
  -1  -3  -9   28.30    1.39
  -1  -3  -9   28.39    1.38
  -1   3  -9   29.78    1.45
  -1   3  -9   29.10    1.42
   1  -3   9   28.15    1.58
   1  -3   9   27.84    1.63
   1  -3   9   29.77    1.65
   1  -3   9   30.22    1.66
   1   3   9   29.45    1.41
   1   3   9   29.18    1.57
   1   3   9   29.48    1.57
   1   3   9   31.99    1.71
  -1  -4  10   16.69    1.36
  -1  -4  10   17.48    1.43
  -1  -4  10   16.48    1.43
  -1  -4  10   17.97    1.43
  -1   4  10   17.25    1.30
  -1   4  10   16.98    1.31
  -1   4  10   15.92    1.28
  -1   4  10   15.50    1.31
   1  -4 -10   16.24    1.26
   1  -4 -10   17.12    1.27
   1   4 -10   15.77    1.27
   1   4 -10   17.92    1.30
  -1  -4   9   -0.08    0.52
  -1  -4   9    0.35    0.55
  -1  -4   9    0.83    0.60
  -1  -4   9    0.59    0.58
  -1   4   9    0.84    0.53
  -1   4   9    0.58    0.53
  -1   4   9    0.22    0.49
  -1   4   9    1.00    0.57
   1  -4  -9    0.03    0.46
   1  -4  -9    0.17    0.48
   1   4  -9    0.36    0.43
   1   4  -9    0.71    0.52
   1   4  -9    0.53    0.50
  -1  -4   8   18.56    1.22
  -1  -4   8   18.08    1.18
  -1  -4   8   18.75    1.23
  -1  -4   8   18.41    1.20
  -1   4   8   17.90    1.13
  -1   4   8   16.65    0.95
  -1   4   8   17.80    1.11
  -1   4   8   18.17    1.10
  -1   4   8   17.23    1.14
   1  -4  -8   17.07    1.09
   1  -4  -8   17.20    1.10
   1   4  -8   18.47    1.04
   1   4  -8   16.10    1.10
   1   4  -8   16.91    1.09
  -1  -4   7   24.27    1.06
  -1  -4   7   25.27    1.22
  -1  -4   7   24.74    1.24
  -1  -4   7   26.04    1.27
  -1  -4   7   26.56    1.23
  -1   4   7   27.06    1.21
  -1   4   7   25.11    1.15
  -1   4   7   25.82    1.00
  -1   4   7   26.03    1.15
  -1   4   7   26.33    1.14
  -1   4   7   25.24    1.21
   1  -4  -7   24.26    1.11
   1  -4  -7   26.44    1.16
   1   4  -7   25.01    1.06
   1   4  -7   24.28    1.14
   1   4  -7   23.53    1.12
  -1  -4   6   36.16    0.84
  -1  -4   6   37.29    1.31
  -1  -4   6   38.12    1.32
  -1  -4   6   35.99    1.25
  -1   4   6   37.14    1.23
  -1   4   6   35.36    1.19
  -1   4   6   36.36    1.03
  -1   4   6   37.80    1.20
  -1   4   6   38.71    1.19
  -1   4   6   36.76    1.24
   1  -4  -6   34.05    1.16
   1  -4  -6   34.83    1.18
   1   4  -6   34.94    1.10
   1   4  -6   35.37    1.20
   1   4  -6   37.62    1.24
  -1  -4   5    6.06    0.44
  -1  -4   5    7.17    0.69
  -1  -4   5    5.72    0.62
  -1  -4   5    6.99    0.65
  -1  -4   5    6.27    0.59
  -1   4   5    6.21    0.63
  -1   4   5    6.17    0.59
  -1   4   5    5.84    0.48
  -1   4   5    6.79    0.58
  -1   4   5    6.55    0.56
  -1   4   5    6.55    0.60
   1  -4  -5    5.57    0.58
   1  -4  -5    6.24    0.58
   1   4  -5    5.89    0.52
   1   4  -5    6.02    0.60
   1   4  -5    5.44    0.56
  -1  -4   4  218.62    1.88
  -1  -4   4  215.03    2.38
  -1  -4   4  220.73    2.35
  -1  -4   4  221.03    2.36
  -1  -4   4  217.71    2.23
  -1   4   4  213.33    2.28
  -1   4   4  212.73    2.22
  -1   4   4  214.00    1.69
  -1   4   4  221.57    2.05
  -1   4   4  220.99    2.00
  -1   4   4  223.45    2.25
   1  -4  -4  210.13    2.20
   1   4  -4  211.70    2.07
   1   4  -4  207.53    2.20
   1   4  -4  212.89    2.23
  -1  -4   3   68.99    1.07
  -1  -4   3   68.84    1.22
  -1  -4   3   69.45    1.18
  -1  -4   3   69.28    1.18
  -1  -4   3   66.74    1.09
  -1   4   3   68.98    1.19
  -1   4   3   68.44    1.16
  -1   4   3   66.34    0.76
  -1   4   3   69.44    0.95
  -1   4   3   67.88    0.92
  -1   4   3   68.40    1.06
   1  -4  -3   71.31    0.78
   1   4  -3   66.92    1.08
   1   4  -3   67.44    1.15
  -1  -4   2  648.93    4.73
  -1  -4   2  650.24    3.05
  -1  -4   2  649.08    3.48
  -1  -4   2  649.38    4.49
  -1  -4   2  636.79    3.69
  -1   4   2  665.28    3.77
  -1   4   2  636.05    4.74
  -1   4   2  645.52    2.79
  -1   4   2  651.96    3.31
  -1   4   2  644.74    2.75
  -1   4   2  650.07    3.68
   1  -4  -2  681.08    4.02
   1   4  -2  627.28    3.46
   1   4  -2  654.51    5.17
   1   4  -2  647.96    3.00
  -1  -4   1  382.12    2.22
  -1  -4   1  372.22    1.91
  -1  -4   1  374.29    1.82
  -1  -4   1  370.50    1.82
  -1  -4   1  369.46    1.78
  -1   4   1  379.57    1.95
  -1   4   1  367.92    2.08
  -1   4   1  380.84    1.27
  -1   4   1  373.46    1.23
  -1   4   1  377.78    1.33
   1  -4  -1  399.72    2.14
   1  -4  -1  380.41    1.66
   1  -4  -1  371.39    1.33
   1   4  -1  372.46    2.09
   1   4  -1  378.33    1.98
   1   4  -1  378.81    2.02
  -1  -4   0   67.88    0.95
  -1  -4   0   63.66    0.70
  -1  -4   0   64.18    0.71
  -1  -4   0   65.53    0.71
  -1   4   0   66.66    0.70
  -1   4   0   65.33    0.87
   1  -4   0   70.39    1.00
   1  -4   0   68.23    0.78
   1  -4   0   69.06    0.65
   1  -4   0   69.06    0.67
   1  -4   0   68.71    0.49
   1   4   0   66.48    0.93
   1   4   0   64.14    0.78
   1   4   0   64.76    0.72
   1   4   0   63.46    0.75
   1   4   0   65.07    0.81
  -1  -4  -1   30.94    0.64
  -1  -4  -1   31.05    0.52
  -1   4  -1   31.40    0.45
  -1   4  -1   31.72    0.68
  -1   4  -1   31.81    0.68
   1  -4   1   32.11    0.77
   1  -4   1   32.33    0.74
   1  -4   1   33.10    0.67
   1  -4   1   33.24    0.68
   1  -4   1   33.03    0.59
   1   4   1   31.83    0.72
   1   4   1   30.68    0.59
   1   4   1   29.88    0.51
   1   4   1   29.49    0.57
   1   4   1   30.00    0.63
  -1  -4  -2  734.77    3.52
  -1   4  -2  694.76    3.83
  -1   4  -2  688.66    4.63
  -1   4  -2  699.85    3.89
   1  -4   2  715.61    4.82
   1  -4   2  727.05    3.71
   1  -4   2  741.79    4.41
   1  -4   2  745.60    3.60
   1  -4   2  736.92    3.26
   1   4   2  717.68    4.91
   1   4   2  700.75    3.96
   1   4   2  699.99    3.39
   1   4   2  704.45    3.05
   1   4   2  705.46    3.54
   1   4   2  707.63    3.31
  -1  -4  -3   43.98    0.90
  -1  -4  -3   46.92    0.72
  -1   4  -3   43.52    0.73
  -1   4  -3   44.66    0.98
  -1   4  -3   45.94    0.98
   1  -4   3   45.81    0.97
   1  -4   3   45.89    1.15
   1  -4   3   46.32    1.12
   1  -4   3   47.84    1.13
   1  -4   3   49.01    1.07
   1   4   3   45.59    1.02
   1   4   3   44.81    0.91
   1   4   3   45.62    0.88
   1   4   3   46.63    1.01
   1   4   3   45.16    0.98
   1   4   3   43.90    1.03
  -1  -4  -4  436.50    3.06
  -1  -4  -4  455.07    2.06
  -1  -4  -4  439.17    3.05
  -1   4  -4  442.30    2.60
  -1   4  -4  440.29    3.27
  -1   4  -4  438.08    3.19
   1  -4   4  456.80    3.02
   1  -4   4  451.02    3.75
   1  -4   4  451.91    3.67
   1  -4   4  457.05    3.71
   1  -4   4  460.20    3.52
   1   4   4  452.62    3.36
   1   4   4  439.13    3.07
   1   4   4  455.63    3.07
   1   4   4  464.90    3.45
   1   4   4  457.72    3.38
   1   4   4  443.15    3.53
  -1  -4  -5    0.31    0.28
  -1  -4  -5    0.28    0.29
  -1   4  -5    0.28    0.24
  -1   4  -5    0.24    0.30
  -1   4  -5    0.14    0.29
   1  -4   5    0.51    0.27
   1  -4   5    0.38    0.28
   1  -4   5    0.27    0.37
   1  -4   5    0.22    0.37
   1  -4   5    0.57    0.39
   1  -4   5    0.32    0.34
   1   4   5    0.20    0.31
   1   4   5    0.00    0.28
   1   4   5    0.30    0.31
   1   4   5    0.26    0.36
   1   4   5    0.29    0.35
   1   4   5   -0.29    0.34
  -1  -4  -6   25.46    1.02
  -1  -4  -6   25.06    1.02
  -1   4  -6   25.91    0.90
  -1   4  -6   26.55    1.10
  -1   4  -6   28.27    1.10
   1  -4   6   26.65    0.92
   1  -4   6   26.63    1.26
   1  -4   6   26.44    1.25
   1  -4   6   25.64    1.23
   1  -4   6   24.72    1.16
   1   4   6   25.96    1.10
   1   4   6   27.24    1.06
   1   4   6   26.13    1.17
   1   4   6   27.02    1.16
   1   4   6   28.81    1.25
  -1  -4  -7    0.40    0.39
  -1  -4  -7    0.38    0.38
  -1   4  -7    0.59    0.41
  -1   4  -7    0.34    0.41
   1  -4   7    1.01    0.52
   1  -4   7    0.40    0.47
   1  -4   7    0.45    0.49
   1  -4   7    0.55    0.48
   1   4   7    0.76    0.45
   1   4   7    1.04    0.44
   1   4   7    0.56    0.46
   1   4   7    0.52    0.46
   1   4   7    0.72    0.48
  -1  -4  -8   17.54    1.10
  -1  -4  -8   16.99    1.06
  -1   4  -8   18.07    1.13
  -1   4  -8   18.78    1.15
   1  -4   8   19.66    1.30
   1  -4   8   19.11    1.29
   1  -4   8   19.43    1.32
   1  -4   8   20.05    1.29
   1   4   8   21.11    1.22
   1   4   8   19.92    1.15
   1   4   8   17.41    1.23
   1   4   8   20.91    1.26
   1   4   8   19.44    1.33
  -1  -4  -9    1.75    0.59
  -1  -4  -9    1.30    0.55
  -1   4  -9    0.73    0.52
  -1   4  -9    0.92    0.54
   1  -4   9    1.72    0.67
   1  -4   9    0.85    0.63
   1  -4   9    1.29    0.69
   1  -4   9    0.56    0.59
   1   4   9    0.74    0.54
   1   4   9    2.20    0.70
   1   4   9    1.55    0.65
   1   4   9    1.57    0.69
  -1  -5   9    4.10    0.82
  -1  -5   9    4.62    0.82
  -1  -5   9    5.50    0.92
  -1  -5   9    4.95    0.84
  -1   5   9    5.05    0.81
  -1   5   9    4.69    0.79
  -1   5   9    4.77    0.77
  -1   5   9    4.27    0.78
   1  -5  -9    4.10    0.74
   1  -5  -9    3.40    0.70
   1   5  -9    3.72    0.65
   1   5  -9    4.09    0.75
   1   5  -9    4.91    0.79
  -1  -5   8    4.74    0.80
  -1  -5   8    4.72    0.78
  -1  -5   8    4.67    0.79
  -1  -5   8    4.94    0.76
  -1   5   8    4.52    0.72
  -1   5   8    3.97    0.68
  -1   5   8    4.80    0.69
  -1   5   8    5.58    0.76
  -1   5   8    3.59    0.68
   1  -5  -8    3.48    0.64
   1  -5  -8    3.98    0.67
   1   5  -8    4.64    0.65
   1   5  -8    5.71    0.79
   1   5  -8    4.48    0.73
  -1  -5   7    6.61    0.81
  -1  -5   7    6.78    0.82
  -1  -5   7    6.13    0.80
  -1  -5   7    6.68    0.83
  -1   5   7    5.47    0.71
  -1   5   7    6.10    0.74
  -1   5   7    5.70    0.60
  -1   5   7    5.60    0.67
  -1   5   7    6.06    0.70
  -1   5   7    6.17    0.74
   1  -5  -7    6.00    0.72
   1  -5  -7    6.47    0.76
   1   5  -7    5.85    0.67
   1   5  -7    5.43    0.69
   1   5  -7    6.38    0.77
  -1  -5   6    0.11    0.23
  -1  -5   6   -0.35    0.36
  -1  -5   6    0.00    0.37
  -1  -5   6    0.15    0.41
  -1  -5   6    0.31    0.37
  -1   5   6    0.14    0.33
  -1   5   6    0.03    0.35
  -1   5   6    0.95    0.31
  -1   5   6    0.26    0.33
  -1   5   6   -0.34    0.29
  -1   5   6    0.08    0.35
   1  -5  -6    0.00    0.34
   1  -5  -6    0.18    0.35
   1   5  -6    0.07    0.29
   1   5  -6   -0.09    0.32
   1   5  -6    0.23    0.34
  -1  -5   5   73.86    1.25
  -1  -5   5   75.18    1.66
  -1  -5   5   74.77    1.62
  -1  -5   5   76.05    1.63
  -1  -5   5   73.82    1.53
  -1   5   5   73.50    1.57
  -1   5   5   70.22    1.48
  -1   5   5   72.50    1.14
  -1   5   5   75.95    1.41
  -1   5   5   75.23    1.37
  -1   5   5   74.04    1.52
   1  -5  -5   69.82    1.47
   1   5  -5   70.35    1.37
   1   5  -5   71.42    1.51
   1   5  -5   71.26    1.51
  -1  -5   4   46.52    1.00
  -1  -5   4   47.76    1.22
  -1  -5   4   46.90    1.15
  -1  -5   4   47.80    1.17
  -1  -5   4   46.72    1.09
  -1   5   4   46.66    1.16
  -1   5   4   46.28    1.12
  -1   5   4   46.10    0.76
  -1   5   4   47.17    0.96
  -1   5   4   47.35    0.93
  -1   5   4   48.29    1.09
   1  -5  -4   48.48    0.64
   1   5  -4   45.46    1.03
   1   5  -4   44.93    1.11
   1   5  -4   45.93    1.12
  -1  -5   3  142.40    1.65
  -1  -5   3  140.69    1.76
  -1  -5   3  136.56    1.63
  -1  -5   3  142.88    1.69
  -1  -5   3  137.98    1.56
  -1   5   3  141.01    1.73
  -1   5   3  137.43    1.67
  -1   5   3  135.38    0.94
  -1   5   3  139.94    1.27
  -1   5   3  137.66    1.22
  -1   5   3  144.00    1.50
   1  -5  -3  146.19    1.26
   1   5  -3  137.03    1.57
   1   5  -3  136.67    1.67
   1   5  -3  136.13    1.67
  -1  -5   2   66.88    1.12
  -1  -5   2   67.04    1.07
  -1  -5   2   64.02    0.98
  -1  -5   2   65.44    0.99
  -1  -5   2   65.41    0.93
  -1   5   2   64.91    1.06
  -1   5   2   64.89    1.07
  -1   5   2   64.12    0.61
  -1   5   2   65.67    0.59
  -1   5   2   67.10    0.79
   1  -5  -2   70.07    0.97
   1   5  -2   63.55    1.01
   1   5  -2   63.22    1.04
   1   5  -2   65.34    1.06
  -1  -5   1   31.79    0.64
  -1  -5   1   31.59    0.60
  -1  -5   1   31.47    0.60
  -1  -5   1   31.82    0.59
  -1   5   1   32.70    0.68
  -1   5   1   30.98    0.72
   1  -5  -1   34.59    0.77
   1  -5  -1   33.68    0.42
   1   5  -1   31.98    0.74
   1   5  -1   31.17    0.69
   1   5  -1   33.15    0.72
  -1  -5   0    0.00    0.21
  -1  -5   0    0.05    0.15
  -1  -5   0    0.16    0.15
  -1  -5   0    0.23    0.15
  -1   5   0    0.25    0.17
  -1   5   0    0.18    0.21
  -1   5   0    0.16    0.21
   1  -5   0    0.23    0.24
   1  -5   0    0.26    0.19
   1  -5   0    0.29    0.15
   1  -5   0    0.17    0.16
   1   5   0    0.13    0.22
   1   5   0    0.22    0.19
   1   5   0    0.11    0.16
   1   5   0    0.28    0.17
   1   5   0    0.03    0.19
  -1  -5  -1  385.78    2.28
  -1  -5  -1  376.00    1.63
  -1   5  -1  371.69    1.68
  -1   5  -1  368.64    2.33
  -1   5  -1  373.25    2.32
   1  -5   1  387.85    2.61
   1  -5   1  390.05    2.40
   1  -5   1  397.75    2.16
   1  -5   1  393.34    2.19
   1  -5   1  402.60    1.83
   1   5   1  372.92    2.44
   1   5   1  368.93    2.09
   1   5   1  363.06    1.60
   1   5   1  370.30    1.84
   1   5   1  370.90    2.06
  -1  -5  -2   13.50    0.49
  -1   5  -2   13.38    0.40
  -1   5  -2   13.04    0.57
  -1   5  -2   12.79    0.55
   1  -5   2   14.25    0.64
   1  -5   2   14.27    0.68
   1  -5   2   13.52    0.61
   1  -5   2   13.51    0.62
   1  -5   2   13.51    0.53
   1   5   2   12.63    0.59
   1   5   2   12.89    0.52
   1   5   2   13.06    0.51
   1   5   2   12.94    0.56
  -1  -5  -3  144.86    1.33
  -1   5  -3  140.06    1.29
  -1   5  -3  136.32    1.73
  -1   5  -3  138.48    1.71
   1  -5   3  143.46    1.77
   1  -5   3  148.29    2.02
   1  -5   3  148.50    1.92
   1  -5   3  145.12    1.91
   1  -5   3  147.79    1.76
   1   5   3  141.41    1.81
   1   5   3  137.19    1.59
   1   5   3  145.19    1.44
   1   5   3  141.85    1.66
   1   5   3  141.15    1.63
   1   5   3  139.18    1.77
  -1  -5  -4    4.76    0.48
  -1  -5  -4    4.69    0.32
  -1   5  -4    5.13    0.41
  -1   5  -4    5.11    0.54
  -1   5  -4    4.62    0.52
   1  -5   4    4.89    0.51
   1  -5   4    5.49    0.67
   1  -5   4    5.38    0.60
   1  -5   4    5.52    0.63
   1  -5   4    4.53    0.55
   1   5   4    5.13    0.56
   1   5   4    4.45    0.50
   1   5   4    5.63    0.51
   1   5   4    5.16    0.56
   1   5   4    4.99    0.55
   1   5   4    5.86    0.58
  -1  -5  -5   71.64    1.46
  -1  -5  -5   73.56    1.48
  -1   5  -5   73.93    1.25
  -1   5  -5   72.42    1.56
  -1   5  -5   72.11    1.54
   1  -5   5   77.04    1.43
   1  -5   5   73.81    1.79
   1  -5   5   75.94    1.76
   1  -5   5   74.97    1.75
   1  -5   5   77.46    1.68
   1   5   5   75.43    1.62
   1   5   5   74.66    1.51
   1   5   5   78.49    1.46
   1   5   5   78.42    1.65
   1   5   5   76.67    1.61
   1   5   5   76.00    1.72
  -1  -5  -6    2.21    0.45
  -1  -5  -6    1.97    0.45
  -1   5  -6    2.38    0.40
  -1   5  -6    1.85    0.47
  -1   5  -6    1.97    0.47
   1  -5   6    2.25    0.58
   1  -5   6    2.38    0.58
   1  -5   6    2.07    0.57
   1  -5   6    2.43    0.56
   1   5   6    2.12    0.50
   1   5   6    2.10    0.48
   1   5   6    2.39    0.46
   1   5   6    1.93    0.51
   1   5   6    2.34    0.52
   1   5   6    2.44    0.57
  -1  -5  -7    4.38    0.63
  -1  -5  -7    5.32    0.67
  -1   5  -7    4.13    0.66
  -1   5  -7    5.66    0.71
   1  -5   7    5.16    0.75
   1  -5   7    5.30    0.80
   1  -5   7    7.04    0.90
   1  -5   7    5.26    0.77
   1   5   7    4.60    0.67
   1   5   7    5.37    0.66
   1   5   7    4.87    0.70
   1   5   7    5.14    0.73
   1   5   7    5.42    0.77
  -1  -5  -8   18.71    1.11
  -1  -5  -8   17.54    1.10
  -1   5  -8   17.86    1.15
  -1   5  -8   18.84    1.16
   1  -5   8   21.21    1.38
   1  -5   8   18.17    1.32
   1  -5   8   19.18    1.33
   1  -5   8   19.34    1.31
   1   5   8   18.21    1.17
   1   5   8   18.21    1.22
   1   5   8   17.86    1.19
   1   5   8   18.60    1.31
  -1  -5  -9   11.79    1.07
  -1  -5  -9   11.31    1.03
  -1   5  -9   11.57    1.10
  -1   5  -9   11.72    1.10
   1  -5   9   12.64    1.29
   1  -5   9   13.82    1.32
   1  -5   9   11.92    1.28
   1  -5   9   12.40    1.26
   1   5   9   13.51    1.14
   1   5   9   13.13    1.20
   1   5   9   12.30    1.16
   1   5   9   13.60    1.32
  -1  -6   9   24.72    1.46
  -1  -6   9   24.25    1.49
  -1  -6   9   25.92    1.55
  -1  -6   9   26.19    1.48
  -1   6   9   25.22    1.41
  -1   6   9   23.72    1.31
  -1   6   9   23.72    1.28
  -1   6   9   24.70    1.43
   1  -6  -9   25.28    1.39
   1  -6  -9   24.30    1.37
   1   6  -9   23.53    1.23
   1   6  -9   24.03    1.40
   1   6  -9   23.31    1.39
  -1  -6   8    2.64    0.66
  -1  -6   8    3.32    0.71
  -1  -6   8    2.46    0.69
  -1  -6   8    3.72    0.70
  -1   6   8    3.13    0.67
  -1   6   8    3.10    0.65
  -1   6   8    3.46    0.63
  -1   6   8    3.60    0.63
  -1   6   8    2.72    0.64
   1  -6  -8    2.72    0.61
   1  -6  -8    2.66    0.63
   1   6  -8    2.83    0.56
   1   6  -8    2.59    0.61
   1   6  -8    3.67    0.69
  -1  -6   7    0.08    0.44
  -1  -6   7   -0.24    0.41
  -1  -6   7    0.53    0.46
  -1  -6   7   -0.13    0.36
  -1   6   7    0.05    0.39
  -1   6   7   -0.05    0.41
  -1   6   7   -0.01    0.37
  -1   6   7    0.31    0.38
  -1   6   7    0.00    0.39
   1  -6  -7   -0.15    0.38
   1  -6  -7   -0.12    0.38
   1   6  -7    0.39    0.36
   1   6  -7   -0.05    0.39
   1   6  -7   -0.02    0.41
  -1  -6   6  113.29    1.68
  -1  -6   6  111.91    2.23
  -1  -6   6  113.69    2.20
  -1  -6   6  115.15    2.24
  -1  -6   6  113.13    2.09
  -1   6   6  112.08    2.13
  -1   6   6  108.31    2.04
  -1   6   6  114.07    1.56
  -1   6   6  112.67    1.88
  -1   6   6  115.45    1.86
  -1   6   6  113.10    2.07
   1  -6  -6  104.70    2.00
   1  -6  -6  107.48    2.02
   1   6  -6  110.43    1.88
   1   6  -6  107.57    2.06
   1   6  -6  111.67    2.09
  -1  -6   5    1.06    0.32
  -1  -6   5    0.78    0.39
  -1  -6   5    1.19    0.40
  -1  -6   5    1.02    0.39
  -1  -6   5    0.84    0.35
  -1   6   5    0.81    0.36
  -1   6   5    0.85    0.36
  -1   6   5    0.90    0.23
  -1   6   5    0.67    0.30
  -1   6   5    0.81    0.30
  -1   6   5    0.62    0.33
   1  -6  -5    0.97    0.35
   1   6  -5    1.25    0.34
   1   6  -5    0.69    0.35
   1   6  -5    0.87    0.36
  -1  -6   4  206.84    2.18
  -1  -6   4  208.30    2.47
  -1  -6   4  209.71    2.35
  -1  -6   4  208.08    2.36
  -1  -6   4  206.09    2.19
  -1   6   4  204.47    2.38
  -1   6   4  204.55    2.31
  -1   6   4  203.80    1.39
  -1   6   4  212.35    1.88
  -1   6   4  206.39    1.80
  -1   6   4  217.71    2.22
   1  -6  -4  211.37    1.51
   1   6  -4  199.95    2.11
   1   6  -4  203.39    2.34
   1   6  -4  205.28    2.34
  -1  -6   3    8.64    0.57
  -1  -6   3    8.95    0.59
  -1  -6   3    8.34    0.53
  -1  -6   3    7.82    0.51
  -1  -6   3    8.27    0.49
  -1   6   3    8.43    0.57
  -1   6   3    8.31    0.37
  -1   6   3    7.88    0.34
  -1   6   3    8.50    0.46
   1  -6  -3    8.32    0.44
   1   6  -3    7.77    0.51
   1   6  -3    7.44    0.54
  -1  -6   2  266.75    2.33
  -1  -6   2  268.80    2.14
  -1  -6   2  266.74    1.97
  -1  -6   2  263.42    1.97
  -1  -6   2  258.80    1.83
  -1   6   2  266.96    2.20
  -1   6   2  260.80    2.21
  -1   6   2  265.28    1.06
  -1   6   2  259.25    0.96
  -1   6   2  274.96    1.51
   1  -6  -2  279.53    2.08
   1   6  -2  267.45    2.13
   1   6  -2  266.14    2.20
   1   6  -2  267.50    2.21
  -1  -6   1    6.16    0.49
  -1  -6   1    6.62    0.38
  -1  -6   1    6.23    0.35
  -1  -6   1    6.31    0.35
  -1  -6   1    5.53    0.33
  -1   6   1    5.93    0.42
  -1   6   1    5.88    0.45
   1  -6  -1    6.65    0.48
   1  -6  -1    7.36    0.27
   1   6  -1    6.15    0.45
   1   6  -1    6.23    0.44
   1   6  -1    5.86    0.34
   1   6  -1    5.33    0.44
  -1  -6   0  123.66    1.49
  -1  -6   0  120.94    1.04
  -1  -6   0  119.48    1.01
  -1  -6   0  120.90    1.01
  -1   6   0  121.64    1.20
  -1   6   0  120.78    1.43
  -1   6   0  120.85    1.42
   1  -6   0  127.94    1.58
   1  -6   0  130.62    1.20
   1  -6   0  133.02    0.92
   1  -6   0  132.41    0.97
   1   6   0  118.56    1.43
   1   6   0  119.22    1.31
   1   6   0  116.39    1.00
   1   6   0  117.79    1.08
   1   6   0  119.88    1.34
  -1  -6  -1   58.85    1.01
  -1  -6  -1   56.94    0.66
  -1   6  -1   57.74    0.79
  -1   6  -1   57.75    1.04
  -1   6  -1   57.82    1.04
   1  -6   1   60.91    1.18
   1  -6   1   61.53    1.06
   1  -6   1   62.62    0.92
   1  -6   1   61.20    0.93
   1  -6   1   62.19    0.72
   1   6   1   58.14    1.08
   1   6   1   57.48    0.95
   1   6   1   56.47    0.66
   1   6   1   58.20    0.77
   1   6   1   56.94    0.87
  -1  -6  -2   96.09    1.23
  -1   6  -2   93.65    1.01
  -1   6  -2   95.37    1.41
  -1   6  -2   93.18    1.38
   1  -6   2   99.97    1.53
   1  -6   2   98.46    1.52
   1  -6   2  102.85    1.40
   1  -6   2  100.10    1.41
   1  -6   2   99.92    1.21
   1   6   2   93.43    1.44
   1   6   2   93.45    1.27
   1   6   2   93.47    0.93
   1   6   2   93.32    1.14
   1   6   2   96.62    1.13
   1   6   2   94.32    1.28
  -1  -6  -3   48.44    0.86
  -1   6  -3   49.52    0.83
  -1   6  -3   49.77    1.14
  -1   6  -3   48.75    1.10
   1  -6   3   49.65    1.16
   1  -6   3   50.30    1.26
   1  -6   3   51.46    1.18
   1  -6   3   49.00    1.16
   1  -6   3   49.38    1.06
   1   6   3   47.27    1.15
   1   6   3   46.82    1.01
   1   6   3   50.14    0.85
   1   6   3   49.52    1.02
   1   6   3   49.73    1.00
   1   6   3   49.01    1.11
  -1  -6  -4    1.64    0.34
  -1  -6  -4    1.75    0.25
  -1   6  -4    1.77    0.29
  -1   6  -4    1.98    0.39
  -1   6  -4    0.84    0.32
   1  -6   4    1.75    0.38
   1  -6   4    1.45    0.43
   1  -6   4    2.94    0.49
   1  -6   4    1.86    0.43
   1  -6   4    1.65    0.37
   1   6   4    1.33    0.37
   1   6   4    1.93    0.37
   1   6   4    1.60    0.32
   1   6   4    2.13    0.40
   1   6   4    1.77    0.39
   1   6   4    1.61    0.39
  -1  -6  -5   50.93    1.29
  -1  -6  -5   50.89    1.28
  -1   6  -5   51.53    1.07
  -1   6  -5   50.32    1.36
  -1   6  -5   50.40    1.34
   1  -6   5   53.08    1.29
   1  -6   5   54.68    1.60
   1  -6   5   51.23    1.49
   1  -6   5   51.11    1.49
   1  -6   5   54.92    1.44
   1   6   5   51.59    1.42
   1   6   5   52.18    1.31
   1   6   5   53.13    1.18
   1   6   5   51.82    1.36
   1   6   5   53.26    1.36
   1   6   5   54.30    1.50
  -1  -6  -6   38.05    1.25
  -1  -6  -6   37.16    1.23
  -1   6  -6   37.60    1.32
  -1   6  -6   38.83    1.32
   1  -6   6   40.29    1.17
   1  -6   6   39.77    1.51
   1  -6   6   39.89    1.48
   1  -6   6   40.64    1.49
   1  -6   6   40.64    1.41
   1   6   6   39.09    1.36
   1   6   6   40.56    1.29
   1   6   6   41.51    1.19
   1   6   6   41.48    1.37
   1   6   6   40.44    1.35
   1   6   6   41.52    1.48
  -1  -6  -7   41.12    1.41
  -1  -6  -7   38.35    1.36
  -1   6  -7   42.02    1.49
  -1   6  -7   41.39    1.46
   1  -6   7   40.44    1.65
   1  -6   7   43.49    1.65
   1  -6   7   42.98    1.69
   1  -6   7   41.07    1.54
   1   6   7   40.90    1.50
   1   6   7   43.69    1.46
   1   6   7   43.58    1.52
   1   6   7   43.18    1.51
   1   6   7   40.22    1.60
  -1  -6  -8    0.47    0.44
  -1  -6  -8    0.83    0.48
  -1   6  -8    0.45    0.48
  -1   6  -8    0.77    0.50
   1  -6   8    0.56    0.56
   1  -6   8    0.77    0.57
   1  -6   8    0.02    0.55
   1  -6   8    0.29    0.52
   1   6   8    0.42    0.50
   1   6   8    0.01    0.47
   1   6   8    0.82    0.52
   1   6   8    0.32    0.53
  -1  -7   9   11.87    1.21
  -1  -7   9   13.00    1.20
  -1  -7   9   13.78    1.26
  -1  -7   9   11.89    1.13
  -1   7   9   13.93    1.21
  -1   7   9   12.42    1.14
  -1   7   9   13.54    1.15
   1  -7  -9   13.19    1.14
   1  -7  -9   11.18    1.11
   1   7  -9   13.18    1.14
   1   7  -9   12.63    1.14
  -1  -7   8    7.30    0.91
  -1  -7   8    7.13    0.91
  -1  -7   8    8.48    1.00
  -1  -7   8    8.33    0.96
  -1   7   8    6.94    0.86
  -1   7   8    7.79    0.95
  -1   7   8    8.51    0.85
  -1   7   8    7.49    0.82
  -1   7   8    7.68    0.90
   1  -7  -8    7.38    0.89
   1  -7  -8    7.64    0.89
   1   7  -8    7.97    0.83
   1   7  -8    8.50    0.97
   1   7  -8    7.95    0.97
  -1  -7   7   87.98    2.20
  -1  -7   7   93.44    2.22
  -1  -7   7   89.68    2.18
  -1  -7   7   89.55    2.08
  -1   7   7   89.23    2.12
  -1   7   7   90.44    2.06
  -1   7   7   89.10    1.85
  -1   7   7   90.19    1.81
  -1   7   7   87.79    2.02
   1  -7  -7   85.81    2.00
   1  -7  -7   85.32    2.02
   1   7  -7   85.88    1.83
   1   7  -7   86.49    2.06
   1   7  -7   85.52    2.06
  -1  -7   6  123.09    1.88
  -1  -7   6  124.37    2.40
  -1  -7   6  125.21    2.33
  -1  -7   6  130.34    2.39
  -1  -7   6  125.10    2.19
  -1   7   6  125.22    2.30
  -1   7   6  119.97    2.17
  -1   7   6  127.01    1.95
  -1   7   6  123.92    1.88
  -1   7   6  125.06    2.15
   1  -7  -6  118.16    2.15
   1   7  -6  120.40    1.98
   1   7  -6  121.59    2.23
   1   7  -6  122.64    2.24
  -1  -7   5   27.90    0.96
  -1  -7   5   28.38    1.14
  -1  -7   5   27.24    1.06
  -1  -7   5   28.01    1.08
  -1  -7   5   26.45    0.99
  -1   7   5   27.18    1.07
  -1   7   5   26.52    1.05
  -1   7   5   27.54    0.86
  -1   7   5   27.47    0.83
  -1   7   5   28.57    1.01
   1   7  -5   27.02    0.94
   1   7  -5   28.01    1.07
  -1  -7   4   33.18    1.01
  -1  -7   4   32.90    1.08
  -1  -7   4   33.96    1.02
  -1  -7   4   33.94    1.05
  -1  -7   4   32.86    0.95
  -1   7   4   32.53    1.07
  -1   7   4   31.76    1.02
  -1   7   4   32.84    0.51
  -1   7   4   34.44    0.78
  -1   7   4   33.37    0.73
  -1   7   4   35.99    0.95
   1  -7  -4   34.28    0.73
   1   7  -4   32.85    0.95
   1   7  -4   31.45    1.02
   1   7  -4   33.79    1.06
  -1  -7   3  302.85    2.78
  -1  -7   3  296.92    2.67
  -1  -7   3  299.58    2.48
  -1  -7   3  299.66    2.51
  -1  -7   3  291.17    2.28
  -1   7   3  292.42    2.68
  -1   7   3  287.98    2.62
  -1   7   3  293.91    1.61
  -1   7   3  296.54    1.52
  -1   7   3  305.70    2.12
   1  -7  -3  308.05    2.23
   1   7  -3  294.77    2.48
   1   7  -3  290.39    2.64
   1   7  -3  285.34    2.63
  -1  -7   2    3.67    0.45
  -1  -7   2    2.95    0.36
  -1  -7   2    3.25    0.36
  -1  -7   2    3.57    0.37
  -1  -7   2    3.10    0.33
  -1   7   2    2.42    0.35
  -1   7   2    3.11    0.39
  -1   7   2    3.43    0.25
   1  -7  -2    3.16    0.37
   1   7  -2    3.27    0.37
   1   7  -2    3.41    0.40
   1   7  -2    3.05    0.40
  -1  -7   1  399.81    2.95
  -1  -7   1  404.14    2.31
  -1  -7   1  406.26    2.11
  -1  -7   1  401.54    2.11
  -1  -7   1  401.95    2.06
  -1   7   1  407.91    2.59
  -1   7   1  397.48    2.77
   1  -7  -1  434.48    2.96
   1  -7  -1  443.28    1.61
   1   7  -1  404.18    2.73
   1   7  -1  406.45    2.69
   1   7  -1  390.19    2.03
   1   7  -1  406.47    2.73
  -1  -7   0   22.06    0.75
  -1  -7   0   22.13    0.50
  -1  -7   0   22.35    0.49
  -1  -7   0   22.12    0.48
  -1   7   0   22.41    0.62
  -1   7   0   21.17    0.71
  -1   7   0   22.61    0.73
   1  -7   0   24.20    0.61
   1  -7   0   24.17    0.41
   1  -7   0   23.84    0.45
   1   7   0   22.54    0.74
   1   7   0   23.21    0.70
   1   7   0   21.82    0.49
   1   7   0   21.76    0.53
   1   7   0   21.82    0.69
  -1  -7  -1  455.02    2.92
  -1  -7  -1  451.71    1.82
  -1   7  -1  447.43    2.34
  -1   7  -1  442.96    2.98
  -1   7  -1  450.89    2.98
   1  -7   1  469.63    3.34
   1  -7   1  477.82    2.90
   1  -7   1  483.34    2.44
   1  -7   1  483.35    2.52
   1  -7   1  468.75    1.82
   1   7   1  446.84    3.06
   1   7   1  442.65    2.73
   1   7   1  430.35    1.78
   1   7   1  447.64    2.05
   1   7   1  446.69    2.37
  -1  -7  -2   10.42    0.52
  -1   7  -2   10.12    0.44
  -1   7  -2    8.90    0.56
  -1   7  -2    9.67    0.57
   1  -7   2   10.68    0.66
   1  -7   2   10.42    0.64
   1  -7   2   10.23    0.54
   1  -7   2   10.26    0.56
   1  -7   2   10.40    0.47
   1   7   2   10.12    0.61
   1   7   2   10.02    0.54
   1   7   2    9.70    0.35
   1   7   2    9.68    0.46
   1   7   2   10.21    0.45
   1   7   2    9.68    0.52
  -1  -7  -3  174.11    1.71
  -1   7  -3  170.50    1.56
  -1   7  -3  166.49    2.10
  -1   7  -3  166.59    2.06
   1  -7   3  173.74    2.21
   1  -7   3  173.32    2.28
   1  -7   3  172.32    2.09
   1  -7   3  175.44    2.14
   1  -7   3  176.73    1.90
   1   7   3  164.33    2.14
   1   7   3  164.61    1.92
   1   7   3  171.29    1.44
   1   7   3  170.51    1.78
   1   7   3  173.05    1.75
   1   7   3  167.55    1.97
  -1  -7  -4   26.19    0.68
  -1   7  -4   24.92    0.71
  -1   7  -4   24.21    0.95
  -1   7  -4   25.58    0.97
   1  -7   4   25.31    0.97
   1  -7   4   26.38    1.10
   1  -7   4   27.02    1.03
   1  -7   4   24.33    1.01
   1  -7   4   27.10    0.94
   1   7   4   25.72    1.02
   1   7   4   25.03    0.90
   1   7   4   26.88    0.76
   1   7   4   25.29    0.89
   1   7   4   26.47    0.88
   1   7   4   25.49    0.97
  -1  -7  -5   42.37    1.21
  -1   7  -5   41.28    0.99
  -1   7  -5   41.92    1.31
  -1   7  -5   39.84    1.27
   1  -7   5   41.93    1.24
   1  -7   5   44.52    1.48
   1  -7   5   41.58    1.38
   1  -7   5   42.97    1.42
   1  -7   5   42.14    1.29
   1   7   5   41.47    1.32
   1   7   5   41.68    1.22
   1   7   5   43.94    1.13
   1   7   5   42.85    1.25
   1   7   5   45.09    1.25
   1   7   5   43.35    1.36
  -1  -7  -6    1.94    0.46
  -1  -7  -6    2.12    0.49
  -1   7  -6    2.35    0.53
  -1   7  -6    2.79    0.55
   1  -7   6    2.39    0.49
   1  -7   6    2.60    0.63
   1  -7   6    2.39    0.58
   1  -7   6    2.20    0.60
   1  -7   6    1.98    0.51
   1   7   6    2.38    0.54
   1   7   6    2.92    0.54
   1   7   6    2.79    0.55
   1   7   6    3.73    0.57
   1   7   6    2.45    0.57
  -1  -7  -7    1.77    0.50
  -1  -7  -7    1.76    0.51
  -1   7  -7    2.74    0.60
  -1   7  -7    2.27    0.59
   1  -7   7    2.51    0.67
   1  -7   7    2.23    0.63
   1  -7   7    2.60    0.69
   1  -7   7    2.54    0.61
   1   7   7    1.89    0.57
   1   7   7    2.38    0.57
   1   7   7    2.75    0.58
   1   7   7    2.37    0.56
   1   7   7    1.72    0.58
  -1  -7  -8    1.39    0.52
  -1  -7  -8    1.14    0.52
  -1   7  -8    1.11    0.55
  -1   7  -8    1.04    0.55
   1  -7   8    0.69    0.57
   1  -7   8    1.55    0.64
   1  -7   8    1.62    0.68
   1  -7   8    1.25    0.59
   1   7   8    1.00    0.55
   1   7   8    1.49    0.56
   1   7   8    1.48    0.57
   1   7   8    0.67    0.57
  -1  -8   9    0.38    0.55
  -1  -8   9    0.80    0.58
  -1  -8   9    0.56    0.62
  -1  -8   9    0.10    0.52
  -1   8   9    0.62    0.57
  -1   8   9    0.43    0.56
  -1   8   9    1.00    0.57
   1  -8  -9    0.31    0.51
   1  -8  -9    0.51    0.52
   1   8  -9    0.29    0.53
   1   8  -9    0.17    0.55
  -1  -8   8    2.46    0.67
  -1  -8   8    1.94    0.63
  -1  -8   8    2.33    0.71
  -1  -8   8    2.50    0.64
  -1   8   8    2.69    0.66
  -1   8   8    1.92    0.62
  -1   8   8    2.06    0.60
   1  -8  -8    1.96    0.58
   1  -8  -8    2.14    0.59
   1   8  -8    3.17    0.59
   1   8  -8    2.35    0.63
   1   8  -8    2.94    0.67
  -1  -8   7   20.86    1.27
  -1  -8   7   22.40    1.23
  -1  -8   7   20.32    1.22
  -1  -8   7   20.61    1.14
  -1   8   7   21.94    1.22
  -1   8   7   21.45    1.20
  -1   8   7   21.36    1.10
  -1   8   7   22.69    1.15
   1  -8  -7   21.00    1.16
   1  -8  -7   19.72    1.13
   1   8  -7   20.10    1.03
   1   8  -7   20.11    1.14
   1   8  -7   22.51    1.21
  -1  -8   6   22.57    0.96
  -1  -8   6   22.83    1.18
  -1  -8   6   22.24    1.13
  -1  -8   6   21.28    1.11
  -1  -8   6   21.77    1.04
  -1   8   6   21.45    1.11
  -1   8   6   20.75    1.09
  -1   8   6   23.87    0.92
  -1   8   6   22.96    0.94
  -1   8   6   22.74    1.03
   1  -8  -6   22.08    1.09
   1   8  -6   21.19    0.95
   1   8  -6   22.44    1.10
   1   8  -6   21.75    1.10
  -1  -8   5   25.48    1.00
  -1  -8   5   25.50    1.13
  -1  -8   5   25.05    1.05
  -1  -8   5   25.62    1.06
  -1  -8   5   26.02    0.98
  -1   8   5   26.10    1.09
  -1   8   5   24.19    1.04
  -1   8   5   24.46    0.80
  -1   8   5   25.62    0.77
  -1   8   5   25.53    0.96
   1   8  -5   25.18    0.95
   1   8  -5   24.98    1.06
  -1  -8   4    4.89    0.59
  -1  -8   4    5.92    0.65
  -1  -8   4    5.11    0.56
  -1  -8   4    5.49    0.56
  -1  -8   4    5.39    0.53
  -1   8   4    5.60    0.61
  -1   8   4    5.65    0.63
  -1   8   4    5.97    0.40
  -1   8   4    5.57    0.36
  -1   8   4    6.48    0.51
   1  -8  -4    6.32    0.44
   1   8  -4    5.35    0.53
   1   8  -4    5.86    0.59
   1   8  -4    5.65    0.63
  -1  -8   3   28.88    1.01
  -1  -8   3   28.79    0.94
  -1  -8   3   29.00    0.85
  -1  -8   3   27.70    0.84
  -1  -8   3   28.40    0.78
  -1   8   3   26.05    0.93
  -1   8   3   27.66    0.48
  -1   8   3   27.69    0.43
  -1   8   3   29.60    0.70
   1  -8  -3   29.17    0.81
   1   8  -3   26.30    0.84
   1   8  -3   29.15    0.96
   1   8  -3   27.82    0.95
  -1  -8   2  464.61    3.54
  -1  -8   2  454.85    2.97
  -1  -8   2  453.19    2.67
  -1  -8   2  455.00    2.71
  -1  -8   2  451.41    2.50
  -1   8   2  459.38    3.21
  -1   8   2  452.58    3.26
  -1   8   2  464.86    1.82
   1  -8  -2  473.83    3.17
   1   8  -2  452.27    3.09
   1   8  -2  456.50    3.23
   1   8  -2  448.16    3.22
  -1  -8   1   39.45    1.07
  -1  -8   1   39.10    0.79
  -1  -8   1   38.11    0.70
  -1  -8   1   39.21    0.72
  -1  -8   1   39.46    0.70
  -1   8   1   39.27    0.92
  -1   8   1   39.19    0.99
   1  -8  -1   39.57    1.04
   1  -8  -1   41.12    0.53
   1   8  -1   39.50    0.96
   1   8  -1   38.51    0.94
   1   8  -1   37.96    0.69
   1   8  -1   38.75    0.96
  -1  -8   0  268.69    2.51
  -1  -8   0  260.98    1.64
  -1  -8   0  259.99    1.55
  -1  -8   0  258.71    1.53
  -1   8   0  260.74    2.07
  -1   8   0  256.07    2.37
  -1   8   0  258.00    2.37
   1  -8   0  273.23    2.63
   1  -8   0  279.20    1.89
   1  -8   0  270.07    1.22
   1  -8   0  276.47    1.36
   1   8   0  257.47    2.37
   1   8   0  255.60    2.23
   1   8   0  255.62    1.54
   1   8   0  257.55    1.68
   1   8   0  264.21    2.31
  -1  -8  -1    3.52    0.43
  -1  -8  -1    3.82    0.26
  -1   8  -1    3.82    0.36
  -1   8  -1    4.14    0.50
  -1   8  -1    3.96    0.46
   1  -8   1    3.16    0.44
   1  -8   1    3.77    0.44
   1  -8   1    3.99    0.34
   1  -8   1    4.36    0.36
   1  -8   1    4.00    0.24
   1   8   1    3.57    0.43
   1   8   1    3.61    0.43
   1   8   1    3.85    0.26
   1   8   1    3.81    0.29
   1   8   1    3.42    0.34
  -1  -8  -2  252.69    2.28
  -1   8  -2  249.69    1.91
  -1   8  -2  243.26    2.48
  -1   8  -2  244.71    2.47
   1  -8   2  259.05    2.75
   1  -8   2  257.33    2.53
   1  -8   2  259.42    2.22
   1  -8   2  265.03    2.30
   1  -8   2  258.24    1.84
   1   8   2  241.03    2.53
   1   8   2  245.82    2.29
   1   8   2  247.72    1.37
   1   8   2  251.25    1.80
   1   8   2  249.50    1.73
   1   8   2  250.98    2.11
  -1  -8  -3    0.42    0.23
  -1   8  -3    0.18    0.20
  -1   8  -3    0.36    0.29
  -1   8  -3    0.35    0.31
   1  -8   3   -0.03    0.30
   1  -8   3    0.39    0.33
   1  -8   3    0.18    0.27
   1  -8   3    0.12    0.29
   1  -8   3    0.18    0.24
   1   8   3    0.15    0.29
   1   8   3    0.20    0.27
   1   8   3    0.43    0.20
   1   8   3    0.00    0.25
   1   8   3    0.33    0.25
   1   8   3    0.16    0.27
  -1  -8  -4   72.91    1.16
  -1   8  -4   72.23    1.18
  -1   8  -4   70.70    1.57
  -1   8  -4   69.22    1.54
   1  -8   4   73.23    1.62
   1  -8   4   73.62    1.73
   1  -8   4   72.68    1.59
   1  -8   4   72.50    1.61
   1  -8   4   74.07    1.45
   1   8   4   69.89    1.62
   1   8   4   70.42    1.46
   1   8   4   75.07    1.40
   1   8   4   74.45    1.36
   1   8   4   73.73    1.54
  -1  -8  -5   18.90    0.90
  -1   8  -5   19.94    0.88
  -1   8  -5   21.10    1.01
  -1   8  -5   20.06    1.01
   1  -8   5   21.66    1.02
   1  -8   5   22.85    1.19
   1  -8   5   21.16    1.05
   1  -8   5   19.83    1.04
   1  -8   5   20.85    0.97
   1   8   5   21.79    1.08
   1   8   5   19.51    0.94
   1   8   5   21.15    0.93
   1   8   5   21.70    0.92
   1   8   5   21.61    1.05
  -1  -8  -6   84.42    1.84
  -1  -8  -6   84.13    1.85
  -1   8  -6   82.52    1.96
  -1   8  -6   86.89    1.99
   1  -8   6   87.03    1.83
   1  -8   6   87.97    2.21
   1  -8   6   89.50    2.13
   1  -8   6   88.94    2.15
   1  -8   6   86.63    1.95
   1   8   6   86.58    2.04
   1   8   6   82.83    1.85
   1   8   6   86.27    1.85
   1   8   6   88.65    1.84
   1   8   6   87.07    2.05
  -1  -8  -7    9.11    0.85
  -1  -8  -7    8.62    0.86
  -1   8  -7    9.45    0.92
  -1   8  -7    9.41    0.96
   1  -8   7    9.69    1.09
   1  -8   7    9.26    1.00
   1  -8   7    8.02    0.97
   1  -8   7    8.80    0.92
   1   8   7    7.77    0.94
   1   8   7    8.66    0.88
   1   8   7    9.44    0.88
   1   8   7    9.46    0.91
   1   8   7    9.60    1.00
  -1  -8  -8   23.35    1.27
  -1  -8  -8   20.43    1.22
  -1   8  -8   21.53    1.31
  -1   8  -8   23.22    1.34
   1  -8   8   23.22    1.50
   1  -8   8   25.10    1.47
   1  -8   8   23.45    1.49
   1  -8   8   23.36    1.36
   1   8   8   22.01    1.35
   1   8   8   24.22    1.43
  -1  -9   9   19.20    1.43
  -1  -9   9   18.99    1.40
  -1  -9   9   19.60    1.43
  -1  -9   9   18.06    1.32
  -1   9   9   18.75    1.35
  -1   9   9   17.99    1.31
  -1   9   9   18.33    1.27
   1  -9  -9   17.29    1.26
   1  -9  -9   18.42    1.29
   1   9  -9   19.61    1.37
   1   9  -9   18.06    1.33
  -1  -9   8   18.90    1.31
  -1  -9   8   18.51    1.28
  -1  -9   8   19.39    1.34
  -1  -9   8   19.38    1.23
  -1   9   8   21.33    1.34
  -1   9   8   19.26    1.24
  -1   9   8   17.53    1.15
   1  -9  -8   16.04    1.13
   1  -9  -8   17.72    1.21
   1   9  -8   19.09    1.47
   1   9  -8   18.28    1.22
   1   9  -8   17.45    1.26
  -1  -9   7   50.10    1.80
  -1  -9   7   52.23    1.75
  -1  -9   7   50.91    1.76
  -1  -9   7   50.04    1.60
  -1   9   7   51.40    1.76
  -1   9   7   48.55    1.64
  -1   9   7   52.51    1.60
   1  -9  -7   48.83    1.62
   1   9  -7   49.86    1.48
   1   9  -7   47.40    1.65
   1   9  -7   50.76    1.73
  -1  -9   6   23.69    1.05
  -1  -9   6   24.51    1.27
  -1  -9   6   25.45    1.19
  -1  -9   6   24.80    1.18
  -1  -9   6   24.19    1.09
  -1   9   6   23.13    1.20
  -1   9   6   24.61    1.19
  -1   9   6   25.41    1.06
   1  -9  -6   24.21    1.15
   1   9  -6   24.00    1.02
   1   9  -6   24.63    1.18
   1   9  -6   24.41    1.18
  -1  -9   5   41.00    1.28
  -1  -9   5   44.14    1.43
  -1  -9   5   41.81    1.30
  -1  -9   5   42.78    1.33
  -1  -9   5   42.09    1.22
  -1   9   5   41.64    1.39
  -1   9   5   42.16    1.35
  -1   9   5   43.60    1.18
   1   9  -5   41.22    1.20
   1   9  -5   42.30    1.35
   1   9  -5   42.14    1.36
  -1  -9   4   15.88    0.88
  -1  -9   4   15.87    0.88
  -1  -9   4   16.17    0.79
  -1  -9   4   17.06    0.81
  -1  -9   4   15.42    0.72
  -1   9   4   16.27    0.89
  -1   9   4   17.26    0.87
  -1   9   4   17.52    0.70
   1  -9  -4   17.08    0.67
   1   9  -4   15.80    0.77
   1   9  -4   17.67    0.89
   1   9  -4   17.09    0.89
  -1  -9   3   35.94    1.16
  -1  -9   3   34.71    1.03
  -1  -9   3   34.92    0.94
  -1  -9   3   34.49    0.94
  -1  -9   3   35.24    0.86
  -1   9   3   32.89    1.07
  -1   9   3   34.45    1.07
  -1   9   3   35.62    0.74
   1  -9  -3   35.03    0.95
   1   9  -3   33.15    0.98
   1   9  -3   33.62    1.07
   1   9  -3   33.73    1.07
  -1  -9   2   10.21    0.70
  -1  -9   2   10.42    0.56
  -1  -9   2    9.56    0.50
  -1  -9   2    8.86    0.49
  -1  -9   2    8.93    0.45
  -1   9   2    9.51    0.63
  -1   9   2    8.26    0.63
  -1   9   2    9.25    0.29
   1  -9  -2   10.13    0.63
   1   9  -2    9.05    0.61
   1   9  -2    8.79    0.61
   1   9  -2    8.50    0.63
  -1  -9   1  164.58    2.19
  -1  -9   1  163.38    1.60
  -1  -9   1  159.61    1.40
  -1  -9   1  160.67    1.43
  -1  -9   1  160.40    1.39
  -1   9   1  163.22    1.89
  -1   9   1  159.24    2.01
   1  -9  -1  172.94    2.16
   1  -9  -1  170.75    1.06
   1   9  -1  161.53    1.97
   1   9  -1  162.15    1.96
   1   9  -1  157.81    1.37
   1   9  -1  163.39    2.00
  -1  -9   0   37.68    1.07
  -1  -9   0   36.62    0.67
  -1  -9   0   36.46    0.62
  -1  -9   0   35.09    0.61
  -1   9   0   37.42    0.89
  -1   9   0   35.06    0.99
   1  -9   0   37.66    1.11
   1  -9   0   38.61    0.76
   1  -9   0   37.56    0.46
   1  -9   0   37.44    0.52
   1   9   0   36.89    1.03
   1   9   0   37.48    0.98
   1   9   0   35.94    0.62
   1   9   0   35.75    0.68
   1   9   0   36.13    0.97
  -1  -9  -1  330.77    2.87
  -1  -9  -1  328.24    1.60
  -1   9  -1  323.27    2.36
  -1   9  -1  319.94    2.88
  -1   9  -1  320.13    2.86
   1  -9   1  338.54    3.21
   1  -9   1  343.82    2.61
   1  -9   1  337.10    2.03
   1  -9   1  338.82    2.13
   1  -9   1  332.03    1.37
   1   9   1  321.18    2.91
   1   9   1  323.75    2.70
   1   9   1  314.41    1.57
   1   9   1  320.63    1.75
   1   9   1  317.96    2.09
  -1  -9  -2   22.24    0.80
  -1   9  -2   21.57    0.67
  -1   9  -2   21.25    0.88
  -1   9  -2   21.89    0.87
   1  -9   2   23.13    0.99
   1  -9   2   22.88    0.87
   1  -9   2   23.48    0.74
   1  -9   2   23.14    0.76
   1  -9   2   22.94    0.59
   1   9   2   20.38    0.79
   1   9   2   21.34    0.42
   1   9   2   21.91    0.60
   1   9   2   21.91    0.57
   1   9   2   21.85    0.71
  -1  -9  -3    6.39    0.51
  -1   9  -3    6.82    0.47
  -1   9  -3    6.28    0.63
  -1   9  -3    7.05    0.63
   1  -9   3    8.24    0.74
   1  -9   3    7.37    0.69
   1  -9   3    6.79    0.59
   1  -9   3    7.24    0.62
   1  -9   3    6.96    0.50
   1   9   3    6.16    0.64
   1   9   3    6.27    0.57
   1   9   3    6.89    0.51
   1   9   3    6.88    0.48
   1   9   3    6.76    0.56
  -1  -9  -4    4.85    0.47
  -1   9  -4    5.17    0.47
  -1   9  -4    4.54    0.58
  -1   9  -4    4.60    0.59
   1  -9   4    4.93    0.62
   1  -9   4    5.56    0.68
   1  -9   4    4.72    0.59
   1  -9   4    5.65    0.65
   1  -9   4    5.24    0.57
   1   9   4    5.10    0.64
   1   9   4    4.94    0.57
   1   9   4    5.59    0.56
   1   9   4    6.40    0.56
   1   9   4    5.45    0.64
  -1  -9  -5   59.45    1.50
  -1   9  -5   63.63    1.69
  -1   9  -5   62.20    1.65
   1  -9   5   61.43    1.62
   1  -9   5   65.05    1.82
   1  -9   5   65.27    1.70
   1  -9   5   61.83    1.67
   1  -9   5   66.32    1.56
   1   9   5   65.56    1.75
   1   9   5   62.98    1.56
   1   9   5   66.14    1.46
   1   9   5   66.19    1.54
   1   9   5   63.93    1.63
  -1  -9  -6    5.47    0.66
  -1   9  -6    6.44    0.78
  -1   9  -6    6.29    0.77
   1  -9   6    4.77    0.65
   1  -9   6    7.49    0.91
   1  -9   6    5.77    0.76
   1  -9   6    5.36    0.77
   1  -9   6    6.61    0.77
   1   9   6    6.74    0.84
   1   9   6    5.59    0.70
   1   9   6    7.39    0.81
   1   9   6    7.25    0.86
  -1  -9  -7   22.62    1.19
  -1  -9  -7   22.35    1.18
  -1   9  -7   20.94    1.25
  -1   9  -7   21.36    1.25
   1  -9   7   20.38    1.36
   1  -9   7   22.34    1.34
   1  -9   7   23.07    1.35
   1  -9   7   22.49    1.23
   1   9   7   22.74    1.31
   1   9   7   22.39    1.20
   1   9   7   23.79    1.30
  -1  -9  -8    2.11    0.60
  -1  -9  -8    1.86    0.60
  -1   9  -8    2.53    0.67
  -1   9  -8    3.37    0.73
   1  -9   8    2.05    0.72
   1  -9   8    2.69    0.74
   1  -9   8    3.83    0.83
   1  -9   8    2.34    0.66
   1   9   8    2.50    0.68
   1   9   8    2.47    0.66
   1   9   8    2.80    0.70
  -1 -10   8   38.79    1.76
  -1 -10   8   38.63    1.68
  -1 -10   8   38.21    1.69
  -1 -10   8   37.82    1.57
  -1  10   8   40.13    1.75
  -1  10   8   36.16    1.60
  -1  10   8   37.88    1.52
   1 -10  -8   35.58    1.55
   1 -10  -8   34.50    1.56
   1  10  -8   36.56    1.63
   1  10  -8   38.65    1.68
  -1 -10   7    0.03    0.47
  -1 -10   7    0.17    0.46
  -1 -10   7    0.26    0.49
  -1 -10   7   -0.01    0.41
  -1  10   7    0.26    0.46
  -1  10   7   -0.45    0.41
  -1  10   7   -0.06    0.38
   1 -10  -7    0.31    0.46
   1  10  -7    0.19    0.38
   1  10  -7    0.50    0.47
   1  10  -7    0.31    0.49
  -1 -10   6  104.48    2.07
  -1 -10   6  108.78    2.40
  -1 -10   6  108.01    2.23
  -1 -10   6  109.08    2.25
  -1 -10   6  105.59    2.04
  -1  10   6  105.57    2.31
  -1  10   6  106.13    2.24
  -1  10   6  107.95    1.98
   1  10  -6  104.68    1.97
   1  10  -6  102.59    2.25
   1  10  -6  101.70    2.24
  -1 -10   5   -0.38    0.32
  -1 -10   5    0.08    0.38
  -1 -10   5   -0.07    0.31
  -1 -10   5    0.06    0.35
  -1 -10   5    0.44    0.33
  -1  10   5   -0.25    0.37
  -1  10   5   -0.16    0.35
  -1  10   5    0.34    0.30
   1  10  -5   -0.04    0.30
   1  10  -5   -0.18    0.34
   1  10  -5    0.20    0.40
  -1 -10   4   62.94    1.60
  -1 -10   4   63.35    1.54
  -1 -10   4   62.63    1.40
  -1 -10   4   63.16    1.43
  -1 -10   4   63.39    1.29
  -1  10   4   63.10    1.58
  -1  10   4   62.52    1.54
  -1  10   4   66.22    1.20
   1 -10  -4   63.11    1.25
   1  10  -4   61.34    1.40
   1  10  -4   63.13    1.57
   1  10  -4   61.53    1.56
  -1 -10   3    0.07    0.32
  -1 -10   3    0.18    0.29
  -1 -10   3    0.18    0.25
  -1 -10   3    0.00    0.25
  -1 -10   3    0.17    0.22
  -1  10   3    0.14    0.29
  -1  10   3   -0.03    0.31
  -1  10   3    0.39    0.19
   1 -10  -3    0.11    0.27
   1  10  -3    0.20    0.28
   1  10  -3    0.27    0.32
   1  10  -3    0.04    0.33
  -1 -10   2   82.19    1.72
  -1 -10   2   82.42    1.38
  -1 -10   2   80.41    1.21
  -1 -10   2   80.89    1.23
  -1 -10   2   80.57    1.12
  -1  10   2   80.12    1.53
  -1  10   2   79.00    1.57
   1 -10  -2   84.84    1.56
   1  10  -2   77.70    1.47
   1  10  -2   78.33    1.54
   1  10  -2   77.80    1.55
  -1 -10   1  172.19    2.36
  -1 -10   1  169.41    1.69
  -1 -10   1  166.70    1.47
  -1 -10   1  169.44    1.50
  -1 -10   1  168.60    1.45
  -1  10   1  170.77    2.05
  -1  10   1  167.79    2.19
   1 -10  -1  176.67    2.31
   1 -10  -1  174.45    1.09
   1  10  -1  165.78    2.11
   1  10  -1  169.39    2.14
   1  10  -1  162.26    1.42
   1  10  -1  167.77    2.14
  -1 -10   0  105.31    1.81
  -1 -10   0   98.29    1.10
  -1 -10   0   98.79    1.00
  -1 -10   0   97.92    0.99
  -1  10   0  100.88    1.50
  -1  10   0   98.20    1.70
  -1  10   0   97.03    1.67
   1 -10   0  103.79    1.85
   1 -10   0  104.89    1.24
   1 -10   0  101.01    0.79
   1  10   0  100.60    1.69
   1  10   0   98.08    1.61
   1  10   0   96.23    0.99
   1  10   0   97.08    1.10
   1  10   0   97.76    1.62
  -1 -10  -1    3.32    0.46
  -1 -10  -1    3.30    0.26
  -1  10  -1    3.78    0.43
  -1  10  -1    3.92    0.51
  -1  10  -1    4.20    0.51
   1 -10   1    3.44    0.52
   1 -10   1    3.55    0.40
   1 -10   1    3.28    0.32
   1 -10   1    3.73    0.35
   1  10   1    3.26    0.47
   1  10   1    3.43    0.44
   1  10   1    3.32    0.26
   1  10   1    3.63    0.28
   1  10   1    3.36    0.36
  -1 -10  -2   24.39    0.89
  -1  10  -2   23.22    0.74
  -1  10  -2   23.90    0.98
  -1  10  -2   23.77    0.95
   1 -10   2   25.03    1.07
   1 -10   2   25.29    0.93
   1 -10   2   24.43    0.76
   1 -10   2   24.50    0.79
   1 -10   2   25.00    0.60
   1  10   2   24.34    1.00
   1  10   2   24.15    0.90
   1  10   2   24.43    0.62
   1  10   2   24.30    0.65
   1  10   2   23.12    0.74
  -1 -10  -3   31.17    0.95
  -1  10  -3   31.20    0.85
  -1  10  -3   28.07    1.09
  -1  10  -3   29.36    1.11
   1 -10   3   28.89    1.16
   1 -10   3   30.83    1.13
   1 -10   3   31.22    0.99
   1 -10   3   30.27    0.99
   1 -10   3   29.73    0.81
   1  10   3   30.07    1.14
   1  10   3   28.06    0.99
   1  10   3   30.43    0.81
   1  10   3   30.29    0.95
  -1 -10  -4    0.76    0.28
  -1  10  -4    0.42    0.26
  -1  10  -4    0.44    0.39
  -1  10  -4    0.60    0.41
   1 -10   4    0.98    0.44
   1 -10   4    0.72    0.43
   1 -10   4    0.69    0.38
   1 -10   4    0.40    0.37
   1 -10   4    1.18    0.34
   1  10   4    0.42    0.39
   1  10   4    0.05    0.33
   1  10   4    0.24    0.34
  -1  10  -5   47.65    1.54
  -1  10  -5   49.14    1.55
   1 -10   5   48.33    1.52
   1 -10   5   49.77    1.65
   1 -10   5   50.07    1.52
   1 -10   5   51.43    1.57
   1 -10   5   50.54    1.38
   1  10   5   45.46    1.56
   1  10   5   47.34    1.43
   1  10   5   51.24    1.48
  -1 -10  -6   12.74    0.92
  -1  10  -6   13.18    1.03
  -1  10  -6   14.39    1.06
   1 -10   6   14.34    1.00
   1 -10   6   13.45    1.14
   1 -10   6   15.11    1.07
   1 -10   6   13.56    1.05
   1 -10   6   14.74    0.95
   1  10   6   13.94    1.08
   1  10   6   12.49    0.95
   1  10   6   15.24    1.03
  -1 -10  -7    9.04    0.90
  -1 -10  -7    7.42    0.89
  -1  10  -7    9.15    0.97
  -1  10  -7    9.05    0.96
   1 -10   7    9.55    1.12
   1 -10   7    9.50    1.05
   1 -10   7    8.86    1.02
   1 -10   7    9.38    0.93
   1  10   7    9.10    1.04
   1  10   7    8.84    0.94
   1  10   7   10.22    1.02
  -1 -10  -8    5.54    0.80
  -1 -10  -8    4.75    0.78
  -1  10  -8    4.39    0.81
  -1  10  -8    6.37    0.92
   1 -10   8    5.55    0.96
   1 -10   8    4.66    0.83
   1 -10   8    5.91    0.96
   1 -10   8    5.26    0.83
   1  10   8    4.69    0.84
   1  10   8    5.97    0.84
   1  10   8    6.08    0.90
  -1 -11   8    2.82    0.74
  -1 -11   8    3.87    0.77
  -1 -11   8    2.61    0.71
  -1 -11   8    3.27    0.70
  -1  11   8    2.94    0.73
  -1  11   8    2.84    0.73
   1 -11  -8    2.67    0.69
   1 -11  -8    2.18    0.66
   1  11  -8    2.86    0.70
   1  11  -8    2.97    0.73
  -1 -11   7   13.62    1.00
  -1 -11   7   13.32    1.14
  -1 -11   7   14.81    1.10
  -1 -11   7   12.76    1.09
  -1 -11   7   14.20    1.00
  -1  11   7   13.67    1.15
  -1  11   7   13.46    1.11
   1 -11  -7   13.26    1.05
   1  11  -7   13.75    0.95
   1  11  -7   14.12    1.10
   1  11  -7   12.05    1.13
  -1 -11   6   18.75    1.07
  -1 -11   6   20.03    1.22
  -1 -11   6   16.94    1.04
  -1 -11   6   18.95    1.11
  -1 -11   6   17.63    0.96
  -1  11   6   16.73    1.12
  -1  11   6   18.51    1.13
   1  11  -6   17.16    0.97
   1  11  -6   17.82    1.14
   1  11  -6   19.63    1.18
  -1 -11   5   15.52    0.99
  -1 -11   5   16.83    1.04
  -1 -11   5   16.73    0.93
  -1 -11   5   16.22    0.95
  -1 -11   5   15.76    0.84
  -1  11   5   16.27    1.05
  -1  11   5   17.10    1.02
   1  11  -5   17.19    0.90
   1  11  -5   15.94    1.00
   1  11  -5   16.97    1.06
  -1 -11   4   50.61    1.53
  -1 -11   4   50.67    1.44
  -1 -11   4   51.68    1.30
  -1 -11   4   50.51    1.31
  -1 -11   4   51.48    1.19
  -1  11   4   53.26    1.53
  -1  11   4   52.12    1.48
   1 -11  -4   51.85    1.22
   1  11  -4   54.51    1.38
   1  11  -4   52.31    1.52
   1  11  -4   53.13    1.54
  -1 -11   3  122.96    2.25
  -1 -11   3  120.49    1.91
  -1 -11   3  121.80    1.71
  -1 -11   3  119.32    1.72
  -1 -11   3  121.29    1.55
  -1  11   3  120.98    2.09
  -1  11   3  117.15    2.05
   1 -11  -3  127.39    1.94
   1  11  -3  119.00    1.92
   1  11  -3  124.17    2.12
   1  11  -3  119.25    2.09
  -1 -11   2    1.35    0.43
  -1 -11   2    1.60    0.33
  -1 -11   2    1.51    0.29
  -1 -11   2    1.34    0.29
  -1 -11   2    1.19    0.26
  -1  11   2    1.22    0.37
  -1  11   2    1.43    0.41
   1 -11  -2    1.06    0.37
   1  11  -2    1.99    0.42
   1  11  -2    1.11    0.38
   1  11  -2    0.97    0.24
   1  11  -2    1.19    0.39
  -1 -11   1   83.07    1.76
  -1 -11   1   84.01    1.25
  -1 -11   1   82.01    1.06
  -1 -11   1   81.56    1.08
  -1 -11   1   84.35    1.06
  -1  11   1   80.65    1.52
  -1  11   1   81.60    1.65
   1 -11  -1   84.26    1.72
   1  11  -1   84.03    1.61
   1  11  -1   81.87    1.59
   1  11  -1   79.95    1.03
   1  11  -1   82.47    1.62
  -1 -11   0   24.46    1.02
  -1 -11   0   24.40    0.61
  -1 -11   0   24.69    0.56
  -1  11   0   24.70    0.86
  -1  11   0   22.82    0.94
   1 -11   0   26.01    1.07
   1 -11   0   26.96    0.69
   1  11   0   26.07    0.99
   1  11   0   24.44    0.92
   1  11   0   23.48    0.53
   1  11   0   23.81    0.59
   1  11   0   23.60    0.92
  -1 -11  -1   23.03    0.96
  -1  11  -1   22.63    0.80
  -1  11  -1   23.58    0.97
  -1  11  -1   21.39    0.93
   1 -11   1   25.85    0.83
   1 -11   1   24.31    0.62
   1 -11   1   24.85    0.63
   1  11   1   24.93    1.01
   1  11   1   23.25    0.90
   1  11   1   23.21    0.65
  -1 -11  -2   11.63    0.72
  -1  11  -2   11.32    0.62
  -1  11  -2   11.39    0.78
  -1  11  -2   11.24    0.78
   1 -11   2   12.49    0.91
   1 -11   2   11.55    0.71
   1 -11   2   12.06    0.59
   1 -11   2   12.25    0.61
   1  11   2   11.48    0.80
   1  11   2   11.49    0.71
   1  11   2   11.14    0.58
  -1 -11  -3  127.08    1.91
  -1  11  -3  124.33    1.68
  -1  11  -3  122.55    2.18
  -1  11  -3  124.69    2.18
   1 -11   3  131.79    2.39
   1 -11   3  130.44    2.18
   1 -11   3  130.96    1.88
   1 -11   3  132.47    1.94
   1  11   3  127.05    2.27
   1  11   3  124.76    2.04
   1  11   3  127.90    1.80
  -1 -11  -4   -0.07    0.27
  -1  11  -4   -0.18    0.35
  -1  11  -4    0.23    0.38
   1 -11   4    0.03    0.39
   1 -11   4   -0.32    0.35
   1 -11   4    0.06    0.32
   1 -11   4   -0.04    0.33
   1  11   4   -0.07    0.37
   1  11   4   -0.13    0.35
   1  11   4    0.17    0.33
  -1  11  -5   62.47    1.78
  -1  11  -5   62.86    1.77
   1 -11   5   64.28    1.79
   1 -11   5   67.26    1.92
   1 -11   5   65.53    1.72
   1 -11   5   68.81    1.79
   1  11   5   63.60    1.86
   1  11   5   64.38    1.68
   1  11   5   65.03    1.66
  -1 -11  -6    3.62    0.62
  -1  11  -6    3.52    0.68
  -1  11  -6    4.22    0.72
   1 -11   6    4.00    0.66
   1 -11   6    3.85    0.76
   1 -11   6    4.04    0.69
   1 -11   6    4.67    0.76
   1 -11   6    4.08    0.86
   1  11   6    3.06    0.66
   1  11   6    3.84    0.67
   1  11   6    3.46    0.62
  -1 -11  -7   33.95    1.43
  -1 -11  -7   32.14    1.42
  -1  11  -7   34.16    1.58
  -1  11  -7   33.16    1.55
   1 -11   7   36.26    1.73
   1 -11   7   34.19    1.55
   1 -11   7   33.39    1.58
   1  11   7   35.63    1.63
   1  11   7   36.60    1.51
   1  11   7   35.89    1.52
  -1 -12   8   27.23    1.60
  -1 -12   8   27.78    1.53
  -1 -12   8   26.19    1.51
  -1 -12   8   26.37    1.46
  -1  12   8   26.13    1.52
  -1  12   8   26.76    1.52
   1 -12  -8   25.52    1.45
   1 -12  -8   25.90    1.43
   1  12  -8   27.30    1.55
   1  12  -8   24.37    1.49
  -1 -12   7   15.70    1.08
  -1 -12   7   14.30    1.21
  -1 -12   7   14.57    1.10
  -1 -12   7   14.30    1.12
  -1 -12   7   15.73    1.05
  -1  12   7   14.73    1.22
  -1  12   7   14.96    1.18
   1 -12  -7   13.58    1.07
   1  12  -7   14.45    1.18
   1  12  -7   15.05    1.19
  -1 -12   6   11.52    0.97
  -1 -12   6   12.84    1.08
  -1 -12   6   13.02    0.96
  -1 -12   6   11.72    0.98
  -1 -12   6   12.15    0.87
  -1  12   6   11.35    1.05
  -1  12   6   12.38    1.05
   1  12  -6   11.95    0.89
   1  12  -6   11.18    1.02
   1  12  -6   11.70    1.03
  -1 -12   5    0.67    0.46
  -1 -12   5    0.60    0.44
  -1 -12   5    0.57    0.41
  -1 -12   5    0.48    0.41
  -1 -12   5    0.51    0.35
  -1  12   5    0.71    0.46
  -1  12   5    0.64    0.47
   1  12  -5    0.71    0.39
   1  12  -5    0.25    0.42
   1  12  -5    0.26    0.46
  -1 -12   4   31.93    1.33
  -1 -12   4   31.63    1.21
  -1 -12   4   29.80    1.05
  -1 -12   4   32.12    1.09
  -1 -12   4   30.71    1.03
  -1  12   4   30.62    1.28
  -1  12   4   28.49    1.20
   1 -12  -4   31.50    1.05
   1  12  -4   31.21    1.14
   1  12  -4   29.80    1.25
   1  12  -4   29.77    1.26
  -1 -12   3   -0.11    0.38
  -1 -12   3    0.23    0.31
  -1 -12   3    0.25    0.27
  -1 -12   3    0.05    0.27
  -1  12   3   -0.07    0.34
  -1  12   3    0.05    0.37
   1 -12  -3    0.18    0.33
   1  12  -3   -0.03    0.31
   1  12  -3   -0.07    0.33
   1  12  -3   -0.31    0.35
  -1 -12   2   16.66    1.01
  -1 -12   2   16.45    0.73
  -1 -12   2   15.85    0.63
  -1 -12   2   15.48    0.63
  -1  12   2   16.41    0.86
  -1  12   2   16.56    0.91
   1 -12  -2   16.28    0.90
   1  12  -2   15.64    0.85
   1  12  -2   16.02    0.89
   1  12  -2   16.39    0.90
  -1 -12   1    0.81    0.41
  -1 -12   1    0.62    0.25
  -1  12   1    0.72    0.34
  -1  12   1    0.58    0.36
   1 -12  -1    1.09    0.42
   1  12  -1    0.69    0.35
   1  12  -1    0.80    0.37
   1  12  -1    0.24    0.33
  -1 -12   0   49.22    1.42
  -1  12   0   50.78    1.23
  -1  12   0   51.18    1.39
   1 -12   0   54.08    1.54
   1 -12   0   53.98    1.49
   1  12   0   49.71    1.36
   1  12   0   50.98    1.33
  -1 -12  -1    0.05    0.32
  -1  12  -1    0.05    0.26
  -1  12  -1    0.15    0.33
  -1  12  -1   -0.24    0.30
   1 -12   1    0.08    0.37
   1 -12   1    0.26    0.27
   1  12   1    0.12    0.34
   1  12   1   -0.04    0.30
  -1 -12  -2  155.59    2.29
  -1  12  -2  154.89    1.96
  -1  12  -2  154.73    2.44
  -1  12  -2  149.18    2.39
   1 -12   2  157.86    2.64
   1 -12   2  162.60    2.21
   1 -12   2  163.07    2.06
   1  12   2  153.20    2.45
   1  12   2  150.25    2.25
  -1 -12  -3   43.92    1.25
  -1  12  -3   42.35    1.09
  -1  12  -3   43.57    1.44
  -1  12  -3   42.29    1.42
   1 -12   3   43.14    1.52
   1 -12   3   45.45    1.38
   1 -12   3   44.67    1.15
   1 -12   3   45.68    1.20
   1  12   3   42.93    1.46
   1  12   3   42.48    1.31
  -1 -12  -4  156.01    2.78
  -1  12  -4  156.43    2.67
  -1  12  -4  156.83    2.65
   1 -12   4  158.34    2.76
   1 -12   4  161.64    2.69
   1 -12   4  161.14    2.37
   1 -12   4  160.90    2.42
   1  12   4  154.01    2.72
   1  12   4  153.50    2.45
  -1  12  -5    5.50    0.77
  -1  12  -5    5.86    0.78
   1 -12   5    5.49    0.76
   1 -12   5    6.40    0.82
   1 -12   5    6.53    0.78
   1 -12   5    6.12    0.75
   1  12   5    6.13    0.80
   1  12   5    5.48    0.72
  -1 -12  -6   20.60    1.15
  -1  12  -6   21.66    1.29
  -1  12  -6   20.29    1.26
   1 -12   6   22.22    1.27
   1 -12   6   22.18    1.36
   1 -12   6   20.84    1.21
   1 -12   6   22.52    1.28
   1  12   6   21.55    1.30
   1  12   6   22.74    1.22
  -1 -12  -7   11.18    1.00
  -1 -12  -7    9.69    0.98
  -1  12  -7   10.30    1.10
  -1  12  -7    9.48    1.08
   1 -12   7   10.27    1.20
   1 -12   7   10.94    1.07
   1 -12   7   11.26    1.12
   1  12   7   10.57    1.15
   1  12   7   11.13    1.07
  -1 -13   7   10.25    0.98
  -1 -13   7   10.74    1.14
  -1 -13   7   11.69    1.06
  -1 -13   7   11.48    1.05
  -1  13   7   11.96    1.18
  -1  13   7   11.75    1.15
   1 -13  -7   10.40    1.05
   1  13  -7    9.47    1.06
   1  13  -7   10.53    1.16
  -1 -13   6    4.05    0.70
  -1 -13   6    4.16    0.75
  -1 -13   6    5.29    0.71
  -1 -13   6    5.40    0.76
  -1  13   6    4.39    0.77
  -1  13   6    4.08    0.73
   1  13  -6    4.48    0.64
   1  13  -6    3.97    0.74
   1  13  -6    4.92    0.79
  -1 -13   5  136.57    2.66
  -1 -13   5  143.94    2.64
  -1 -13   5  139.76    2.34
  -1 -13   5  140.28    2.38
  -1  13   5  138.81    2.71
  -1  13   5  134.84    2.59
   1  13  -5  141.05    2.38
   1  13  -5  135.61    2.64
   1  13  -5  141.50    2.70
  -1 -13   4    7.39    0.90
  -1 -13   4    9.41    0.81
  -1 -13   4    9.43    0.72
  -1 -13   4    8.73    0.71
  -1  13   4    9.24    0.91
  -1  13   4    9.06    0.86
   1 -13  -4    9.27    0.73
   1  13  -4    9.12    0.80
   1  13  -4    9.02    0.86
   1  13  -4    9.33    0.87
  -1 -13   3   48.39    1.63
  -1 -13   3   48.63    1.32
  -1 -13   3   49.62    1.55
  -1 -13   3   47.09    1.16
  -1  13   3   47.33    1.49
  -1  13   3   48.98    1.52
   1 -13  -3   50.74    1.41
   1  13  -3   47.96    1.39
   1  13  -3   49.54    1.54
   1  13  -3   48.34    1.51
  -1 -13   2    0.90    0.46
  -1 -13   2    0.82    0.30
  -1  13   2    0.68    0.38
  -1  13   2    0.25    0.38
   1 -13  -2    0.91    0.41
   1  13  -2    1.01    0.39
   1  13  -2    1.18    0.43
   1  13  -2    0.96    0.42
  -1 -13   1    2.70    0.56
  -1 -13   1    2.64    0.42
  -1  13   1    2.39    0.45
  -1  13   1    2.94    0.54
   1 -13  -1    2.82    0.55
   1  13  -1    3.09    0.51
   1  13  -1    2.83    0.52
   1  13  -1    2.78    0.51
  -1 -13   0    2.22    0.51
  -1  13   0    1.84    0.41
  -1  13   0    1.66    0.45
   1 -13   0    2.12    0.54
   1  13   0    1.87    0.46
   1  13   0    1.87    0.46
  -1 -13  -1    0.80    0.39
  -1  13  -1    0.20    0.29
  -1  13  -1    0.24    0.37
  -1  13  -1    0.42    0.37
   1 -13   1    0.44    0.42
   1 -13   1    0.85    0.30
   1  13   1    0.80    0.41
   1  13   1    0.69    0.38
  -1 -13  -2    8.77    0.75
  -1  13  -2    7.90    0.63
  -1  13  -2    9.20    0.82
  -1  13  -2    8.24    0.80
   1 -13   2    9.17    0.93
   1 -13   2    8.89    0.71
   1  13   2    8.94    0.85
   1  13   2    8.91    0.75
  -1 -13  -3    0.31    0.36
  -1  13  -3    0.27    0.41
  -1  13  -3    0.46    0.43
   1 -13   3    0.23    0.43
   1 -13   3    1.05    0.43
   1  13   3    0.81    0.45
   1  13   3    0.67    0.41
  -1  13  -4    0.02    0.39
  -1  13  -4    0.37    0.46
   1 -13   4    0.25    0.46
   1 -13   4    0.25    0.42
   1 -13   4    0.25    0.36
   1  13   4   -0.29    0.40
   1  13   4    0.20    0.39
  -1  13  -5    5.61    0.81
  -1  13  -5    5.91    0.80
   1 -13   5    5.29    0.78
   1 -13   5    6.31    0.84
   1 -13   5    6.21    0.73
   1 -13   5    6.50    0.81
   1  13   5    5.77    0.83
   1  13   5    5.47    0.74
  -1 -13  -6    1.34    0.51
  -1  13  -6    2.23    0.62
  -1  13  -6    1.34    0.59
   1 -13   6    2.45    0.64
   1 -13   6    2.10    0.67
   1 -13   6    1.83    0.55
   1 -13   6    1.72    0.60
   1  13   6    1.70    0.63
   1  13   6    1.27    0.55
  -1 -13  -7   18.22    1.20
  -1  13  -7   18.62    1.31
  -1  13  -7   19.28    1.34
   1 -13   7   20.50    1.43
   1 -13   7   18.71    1.26
   1 -13   7   20.40    1.35
   1  13   7   19.94    1.42
   1  13   7   18.45    1.27
  -1 -14   7    3.29    0.69
  -1 -14   7    5.41    0.88
  -1 -14   7    3.89    0.73
  -1 -14   7    3.98    0.76
  -1  14   7    3.53    0.78
  -1  14   7    4.69    0.85
   1 -14  -7    3.41    0.72
   1  14  -7    4.29    0.81
   1  14  -7    3.78    0.79
  -1 -14   6   21.46    1.28
  -1 -14   6   22.86    1.33
  -1 -14   6   21.85    1.18
  -1 -14   6   23.57    1.25
  -1  14   6   20.60    1.34
  -1  14   6   21.73    1.33
   1  14  -6   22.58    1.36
   1  14  -6   22.28    1.37
  -1 -14   5    4.59    0.75
  -1 -14   5    5.06    0.73
  -1 -14   5    5.14    0.67
  -1  14   5    5.32    0.78
  -1  14   5    5.09    0.77
   1  14  -5    5.10    0.69
   1  14  -5    4.74    0.75
   1  14  -5    3.76    0.71
  -1 -14   4   52.70    1.77
  -1 -14   4   55.26    1.59
  -1  14   4   54.61    1.74
  -1  14   4   53.70    1.70
   1 -14  -4   54.26    1.47
   1  14  -4   52.40    1.53
   1  14  -4   53.11    1.70
   1  14  -4   53.95    1.73
  -1 -14   3   25.81    1.31
  -1 -14   3   24.19    1.01
  -1  14   3   25.58    1.22
  -1  14   3   25.26    1.21
   1 -14  -3   24.77    1.11
   1  14  -3   24.49    1.11
   1  14  -3   23.80    1.18
   1  14  -3   24.00    1.20
  -1 -14   2    2.23    0.59
  -1 -14   2    2.49    0.42
  -1  14   2    2.61    0.53
  -1  14   2    1.75    0.51
   1 -14  -2    2.58    0.54
   1  14  -2    2.36    0.51
   1  14  -2    1.66    0.50
   1  14  -2    2.88    0.57
  -1 -14   1    6.98    0.85
  -1  14   1    6.69    0.70
  -1  14   1    6.71    0.76
   1 -14  -1    7.55    0.83
   1  14  -1    6.80    0.74
   1  14  -1    6.82    0.74
   1  14  -1    7.08    0.74
  -1 -14   0   10.42    0.88
  -1  14   0    9.20    0.73
  -1  14   0    9.41    0.82
   1 -14   0    9.16    0.89
   1  14   0    8.86    0.82
   1  14   0    8.84    0.79
  -1 -14  -1   14.57    0.96
  -1  14  -1   12.90    0.78
  -1  14  -1   12.42    0.91
  -1  14  -1   12.57    0.90
   1 -14   1   12.80    1.00
   1  14   1   13.17    0.95
   1  14   1   13.31    0.90
  -1 -14  -2   13.14    0.90
  -1  14  -2   13.67    0.79
  -1  14  -2   11.49    0.94
  -1  14  -2   11.21    0.94
   1 -14   2   12.39    1.05
   1 -14   2   14.35    0.82
   1  14   2   11.10    0.91
   1  14   2   12.32    0.89
  -1 -14  -3    2.18    0.49
  -1  14  -3    2.98    0.62
  -1  14  -3    3.08    0.64
   1 -14   3    2.31    0.62
   1 -14   3    2.84    0.54
   1  14   3    2.81    0.60
   1  14   3    2.64    0.55
  -1  14  -4   51.58    1.75
  -1  14  -4   48.89    1.71
   1 -14   4   49.39    1.78
   1 -14   4   49.90    1.64
   1  14   4   49.90    1.75
   1  14   4   50.33    1.60
  -1  14  -5    1.10    0.52
  -1  14  -5    0.88    0.54
   1 -14   5    1.21    0.57
   1 -14   5    1.37    0.56
   1  14   5    0.64    0.54
   1  14   5    0.35    0.47
  -1 -14  -6    8.07    0.93
  -1  14  -6    8.26    1.01
  -1  14  -6    7.84    0.96
   1 -14   6    7.39    0.93
   1 -14   6    9.41    1.09
   1 -14   6    9.26    0.99
   1  14   6    8.98    1.07
   1  14   6    8.34    0.98
  -1 -15   6   14.52    1.19
  -1 -15   6   14.69    1.16
  -1  15   6   15.02    1.25
  -1  15   6   15.04    1.23
   1  15  -6   13.19    1.18
   1  15  -6   14.58    1.24
  -1 -15   5    8.83    1.02
  -1 -15   5    8.24    0.91
  -1  15   5    7.70    0.95
  -1  15   5    7.76    0.91
   1  15  -5    7.98    0.87
   1  15  -5    8.48    0.97
   1  15  -5    8.23    1.01
  -1 -15   4   16.51    1.19
  -1 -15   4   16.70    0.99
  -1  15   4   16.44    1.15
  -1  15   4   15.41    1.13
   1 -15  -4   17.61    1.00
   1  15  -4   18.01    1.05
   1  15  -4   16.54    1.12
   1  15  -4   17.18    1.15
  -1 -15   3   12.85    1.10
  -1 -15   3   12.08    0.81
  -1  15   3   11.69    0.97
  -1  15   3   11.61    0.97
   1 -15  -3   11.97    0.90
   1  15  -3    9.60    0.86
   1  15  -3   11.32    0.99
   1  15  -3   11.65    0.98
  -1 -15   2    1.99    0.58
  -1  15   2    2.28    0.53
  -1  15   2    2.87    0.60
   1 -15  -2    3.73    0.64
   1  15  -2    3.66    0.60
   1  15  -2    2.73    0.58
   1  15  -2    3.07    0.62
  -1 -15   1   39.09    1.55
  -1  15   1   36.67    1.32
  -1  15   1   34.98    1.39
   1 -15  -1   36.94    1.47
   1  15  -1   35.85    1.35
   1  15  -1   34.41    1.33
   1  15  -1   35.00    1.35
  -1 -15   0   16.94    1.10
  -1  15   0   16.94    0.95
  -1  15   0   17.86    1.07
   1 -15   0   17.97    1.16
   1  15   0   17.86    1.06
   1  15   0   17.50    1.03
  -1 -15  -1   15.73    1.04
  -1  15  -1   15.37    0.87
  -1  15  -1   13.39    0.98
  -1  15  -1   14.36    1.03
   1 -15   1   15.05    1.09
   1  15   1   14.78    1.03
   1  15   1   14.95    0.99
  -1 -15  -2    9.59    0.86
  -1  15  -2   10.54    0.94
  -1  15  -2   11.13    0.96
   1 -15   2    9.09    1.00
   1  15   2    9.23    0.93
   1  15   2   10.79    0.90
  -1 -15  -3  113.34    2.22
  -1  15  -3  111.39    2.45
  -1  15  -3  110.16    2.43
   1 -15   3  112.95    2.61
   1 -15   3  116.03    2.20
   1  15   3  115.33    2.51
   1  15   3  110.72    2.29
  -1  15  -4    2.55    0.65
  -1  15  -4    2.33    0.64
   1 -15   4    2.15    0.65
   1 -15   4    3.02    0.61
   1  15   4    2.63    0.66
   1  15   4    2.54    0.60
  -1  15  -5   35.82    1.63
  -1  15  -5   33.56    1.59
   1 -15   5   34.63    1.61
   1 -15   5   35.89    1.57
   1  15   5   35.19    1.67
   1  15   5   35.73    1.51
  -1  15  -6    1.39    0.60
  -1  15  -6    2.23    0.69
   1 -15   6    1.56    0.62
   1 -15   6    1.97    0.65
   1  15   6    0.99    0.63
   1  15   6    1.94    0.64
  -1 -16   6   15.54    1.26
  -1 -16   6   16.49    1.23
  -1  16   6   17.29    1.32
  -1  16   6   15.12    1.28
   1  16  -6   17.00    1.32
   1  16  -6   17.00    1.35
  -1 -16   5   -0.03    0.47
  -1 -16   5    0.03    0.42
  -1  16   5   -0.19    0.50
  -1  16   5    0.27    0.51
   1  16  -5    0.02    0.49
   1  16  -5    0.24    0.50
  -1 -16   4   38.24    1.68
  -1 -16   4   38.69    1.42
  -1  16   4   38.29    1.61
  -1  16   4   37.71    1.58
   1  16  -4   39.10    1.46
   1  16  -4   37.73    1.61
   1  16  -4   37.85    1.64
  -1 -16   3    0.50    0.52
  -1  16   3    0.44    0.48
  -1  16   3    0.40    0.48
   1 -16  -3    0.63    0.45
   1  16  -3    0.37    0.43
   1  16  -3    0.63    0.49
   1  16  -3    0.45    0.49
  -1 -16   2   18.16    1.22
  -1  16   2   17.17    1.09
  -1  16   2   17.85    1.13
   1 -16  -2   18.25    1.14
   1  16  -2   16.70    1.06
   1  16  -2   18.19    1.12
   1  16  -2   18.14    1.14
  -1 -16   1   15.65    1.16
  -1  16   1   15.65    0.99
  -1  16   1   15.06    1.09
   1 -16  -1   17.37    1.16
   1  16  -1   14.65    1.01
   1  16  -1   16.23    1.04
  -1 -16   0   44.60    1.65
  -1  16   0   43.34    1.41
  -1  16   0   39.59    1.52
   1 -16   0   43.62    1.67
   1  16   0   40.60    1.50
   1  16   0   42.14    1.51
  -1 -16  -1    2.59    0.60
  -1  16  -1    2.32    0.51
  -1  16  -1    2.83    0.62
   1 -16   1    2.79    0.66
   1  16   1    2.98    0.62
   1  16   1    2.42    0.57
  -1 -16  -2    0.43    0.43
  -1  16  -2    0.55    0.50
  -1  16  -2    0.88    0.49
   1 -16   2    0.49    0.54
   1  16   2    0.80    0.49
   1  16   2    0.55    0.47
  -1 -16  -3    5.29    0.72
  -1  16  -3    4.45    0.74
  -1  16  -3    4.25    0.75
   1 -16   3    3.65    0.74
   1  16   3    4.37    0.74
   1  16   3    4.99    0.74
  -1  16  -4   12.37    1.11
  -1  16  -4   11.13    1.08
   1 -16   4   10.98    1.16
   1 -16   4   11.53    1.00
   1  16   4   12.35    1.16
   1  16   4   11.30    1.03
  -1  16  -5   20.56    1.39
  -1  16  -5   19.03    1.35
   1 -16   5   20.78    1.41
   1 -16   5   20.16    1.31
   1  16   5   19.26    1.40
   1  16   5   20.51    1.28
  -1 -17   5   31.79    1.66
  -1  17   5   32.94    1.65
  -1  17   5   30.67    1.58
   1  17  -5   32.80    1.64
   1  17  -5   30.14    1.62
  -1 -17   4    1.20    0.61
  -1  17   4    2.84    0.71
  -1  17   4    2.98    0.71
   1  17  -4    1.86    0.58
   1  17  -4    1.56    0.61
   1  17  -4    2.03    0.65
  -1 -17   3    1.57    0.66
  -1  17   3    1.20    0.56
  -1  17   3    1.47    0.58
   1 -17  -3    1.52    0.54
   1  17  -3    1.34    0.53
   1  17  -3    1.48    0.59
   1  17  -3    0.80    0.54
  -1 -17   2    3.78    0.75
  -1  17   2    4.17    0.71
  -1  17   2    3.29    0.68
   1 -17  -2    3.18    0.67
   1  17  -2    4.88    0.73
   1  17  -2    3.79    0.70
   1  17  -2    3.22    0.65
  -1 -17   1   38.28    1.66
  -1  17   1   36.19    1.42
  -1  17   1   35.53    1.52
   1 -17  -1   35.47    1.55
   1  17  -1   35.47    1.45
   1  17  -1   34.73    1.46
  -1 -17   0    2.38    0.64
  -1  17   0    3.76    0.62
  -1  17   0    4.23    0.74
   1 -17   0    3.03    0.71
   1  17   0    4.13    0.69
   1  17   0    3.29    0.66
  -1 -17  -1   44.12    1.67
  -1  17  -1   40.82    1.62
   1 -17   1   42.88    1.79
   1  17   1   42.95    1.65
   1  17   1   42.91    1.60
  -1 -17  -2   19.11    1.18
  -1  17  -2   15.93    1.20
  -1  17  -2   17.29    1.19
   1 -17   2   18.26    1.35
   1  17   2   19.49    1.27
   1  17   2   17.47    1.16
  -1 -17  -3    2.46    0.61
  -1  17  -3    2.90    0.71
  -1  17  -3    2.82    0.70
   1 -17   3    3.01    0.75
   1  17   3    3.09    0.71
   1  17   3    3.27    0.69
  -1  17  -4    0.64    0.54
  -1  17  -4    0.88    0.59
   1 -17   4    0.51    0.58
   1  17   4    1.26    0.62
   1  17   4    0.94    0.55
  -1 -18   4   12.61    1.27
  -1  18   4   11.96    1.17
  -1  18   4   12.49    1.19
   1  18  -4   12.05    1.15
   1  18  -4   12.68    1.18
  -1 -18   3   22.17    1.46
  -1  18   3   23.55    1.38
  -1  18   3   23.11    1.40
   1 -18  -3   22.12    1.28
   1  18  -3   21.17    1.24
   1  18  -3   21.75    1.36
   1  18  -3   21.28    1.34
  -1 -18   2   39.62    1.77
  -1  18   2   37.87    1.58
  -1  18   2   34.67    1.57
   1 -18  -2   39.04    1.65
   1  18  -2   36.44    1.51
   1  18  -2   36.81    1.59
   1  18  -2   38.98    1.65
  -1 -18   1   14.92    1.20
  -1  18   1   14.33    1.07
  -1  18   1   14.54    1.16
   1 -18  -1   14.27    1.18
   1  18  -1   14.62    1.10
   1  18  -1   15.30    1.15
  -1 -18   0   32.22    1.57
  -1  18   0   32.68    1.38
  -1  18   0   31.34    1.50
   1 -18   0   32.27    1.62
   1  18   0   30.63    1.45
   1  18   0   31.90    1.48
  -1 -18  -1   -0.06    0.45
  -1  18  -1    0.40    0.49
   1 -18   1   -0.34    0.49
   1  18   1    0.26    0.48
   1  18   1    0.06    0.49
  -1 -18  -2    9.79    1.00
  -1  18  -2    9.72    1.10
  -1  18  -2    8.72    1.02
   1 -18   2    9.55    1.18
   1  18   2    8.37    1.01
   1  18   2    9.71    1.02
  -1 -18  -3   11.53    1.02
  -1  18  -3   12.52    1.17
  -1  18  -3   10.37    1.10
   1 -18   3   10.64    1.19
   1  18   3   10.54    1.14
   1  18   3   11.60    1.09
  -1 -19   3   32.81    1.77
  -1  19   3   30.43    1.55
  -1  19   3   27.91    1.57
   1 -19  -3   31.57    1.52
   1  19  -3   29.53    1.46
   1  19  -3   31.70    1.63
   1  19  -3   29.15    1.56
  -1 -19   2    1.81    0.68
  -1  19   2    1.68    0.61
  -1  19   2    1.50    0.62
   1 -19  -2    1.97    0.65
   1  19  -2    1.66    0.58
   1  19  -2    1.51    0.61
  -1 -19   1   45.43    1.91
  -1  19   1   45.96    1.69
  -1  19   1   48.71    1.90
   1 -19  -1   47.08    1.88
   1  19  -1   47.19    1.77
   1  19  -1   44.33    1.77
  -1 -19   0    0.95    0.59
  -1  19   0    1.17    0.59
   1 -19   0    1.01    0.61
   1  19   0    0.50    0.52
   1  19   0    0.90    0.55
  -1 -19  -1   45.50    1.83
  -1  19  -1   45.23    1.84
   1 -19   1   46.59    1.96
   1  19   1   44.89    1.80
   1  19   1   43.64    1.72
  -1 -19  -2    9.99    1.08
  -1  19  -2    7.54    0.98
   1 -19   2    9.95    1.23
   1  19   2    9.48    1.11
   1  19   2    9.40    1.02
  -2   0  10    0.92    0.58
  -2   0  10    0.96    0.56
  -2   0  10    1.68    0.65
  -2   0  10    1.01    0.65
  -2   0  10    1.40    0.64
   2   0 -10    1.20    0.57
   2   0 -10    1.23    0.60
   2   0 -10    0.46    0.53
  -2   0   9   -0.20    0.44
  -2   0   9   -0.28    0.42
  -2   0   9    0.12    0.48
  -2   0   9   -0.11    0.49
  -2   0   9    0.21    0.49
   2   0  -9   -0.33    0.40
   2   0  -9   -0.18    0.43
   2   0  -9   -0.28    0.45
  -2   0   8   37.45    1.43
  -2   0   8   36.58    1.39
  -2   0   8   38.78    1.52
  -2   0   8   37.98    1.53
  -2   0   8   37.70    1.52
   2   0  -8   37.41    1.41
   2   0  -8   35.31    1.41
   2   0  -8   35.82    1.41
  -2   0   7    0.01    0.36
  -2   0   7    0.06    0.34
  -2   0   7   -0.01    0.40
  -2   0   7   -0.35    0.37
  -2   0   7   -0.11    0.38
   2   0  -7   -0.30    0.33
   2   0  -7    0.02    0.34
   2   0  -7    0.01    0.38
  -2   0   6   14.41    0.81
  -2   0   6   15.49    0.82
  -2   0   6   15.20    0.89
  -2   0   6   15.29    0.85
  -2   0   6   15.19    0.87
   2   0  -6   14.54    0.83
   2   0  -6   13.97    0.80
   2   0  -6   14.97    0.83
  -2   0   5    0.25    0.27
  -2   0   5    0.10    0.13
  -2   0   5   -0.12    0.24
  -2   0   5    0.10    0.28
  -2   0   5    0.07    0.28
  -2   0   5    0.07    0.25
   2   0  -5   -0.13    0.25
   2   0  -5   -0.08    0.25
  -2   0   4    0.49    0.26
  -2   0   4    0.68    0.29
  -2   0   4    0.63    0.16
  -2   0   4    0.93    0.28
  -2   0   4    0.96    0.30
  -2   0   4    0.63    0.28
  -2   0   4    0.60    0.28
   2   0  -4    0.99    0.30
   2   0  -4    0.51    0.27
   2   0  -4    0.60    0.26
  -2   0   3   -0.01    0.20
  -2   0   3    0.18    0.21
  -2   0   3    0.06    0.15
  -2   0   3    0.06    0.20
  -2   0   3    0.01    0.21
  -2   0   3    0.16    0.22
  -2   0   3    0.04    0.21
   2   0  -3    0.13    0.22
   2   0  -3    0.03    0.21
   2   0  -3    0.06    0.21
  -2   0   2  356.14    2.05
  -2   0   2  356.87    1.91
  -2   0   2  359.65    1.88
  -2   0   2  344.72    2.01
  -2   0   2  338.41    2.01
  -2   0   2  343.69    2.02
  -2   0   2  346.68    2.04
   2   0  -2  347.49    2.03
   2   0  -2  354.43    1.90
   2   0  -2  352.11    1.91
  -2   0   1    0.22    0.14
  -2   0   1    0.16    0.19
  -2   0   1    0.31    0.21
  -2   0   1    0.00    0.20
  -2   0   1    0.17    0.20
  -2   0   1    0.25    0.20
   2   0  -1    0.15    0.17
   2   0  -1    0.13    0.13
   2   0  -1    0.39    0.21
   2   0  -1    0.26    0.20
   2   0  -1    0.25    0.14
  -2   0   0   13.82    0.49
   2   0   0   13.76    0.34
   2   0   0   13.37    0.49
  -2   0  -1    0.01    0.11
  -2   0  -1    0.03    0.19
  -2   0  -1   -0.01    0.10
   2   0   1    0.14    0.14
   2   0   1    0.08    0.22
   2   0   1    0.45    0.23
   2   0   1    0.19    0.22
  -2   0  -2   33.38    0.61
  -2   0  -2   33.39    0.73
  -2   0  -2   32.77    0.57
   2   0   2   33.60    0.62
   2   0   2   32.80    0.86
   2   0   2   34.59    0.89
   2   0   2   33.27    0.87
   2   0   2   33.15    0.87
  -2   0  -3    0.01    0.18
  -2   0  -3    0.11    0.19
  -2   0  -3    0.07    0.18
   2   0   3    0.06    0.18
   2   0   3    0.09    0.30
   2   0   3    0.07    0.29
   2   0   3    0.35    0.30
   2   0   3    0.10    0.29
  -2   0  -4   41.18    0.97
  -2   0  -4   42.97    0.88
  -2   0  -4   41.71    0.94
   2   0   4   41.19    0.92
   2   0   4   42.04    1.23
   2   0   4   42.31    1.27
   2   0   4   40.68    1.23
   2   0   4   40.54    1.22
  -2   0  -5   -0.04    0.26
  -2   0  -5   -0.03    0.26
   2   0   5    0.00    0.25
   2   0   5    0.10    0.21
   2   0   5   -0.32    0.37
   2   0   5    0.02    0.39
   2   0   5   -0.05    0.40
   2   0   5   -0.01    0.38
  -2   0  -6  133.67    2.11
  -2   0  -6  133.00    2.05
   2   0   6  133.71    1.98
   2   0   6  135.64    2.51
   2   0   6  136.59    2.60
   2   0   6  135.80    2.60
   2   0   6  135.49    2.58
  -2   0  -7   -0.16    0.35
  -2   0  -7   -0.21    0.34
   2   0   7   -0.06    0.45
   2   0   7   -0.15    0.46
   2   0   7    0.26    0.51
   2   0   7   -0.08    0.45
  -2   0  -8   21.21    1.23
   2   0   8   21.85    1.37
   2   0   8   19.74    1.35
   2   0   8   19.97    1.40
   2   0   8   21.33    1.43
  -2  -1  10    0.14    0.49
  -2  -1  10    0.40    0.53
  -2  -1  10   -0.20    0.53
  -2  -1  10    0.43    0.61
  -2  -1  10   -0.07    0.54
  -2   1  10    0.27    0.51
  -2   1  10    0.53    0.51
  -2   1  10   -0.25    0.49
  -2   1  10    0.45    0.58
  -2   1  10    0.73    0.59
   2  -1 -10    0.14    0.50
   2  -1 -10    0.27    0.52
   2  -1 -10    0.04    0.51
   2   1 -10   -0.08    0.48
   2   1 -10    0.46    0.53
   2   1 -10    0.78    0.57
  -2  -1   9   43.35    1.60
  -2  -1   9   44.93    1.67
  -2  -1   9   42.94    1.74
  -2  -1   9   46.39    1.80
  -2  -1   9   42.61    1.72
  -2   1   9   44.93    1.66
  -2   1   9   42.54    1.57
  -2   1   9   44.19    1.71
  -2   1   9   45.40    1.74
  -2   1   9   41.96    1.71
   2  -1  -9   42.27    1.61
   2  -1  -9   44.07    1.68
   2  -1  -9   43.04    1.65
   2   1  -9   42.40    1.59
   2   1  -9   42.50    1.66
   2   1  -9   43.87    1.66
  -2  -1   8    1.98    0.55
  -2  -1   8    2.08    0.55
  -2  -1   8    2.62    0.62
  -2  -1   8    2.70    0.64
  -2  -1   8    1.94    0.57
  -2   1   8    2.11    0.54
  -2   1   8    2.27    0.53
  -2   1   8    2.22    0.59
  -2   1   8    2.11    0.58
  -2   1   8    2.43    0.61
   2  -1  -8    2.51    0.57
   2  -1  -8    2.50    0.58
   2  -1  -8    1.98    0.57
   2   1  -8    2.76    0.57
   2   1  -8    2.49    0.57
   2   1  -8    2.44    0.58
  -2  -1   7   17.25    0.95
  -2  -1   7   16.98    0.99
  -2  -1   7   15.95    1.01
  -2  -1   7   16.50    1.01
  -2  -1   7   15.95    0.98
  -2   1   7   15.93    0.96
  -2   1   7   15.82    0.90
  -2   1   7   16.21    1.01
  -2   1   7   17.70    1.02
  -2   1   7   16.86    1.04
   2  -1  -7   16.19    0.96
   2  -1  -7   16.27    0.95
   2   1  -7   15.68    0.92
   2   1  -7   15.59    0.93
   2   1  -7   15.90    0.94
  -2  -1   6   17.96    0.89
  -2  -1   6   17.15    0.88
  -2  -1   6   16.53    0.90
  -2  -1   6   16.06    0.88
  -2  -1   6   16.81    0.89
  -2   1   6   16.36    0.88
  -2   1   6   17.53    0.82
  -2   1   6   17.37    0.91
  -2   1   6   17.79    0.88
  -2   1   6   16.39    0.89
   2  -1  -6   15.97    0.85
   2  -1  -6   15.73    0.83
   2   1  -6   16.40    0.86
   2   1  -6   16.94    0.86
   2   1  -6   16.14    0.85
  -2  -1   5   75.43    1.45
  -2  -1   5   72.22    0.85
  -2  -1   5   72.37    1.42
  -2  -1   5   74.99    1.50
  -2  -1   5   72.40    1.46
  -2  -1   5   75.17    1.49
  -2   1   5   71.91    1.43
  -2   1   5   71.49    1.43
  -2   1   5   72.54    0.65
  -2   1   5   73.19    1.33
  -2   1   5   74.83    1.45
  -2   1   5   73.33    1.42
  -2   1   5   72.08    1.44
   2  -1  -5   72.16    1.43
   2  -1  -5   70.87    1.41
   2   1  -5   73.19    1.43
   2   1  -5   71.28    1.41
   2   1  -5   71.10    1.41
  -2  -1   4   37.36    0.95
  -2  -1   4   36.04    0.64
  -2  -1   4   35.89    0.91
  -2  -1   4   37.10    0.96
  -2  -1   4   36.87    0.95
  -2  -1   4   36.15    0.94
  -2   1   4   36.42    0.94
  -2   1   4   35.93    0.55
  -2   1   4   35.89    0.85
  -2   1   4   36.32    0.90
  -2   1   4   36.42    0.90
  -2   1   4   35.47    0.92
   2  -1  -4   36.06    0.94
   2  -1  -4   35.74    0.92
   2   1  -4   36.00    0.93
   2   1  -4   36.50    0.93
   2   1  -4   36.00    0.92
  -2  -1   3  156.39    1.62
  -2  -1   3  160.94    1.31
  -2  -1   3  158.41    1.61
  -2  -1   3  160.53    1.65
  -2  -1   3  156.06    1.62
  -2  -1   3  158.55    1.63
  -2   1   3  163.25    1.66
  -2   1   3  160.99    1.60
  -2   1   3  163.88    1.21
  -2   1   3  155.23    1.47
  -2   1   3  157.04    1.54
  -2   1   3  159.16    1.54
  -2   1   3  157.63    1.57
   2  -1  -3  157.36    1.58
   2  -1  -3  160.35    1.60
   2   1  -3  157.70    1.62
   2   1  -3  161.40    1.58
   2   1  -3  160.36    1.60
  -2  -1   2   41.82    0.72
  -2  -1   2   39.77    0.76
  -2  -1   2   39.66    0.77
  -2  -1   2   40.05    0.77
  -2  -1   2   39.95    0.76
  -2   1   2   42.42    0.75
  -2   1   2   42.24    0.73
  -2   1   2   41.74    0.69
  -2   1   2   40.66    0.72
  -2   1   2   39.99    0.72
  -2   1   2   38.86    0.70
  -2   1   2   38.63    0.71
   2  -1  -2   40.61    0.71
   2   1  -2   41.64    0.77
   2   1  -2   41.51    0.69
   2   1  -2   40.40    0.69
  -2  -1   1 2043.05   11.16
  -2  -1   1 1970.67   11.21
  -2  -1   1 1952.39   11.07
  -2  -1   1 1985.88   11.12
  -2  -1   1 1987.53   11.00
  -2   1   1 2036.46    9.22
  -2   1   1 2050.85    9.16
  -2   1   1 2051.79   11.39
  -2   1   1 1978.92   10.65
  -2   1   1 2009.79   10.66
  -2   1   1 2001.66   10.68
  -2   1   1 1998.83   10.17
   2  -1  -1 2069.99    9.48
   2  -1  -1 1982.74   10.69
   2  -1  -1 1970.69   10.72
   2  -1  -1 1968.00   10.44
   2   1  -1 1970.26   10.41
   2   1  -1 2034.17    7.89
   2   1  -1 1951.60   10.61
   2   1  -1 1976.72   11.20
   2   1  -1 2071.78    8.06
  -2  -1   0    8.02    0.42
  -2  -1   0    7.65    0.41
  -2  -1   0    7.73    0.41
  -2  -1   0    7.91    0.42
  -2   1   0    8.16    0.24
  -2   1   0    7.79    0.25
  -2   1   0    8.22    0.43
  -2   1   0    7.45    0.41
   2  -1   0    7.84    0.24
   2  -1   0    7.47    0.41
   2  -1   0    7.95    0.40
   2   1   0    8.44    0.35
   2   1   0    7.39    0.41
   2   1   0    7.28    0.41
   2   1   0    7.65    0.42
  -2  -1  -1  197.66    0.90
  -2  -1  -1  199.00    1.59
  -2  -1  -1  196.13    0.84
  -2   1  -1  206.19    1.07
  -2   1  -1  195.22    1.13
  -2   1  -1  201.03    1.65
  -2   1  -1  196.59    1.05
   2  -1   1  201.43    0.92
   2  -1   1  192.18    1.71
   2  -1   1  190.47    1.69
   2  -1   1  192.12    1.69
   2  -1   1  194.46    1.64
   2   1   1  196.88    1.33
   2   1   1  187.52    1.63
   2   1   1  191.85    1.69
  -2  -1  -2  128.67    1.10
  -2  -1  -2  130.20    1.34
  -2  -1  -2  127.14    1.04
  -2   1  -2  128.41    1.18
  -2   1  -2  130.98    1.41
  -2   1  -2  127.41    1.12
   2  -1   2  132.50    1.02
   2  -1   2  125.84    1.60
   2  -1   2  127.17    1.61
   2  -1   2  123.21    1.58
   2  -1   2  127.43    1.58
   2   1   2  130.78    1.26
   2   1   2  124.33    1.51
   2   1   2  126.62    1.58
   2   1   2  126.41    1.57
   2   1   2  126.28    1.59
  -2  -1  -3   70.04    1.03
  -2  -1  -3   73.58    1.06
  -2  -1  -3   70.22    0.99
  -2   1  -3   70.85    1.08
  -2   1  -3   72.02    1.11
  -2   1  -3   68.78    1.02
   2  -1   3   72.74    0.96
   2  -1   3   71.30    1.39
   2  -1   3   71.65    1.40
   2  -1   3   71.23    1.40
   2  -1   3   69.95    1.36
   2   1   3   73.19    1.11
   2   1   3   70.98    1.33
   2   1   3   68.41    1.35
   2   1   3   69.14    1.36
   2   1   3   70.54    1.38
  -2  -1  -4   32.28    0.86
  -2  -1  -4   33.40    0.76
  -2  -1  -4   32.44    0.84
  -2   1  -4   33.52    0.90
  -2   1  -4   34.02    0.83
  -2   1  -4   32.23    0.85
   2  -1   4   33.54    0.80
   2  -1   4   32.68    0.82
   2  -1   4   34.77    1.16
   2  -1   4   33.30    1.16
   2  -1   4   33.10    1.16
   2  -1   4   32.43    1.12
   2   1   4   32.88    0.88
   2   1   4   32.78    1.09
   2   1   4   34.72    1.15
   2   1   4   32.01    1.11
   2   1   4   31.81    1.11
  -2  -1  -5   10.47    0.64
  -2  -1  -5   10.27    0.63
  -2   1  -5   10.62    0.67
  -2   1  -5   10.75    0.66
   2  -1   5   11.11    0.61
   2  -1   5   10.42    0.57
   2  -1   5   10.60    0.88
   2  -1   5   10.64    0.90
   2  -1   5   11.02    0.92
   2  -1   5   10.27    0.87
   2   1   5   11.34    0.67
   2   1   5   10.84    0.85
   2   1   5   11.21    0.87
   2   1   5   10.53    0.89
   2   1   5   12.20    0.88
  -2  -1  -6   16.65    0.86
  -2  -1  -6   16.40    0.83
  -2   1  -6   16.83    0.88
  -2   1  -6   16.63    0.86
   2  -1   6   17.80    0.81
   2  -1   6   18.22    1.14
   2  -1   6   17.12    1.11
   2  -1   6   16.36    1.10
   2  -1   6   15.91    1.07
   2   1   6   17.95    0.88
   2   1   6   16.33    1.05
   2   1   6   16.75    1.13
   2   1   6   17.10    1.10
   2   1   6   16.23    1.08
  -2  -1  -7   56.99    1.56
  -2  -1  -7   56.78    1.53
  -2   1  -7   60.74    1.63
  -2   1  -7   58.63    1.57
   2  -1   7   60.75    1.91
   2  -1   7   59.86    1.97
   2  -1   7   62.87    1.98
   2  -1   7   61.54    1.95
   2   1   7   59.54    2.33
   2   1   7   59.82    1.84
   2   1   7   60.74    1.95
   2   1   7   58.84    1.92
   2   1   7   60.82    1.97
  -2   1  -8    0.08    0.41
   2  -1   8    0.44    0.54
   2  -1   8    0.15    0.54
   2  -1   8   -0.40    0.51
   2  -1   8   -0.43    0.49
   2   1   8    0.30    0.51
   2   1   8    0.09    0.54
   2   1   8    0.00    0.55
   2   1   8    0.67    0.57
  -2  -2  10    2.24    0.65
  -2  -2  10    2.22    0.69
  -2  -2  10    1.55    0.67
  -2  -2  10    1.21    0.67
  -2  -2  10    2.44    0.76
  -2   2  10    1.98    0.65
  -2   2  10    1.51    0.59
  -2   2  10    1.86    0.66
  -2   2  10    2.09    0.69
  -2   2  10    2.03    0.69
   2  -2 -10    2.23    0.65
   2  -2 -10    2.46    0.69
   2  -2 -10    1.32    0.61
   2   2 -10    2.12    0.63
   2   2 -10    2.05    0.67
   2   2 -10    2.14    0.68
  -2  -2   9    0.20    0.47
  -2  -2   9    0.56    0.51
  -2  -2   9    0.79    0.56
  -2  -2   9    0.28    0.53
  -2  -2   9    0.55    0.54
  -2   2   9    0.88    0.51
  -2   2   9    0.83    0.47
  -2   2   9    1.19    0.55
  -2   2   9    0.88    0.51
  -2   2   9    1.25    0.55
   2  -2  -9    0.52    0.51
   2  -2  -9    0.55    0.52
   2   2  -9    0.90    0.48
   2   2  -9    0.91    0.54
   2   2  -9    0.35    0.49
  -2  -2   8   53.92    1.62
  -2  -2   8   54.85    1.74
  -2  -2   8   54.15    1.80
  -2  -2   8   51.74    1.74
  -2  -2   8   55.55    1.80
  -2   2   8   54.53    1.70
  -2   2   8   53.27    1.55
  -2   2   8   54.88    1.72
  -2   2   8   53.73    1.68
  -2   2   8   51.51    1.74
   2  -2  -8   50.12    1.63
   2  -2  -8   50.67    1.65
   2   2  -8   50.66    1.58
   2   2  -8   50.26    1.65
   2   2  -8   50.32    1.64
  -2  -2   7    7.02    0.73
  -2  -2   7    6.95    0.80
  -2  -2   7    6.60    0.79
  -2  -2   7    7.44    0.83
  -2  -2   7    7.61    0.82
  -2   2   7    6.99    0.76
  -2   2   7    7.21    0.70
  -2   2   7    8.10    0.82
  -2   2   7    7.32    0.78
  -2   2   7    7.74    0.80
   2  -2  -7    6.68    0.73
   2  -2  -7    6.40    0.72
   2   2  -7    6.83    0.73
   2   2  -7    6.78    0.74
   2   2  -7    6.91    0.74
  -2  -2   6  102.31    1.84
  -2  -2   6   99.28    1.11
  -2  -2   6   97.04    1.87
  -2  -2   6  100.80    1.96
  -2  -2   6  100.76    1.94
  -2  -2   6  102.26    1.94
  -2   2   6  101.12    1.87
  -2   2   6   99.67    1.86
  -2   2   6  103.07    1.70
  -2   2   6  104.43    1.88
  -2   2   6  102.11    1.84
  -2   2   6  100.51    1.92
   2  -2  -6   97.91    1.84
   2  -2  -6   97.61    1.83
   2   2  -6   98.82    1.81
   2   2  -6   99.30    1.84
   2   2  -6   98.73    1.84
  -2  -2   5   19.76    0.82
  -2  -2   5   19.68    0.54
  -2  -2   5   20.40    0.86
  -2  -2   5   21.88    0.91
  -2  -2   5   20.43    0.86
  -2  -2   5   21.54    0.86
  -2   2   5   20.38    0.84
  -2   2   5   19.62    0.84
  -2   2   5   20.19    0.74
  -2   2   5   20.33    0.81
  -2   2   5   20.75    0.81
  -2   2   5   21.01    0.84
   2  -2  -5   19.43    0.83
   2  -2  -5   19.08    0.81
   2   2  -5   19.70    0.81
   2   2  -5   19.70    0.82
   2   2  -5   20.31    0.83
  -2  -2   4  108.46    1.55
  -2  -2   4  110.04    1.18
  -2  -2   4  109.50    1.58
  -2  -2   4  110.13    1.60
  -2  -2   4  113.88    1.63
  -2  -2   4  106.85    1.56
  -2   2   4  108.03    1.57
  -2   2   4  106.42    1.54
  -2   2   4  111.09    0.92
  -2   2   4  106.13    1.34
  -2   2   4  109.13    1.46
  -2   2   4  108.03    1.44
  -2   2   4  112.58    1.55
   2  -2  -4  109.00    1.55
   2  -2  -4  108.90    1.55
   2   2  -4  107.19    1.54
   2   2  -4  108.80    1.54
   2   2  -4  108.86    1.55
  -2  -2   3   62.91    0.91
  -2  -2   3   60.71    1.06
  -2  -2   3   62.72    1.08
  -2  -2   3   62.12    1.08
  -2  -2   3   62.29    1.07
  -2   2   3   63.15    1.08
  -2   2   3   63.07    1.06
  -2   2   3   64.82    0.80
  -2   2   3   61.11    0.91
  -2   2   3   61.20    0.96
  -2   2   3   61.42    0.95
  -2   2   3   62.31    1.01
   2  -2  -3   61.29    1.04
   2   2  -3   63.37    1.08
   2   2  -3   62.83    1.03
   2   2  -3   63.66    1.04
  -2  -2   2  408.85    2.21
  -2  -2   2  399.60    2.33
  -2  -2   2  393.35    2.30
  -2  -2   2  406.77    2.34
  -2  -2   2  402.76    2.32
  -2   2   2  420.29    2.25
  -2   2   2  401.71    2.19
  -2   2   2  423.91    2.10
  -2   2   2  402.65    2.02
  -2   2   2  401.14    2.04
  -2   2   2  401.87    2.04
  -2   2   2  398.98    2.07
   2   2  -2  401.21    2.31
   2   2  -2  409.56    2.08
   2   2  -2  412.84    2.13
  -2  -2   1   21.50    0.57
  -2  -2   1   20.78    0.56
  -2  -2   1   21.38    0.58
  -2   2   1   21.73    0.45
  -2   2   1   21.39    0.49
  -2   2   1   22.22    0.58
  -2   2   1   21.07    0.53
  -2   2   1   21.61    0.52
  -2   2   1   22.09    0.52
  -2   2   1   21.24    0.49
   2  -2  -1   21.50    0.54
   2  -2  -1   21.05    0.50
   2  -2  -1   20.97    0.48
   2   2  -1   21.50    0.55
   2   2  -1   21.22    0.40
   2   2  -1   21.73    0.43
  -2  -2   0  132.20    1.30
  -2  -2   0  129.02    1.24
  -2  -2   0  129.15    1.27
  -2  -2   0  127.44    1.25
  -2   2   0  127.12    0.96
   2  -2   0  136.08    0.63
   2  -2   0  127.73    1.27
   2  -2   0  129.00    1.21
   2  -2   0  130.22    1.14
   2   2   0  130.43    1.17
   2   2   0  126.03    1.23
   2   2   0  125.99    1.26
   2   2   0  128.05    1.29
   2   2   0  129.77    0.66
  -2  -2  -1   95.50    0.68
  -2  -2  -1   99.12    1.16
  -2   2  -1   96.53    0.93
  -2   2  -1  100.59    1.24
  -2   2  -1   99.12    0.89
   2  -2   1   97.94    1.27
   2  -2   1   95.27    1.21
   2  -2   1   96.15    1.22
   2  -2   1   97.51    1.17
   2   2   1   97.45    1.07
   2   2   1   98.94    0.70
   2   2   1   96.74    1.17
   2   2   1   94.80    1.21
   2   2   1   94.46    1.23
  -2  -2  -2   26.51    0.54
  -2  -2  -2   27.30    0.67
  -2  -2  -2   28.44    0.55
  -2   2  -2   27.11    0.63
  -2   2  -2   28.84    0.75
  -2   2  -2   28.05    0.61
   2  -2   2   29.00    0.44
   2  -2   2   27.52    0.84
   2  -2   2   28.10    0.85
   2  -2   2   27.81    0.83
   2  -2   2   29.17    0.83
   2   2   2   27.76    0.69
   2   2   2   28.33    0.56
   2   2   2   29.48    0.78
   2   2   2   26.89    0.79
   2   2   2   27.31    0.79
   2   2   2   26.46    0.81
  -2  -2  -3    0.66    0.21
  -2  -2  -3    0.45    0.20
  -2  -2  -3    1.06    0.23
  -2   2  -3    0.84    0.24
  -2   2  -3    0.65    0.24
  -2   2  -3    0.73    0.22
   2  -2   3    0.61    0.18
   2  -2   3    0.55    0.24
   2  -2   3    0.68    0.34
   2  -2   3    0.32    0.31
   2  -2   3    0.77    0.34
   2  -2   3    0.21    0.28
   2   2   3    0.73    0.25
   2   2   3    0.41    0.29
   2   2   3    0.35    0.31
   2   2   3    0.48    0.31
   2   2   3    0.72    0.31
  -2  -2  -4   88.06    1.35
  -2  -2  -4   92.50    1.19
  -2  -2  -4   88.81    1.32
  -2   2  -4   91.38    1.45
  -2   2  -4   89.27    1.38
   2  -2   4   92.15    1.20
   2  -2   4   91.30    1.37
   2  -2   4   90.59    1.79
   2  -2   4   90.52    1.79
   2  -2   4   92.04    1.80
   2  -2   4   91.25    1.75
   2   2   4   90.53    1.45
   2   2   4   88.17    1.62
   2   2   4   87.80    1.71
   2   2   4   90.29    1.73
   2   2   4   91.01    1.77
  -2  -2  -5    4.97    0.54
  -2  -2  -5    6.15    0.55
  -2   2  -5    6.47    0.59
  -2   2  -5    6.24    0.58
   2  -2   5    6.73    0.51
   2  -2   5    6.37    0.52
   2  -2   5    6.10    0.72
   2  -2   5    6.06    0.74
   2  -2   5    5.00    0.67
   2  -2   5    6.04    0.73
   2   2   5    5.42    0.57
   2   2   5    6.18    0.73
   2   2   5    5.94    0.70
   2   2   5    6.07    0.75
   2   2   5    6.72    0.80
  -2  -2  -6    0.12    0.32
  -2  -2  -6    0.46    0.34
  -2   2  -6    0.28    0.34
  -2   2  -6    0.28    0.34
   2  -2   6    0.00    0.43
   2  -2   6    0.02    0.42
   2  -2   6    0.40    0.49
   2  -2   6    0.45    0.46
   2   2   6    0.49    0.36
   2   2   6    0.48    0.45
   2   2   6    0.78    0.49
   2   2   6   -0.04    0.46
   2   2   6    0.83    0.49
  -2  -2  -7    3.54    0.57
  -2  -2  -7    3.89    0.58
  -2   2  -7    3.79    0.60
  -2   2  -7    3.93    0.61
   2  -2   7    5.12    0.81
   2  -2   7    4.56    0.76
   2  -2   7    3.88    0.76
   2  -2   7    4.34    0.77
   2   2   7    4.54    0.63
   2   2   7    4.05    0.68
   2   2   7    4.59    0.77
   2   2   7    3.57    0.71
   2   2   7    5.77    0.84
  -2   2  -8    0.53    0.45
   2  -2   8    0.88    0.58
   2  -2   8    0.28    0.55
   2  -2   8    0.83    0.63
   2  -2   8    0.75    0.60
   2   2   8    0.73    0.52
   2   2   8    0.78    0.58
   2   2   8    0.63    0.60
   2   2   8    0.76    0.59
  -2  -3  10    0.27    0.55
  -2  -3  10    0.49    0.57
  -2  -3  10   -0.01    0.57
  -2  -3  10   -0.56    0.50
  -2   3  10    0.37    0.55
  -2   3  10    0.39    0.51
  -2   3  10    0.74    0.56
  -2   3  10    0.17    0.54
   2  -3 -10   -0.34    0.46
   2  -3 -10   -0.15    0.49
   2  -3 -10    0.11    0.51
   2   3 -10    0.23    0.48
   2   3 -10   -0.10    0.50
   2   3 -10   -0.34    0.49
  -2  -3   9   18.69    1.18
  -2  -3   9   18.76    1.27
  -2  -3   9   19.56    1.33
  -2  -3   9   21.06    1.35
  -2  -3   9   19.11    1.31
  -2   3   9   19.38    1.25
  -2   3   9   18.97    1.09
  -2   3   9   19.78    1.23
  -2   3   9   19.65    1.23
  -2   3   9   18.75    1.26
   2  -3  -9   19.25    1.24
   2  -3  -9   20.02    1.27
   2   3  -9   18.04    1.15
   2   3  -9   20.30    1.24
   2   3  -9   17.18    1.18
  -2  -3   8   16.13    1.04
  -2  -3   8   17.12    1.12
  -2  -3   8   16.78    1.17
  -2  -3   8   16.22    1.13
  -2  -3   8   16.03    1.13
  -2   3   8   16.75    1.08
  -2   3   8   16.92    0.95
  -2   3   8   16.44    1.07
  -2   3   8   16.35    1.05
  -2   3   8   17.25    1.15
   2  -3  -8   16.47    1.08
   2  -3  -8   15.65    1.08
   2   3  -8   15.96    0.99
   2   3  -8   15.89    1.05
   2   3  -8   16.75    1.07
  -2  -3   7   12.62    0.86
  -2  -3   7   12.86    0.94
  -2  -3   7   13.67    0.99
  -2  -3   7   13.90    0.98
  -2  -3   7   14.22    0.98
  -2   3   7   12.20    0.90
  -2   3   7   13.96    0.95
  -2   3   7   12.64    0.77
  -2   3   7   12.87    0.90
  -2   3   7   13.67    0.90
  -2   3   7   12.24    0.91
   2  -3  -7   12.63    0.91
   2  -3  -7   12.01    0.87
   2   3  -7   13.23    0.88
   2   3  -7   12.43    0.91
   2   3  -7   12.76    0.89
  -2  -3   6   25.05    1.01
  -2  -3   6   24.38    0.65
  -2  -3   6   24.26    1.07
  -2  -3   6   25.39    1.08
  -2  -3   6   24.35    1.06
  -2  -3   6   25.02    1.06
  -2   3   6   24.40    1.02
  -2   3   6   25.52    1.04
  -2   3   6   24.95    0.87
  -2   3   6   25.74    1.00
  -2   3   6   24.21    0.96
  -2   3   6   25.32    1.06
   2  -3  -6   24.50    1.01
   2  -3  -6   24.37    1.01
   2   3  -6   23.93    0.99
   2   3  -6   24.93    1.02
   2   3  -6   25.32    1.05
  -2  -3   5   79.81    1.49
  -2  -3   5   78.64    1.10
  -2  -3   5   77.99    1.57
  -2  -3   5   80.27    1.58
  -2  -3   5   79.74    1.58
  -2  -3   5   78.03    1.54
  -2   3   5   78.14    1.54
  -2   3   5   78.35    1.51
  -2   3   5   77.79    1.27
  -2   3   5   78.80    1.42
  -2   3   5   78.76    1.40
  -2   3   5   79.57    1.51
   2  -3  -5   77.80    1.51
   2  -3  -5   76.13    1.49
   2   3  -5   77.01    1.48
   2   3  -5   76.15    1.49
   2   3  -5   75.63    1.49
  -2  -3   4  162.82    1.56
  -2  -3   4  160.10    1.96
  -2  -3   4  160.41    1.95
  -2  -3   4  160.30    1.95
  -2  -3   4  161.73    1.92
  -2   3   4  164.95    1.96
  -2   3   4  161.28    1.91
  -2   3   4  168.84    1.20
  -2   3   4  161.12    1.56
  -2   3   4  160.18    1.71
  -2   3   4  164.45    1.71
  -2   3   4  161.29    1.82
   2  -3  -4  159.72    1.90
   2  -3  -4  171.17    1.20
   2   3  -4  161.53    1.90
   2   3  -4  163.42    1.91
   2   3  -4  160.45    1.89
  -2  -3   3    1.14    0.25
  -2  -3   3    0.95    0.27
  -2  -3   3    0.80    0.27
  -2  -3   3    1.27    0.31
  -2  -3   3    0.98    0.27
  -2   3   3    1.19    0.28
  -2   3   3    1.59    0.30
  -2   3   3    1.33    0.22
  -2   3   3    1.21    0.22
  -2   3   3    1.06    0.23
  -2   3   3    1.32    0.24
  -2   3   3    1.30    0.25
   2   3  -3    1.32    0.30
   2   3  -3    0.88    0.27
   2   3  -3    1.09    0.27
  -2  -3   2  178.56    1.59
  -2  -3   2  173.62    1.61
  -2  -3   2  175.70    1.60
  -2  -3   2  175.26    1.60
  -2  -3   2  173.68    1.58
  -2   3   2  184.94    1.56
  -2   3   2  177.61    1.57
  -2   3   2  183.78    1.48
  -2   3   2  176.00    1.31
  -2   3   2  174.46    1.31
  -2   3   2  174.26    1.30
  -2   3   2  176.11    1.34
   2   3  -2  179.50    1.64
   2   3  -2  181.29    1.47
   2   3  -2  179.77    1.50
  -2  -3   1   57.28    0.93
  -2  -3   1   56.27    0.88
  -2  -3   1   55.35    0.86
  -2  -3   1   57.49    0.87
  -2  -3   1   56.65    0.88
  -2   3   1   60.25    0.73
  -2   3   1   57.10    0.81
  -2   3   1   59.36    0.93
  -2   3   1   57.41    0.79
  -2   3   1   56.72    0.74
  -2   3   1   57.93    0.75
  -2   3   1   57.96    0.71
   2  -3  -1   58.31    0.79
   2  -3  -1   57.11    0.74
   2  -3  -1   56.33    0.70
   2   3  -1   58.03    0.91
   2   3  -1   58.91    0.69
   2   3  -1   57.45    0.72
  -2  -3   0   53.71    0.90
  -2  -3   0   52.52    0.83
  -2  -3   0   52.98    0.85
  -2  -3   0   51.77    0.84
  -2   3   0   53.56    0.42
  -2   3   0   51.04    0.74
  -2   3   0   54.87    0.95
   2  -3   0   53.39    0.42
   2  -3   0   52.47    0.86
   2  -3   0   53.02    0.80
   2  -3   0   52.82    0.72
   2   3   0   54.07    0.86
   2   3   0   52.17    0.54
   2   3   0   51.05    0.82
   2   3   0   50.30    0.83
   2   3   0   51.65    0.87
   2   3   0   52.64    0.59
  -2  -3  -1    3.48    0.36
  -2   3  -1    3.39    0.32
  -2   3  -1    3.80    0.42
  -2   3  -1    3.36    0.30
   2  -3   1    4.03    0.42
   2  -3   1    3.42    0.40
   2  -3   1    3.38    0.40
   2  -3   1    3.39    0.36
   2   3   1    3.01    0.36
   2   3   1    3.44    0.25
   2   3   1    3.16    0.36
   2   3   1    3.17    0.37
   2   3   1    3.60    0.39
  -2  -3  -2   16.22    0.46
  -2  -3  -2   16.72    0.56
  -2   3  -2   16.18    0.30
  -2   3  -2   16.27    0.55
  -2   3  -2   16.69    0.64
  -2   3  -2   16.03    0.52
   2  -3   2   16.18    0.63
   2  -3   2   16.91    0.73
   2  -3   2   16.34    0.69
   2  -3   2   16.88    0.70
   2  -3   2   16.33    0.66
   2   3   2   15.83    0.59
   2   3   2   15.88    0.47
   2   3   2   15.53    0.59
   2   3   2   15.41    0.65
   2   3   2   15.76    0.63
   2   3   2   16.74    0.69
  -2  -3  -3   86.59    1.16
  -2  -3  -3   90.72    1.17
  -2  -3  -3   85.59    1.14
  -2   3  -3   87.25    0.91
  -2   3  -3   86.37    1.29
  -2   3  -3   87.14    1.24
   2  -3   3   90.62    0.93
   2  -3   3   88.30    1.36
   2  -3   3   86.32    1.60
   2  -3   3   89.66    1.59
   2  -3   3   89.95    1.60
   2  -3   3   88.66    1.52
   2   3   3   89.19    1.36
   2   3   3   88.14    1.17
   2   3   3   87.29    1.39
   2   3   3   88.02    1.50
   2   3   3   88.14    1.49
   2   3   3   88.32    1.56
  -2  -3  -4   41.04    0.96
  -2  -3  -4   43.99    0.85
  -2  -3  -4   44.08    0.98
  -2   3  -4   43.18    0.81
  -2   3  -4   41.51    1.04
  -2   3  -4   42.36    1.01
   2  -3   4   43.99    0.83
   2  -3   4   42.12    1.02
   2  -3   4   42.18    1.30
   2  -3   4   43.52    1.32
   2  -3   4   42.56    1.25
   2   3   4   45.55    1.11
   2   3   4   42.74    1.15
   2   3   4   43.25    1.26
   2   3   4   43.14    1.24
   2   3   4   43.72    1.30
  -2  -3  -5   38.83    1.06
  -2  -3  -5   39.14    1.05
  -2   3  -5   38.56    0.91
  -2   3  -5   39.44    1.14
  -2   3  -5   39.47    1.11
   2  -3   5   40.95    0.94
   2  -3   5   40.29    1.04
   2  -3   5   41.34    1.44
   2  -3   5   40.65    1.42
   2  -3   5   41.57    1.43
   2  -3   5   42.64    1.39
   2   3   5   38.79    1.15
   2   3   5   41.48    1.28
   2   3   5   37.78    1.34
   2   3   5   39.10    1.33
   2   3   5   38.99    1.36
  -2  -3  -6    2.72    0.46
  -2  -3  -6    2.73    0.47
  -2   3  -6    2.44    0.48
  -2   3  -6    3.50    0.52
   2  -3   6    3.46    0.67
   2  -3   6    2.86    0.63
   2  -3   6    2.30    0.64
   2  -3   6    2.84    0.59
   2   3   6    2.83    0.51
   2   3   6    2.89    0.57
   2   3   6    2.86    0.62
   2   3   6    3.07    0.64
   2   3   6    2.66    0.63
  -2  -3  -7   29.21    1.17
  -2  -3  -7   28.74    1.14
  -2   3  -7   29.43    1.24
  -2   3  -7   28.70    1.21
   2  -3   7   29.58    1.49
   2  -3   7   30.46    1.51
   2  -3   7   30.24    1.51
   2  -3   7   29.03    1.42
   2   3   7   30.12    1.23
   2   3   7   30.64    1.34
   2   3   7   30.36    1.46
   2   3   7   29.33    1.41
   2   3   7   29.44    1.47
  -2   3  -8    5.22    0.74
   2  -3   8    5.41    0.88
   2  -3   8    6.33    0.94
   2  -3   8    6.72    1.00
   2  -3   8    7.03    0.97
   2   3   8    5.99    0.83
   2   3   8    6.26    0.93
   2   3   8    6.54    0.95
   2   3   8    4.39    0.83
  -2  -4  10   39.56    1.82
  -2  -4  10   38.48    1.86
  -2  -4  10   38.26    1.85
  -2  -4  10   41.58    1.89
  -2   4  10   40.40    1.77
  -2   4  10   38.18    1.68
  -2   4  10   38.99    1.68
  -2   4  10   39.53    1.78
   2  -4 -10   36.75    1.68
   2  -4 -10   36.74    1.68
   2   4 -10   36.58    1.58
   2   4 -10   39.88    1.75
   2   4 -10   40.00    1.76
  -2  -4   9    6.21    0.89
  -2  -4   9    6.64    0.92
  -2  -4   9    6.69    0.95
  -2  -4   9    4.89    0.81
  -2   4   9    5.38    0.81
  -2   4   9    6.62    0.86
  -2   4   9    5.61    0.80
  -2   4   9    4.71    0.82
   2  -4  -9    4.84    0.77
   2  -4  -9    5.99    0.83
   2   4  -9    5.73    0.78
   2   4  -9    6.72    0.90
   2   4  -9    6.19    0.87
  -2  -4   8    0.65    0.51
  -2  -4   8    1.26    0.55
  -2  -4   8    0.39    0.52
  -2  -4   8    0.67    0.49
  -2   4   8    0.65    0.48
  -2   4   8    0.70    0.49
  -2   4   8    1.04    0.41
  -2   4   8    0.98    0.47
  -2   4   8    0.51    0.46
  -2   4   8    0.81    0.48
   2  -4  -8    0.81    0.48
   2  -4  -8    0.62    0.46
   2   4  -8    0.61    0.43
   2   4  -8    0.56    0.45
   2   4  -8    0.94    0.49
  -2  -4   7    9.14    0.88
  -2  -4   7   10.31    0.90
  -2  -4   7    9.01    0.87
  -2  -4   7   10.36    0.87
  -2   4   7   10.05    0.89
  -2   4   7    9.45    0.87
  -2   4   7    9.43    0.69
  -2   4   7   10.36    0.81
  -2   4   7    9.76    0.78
  -2   4   7   10.04    0.89
   2  -4  -7   10.26    0.87
   2  -4  -7    9.85    0.84
   2   4  -7    9.40    0.77
   2   4  -7   10.51    0.84
   2   4  -7    9.68    0.83
  -2  -4   6   16.21    0.62
  -2  -4   6   16.08    0.95
  -2  -4   6   14.91    0.90
  -2  -4   6   15.29    0.90
  -2  -4   6   15.66    0.88
  -2   4   6   16.21    0.89
  -2   4   6   16.10    0.88
  -2   4   6   15.70    0.71
  -2   4   6   16.34    0.82
  -2   4   6   16.11    0.80
  -2   4   6   16.50    0.90
   2  -4  -6   15.74    0.86
   2  -4  -6   15.32    0.89
   2   4  -6   15.26    0.84
   2   4  -6   15.08    0.86
   2   4  -6   14.84    0.85
  -2  -4   5   30.47    0.79
  -2  -4   5   31.13    1.09
  -2  -4   5   29.30    1.04
  -2  -4   5   30.64    1.05
  -2  -4   5   29.70    1.00
  -2   4   5   29.39    1.01
  -2   4   5   28.45    0.99
  -2   4   5   30.01    0.79
  -2   4   5   30.01    0.90
  -2   4   5   30.62    0.90
  -2   4   5   31.50    1.00
   2  -4  -5   30.16    1.01
   2  -4  -5   29.55    1.00
   2   4  -5   30.46    0.98
   2   4  -5   29.94    1.00
   2   4  -5   29.94    1.00
  -2  -4   4  281.76    2.21
  -2  -4   4  274.09    2.63
  -2  -4   4  272.52    2.57
  -2  -4   4  278.40    2.60
  -2  -4   4  271.23    2.50
  -2   4   4  274.23    2.57
  -2   4   4  272.68    2.53
  -2   4   4  270.22    1.91
  -2   4   4  271.73    2.15
  -2   4   4  271.91    2.11
  -2   4   4  275.34    2.34
   2  -4  -4  272.62    2.53
   2  -4  -4  291.95    1.70
   2   4  -4  275.54    2.51
   2   4  -4  271.82    2.50
   2   4  -4  274.48    2.52
  -2  -4   3   25.01    0.71
  -2  -4   3   24.52    0.76
  -2  -4   3   24.17    0.76
  -2  -4   3   24.07    0.74
  -2   4   3   25.01    0.78
  -2   4   3   24.35    0.76
  -2   4   3   24.81    0.55
  -2   4   3   23.97    0.59
  -2   4   3   24.44    0.59
  -2   4   3   23.79    0.63
   2  -4  -3   25.59    0.60
   2   4  -3   24.79    0.77
   2   4  -3   24.82    0.73
   2   4  -3   24.00    0.73
  -2  -4   2  100.75    1.30
  -2  -4   2   95.96    1.26
  -2  -4   2   97.38    1.24
  -2  -4   2   96.96    1.25
  -2  -4   2   97.39    1.22
  -2   4   2  103.49    1.24
  -2   4   2   98.78    1.27
  -2   4   2  105.80    1.22
  -2   4   2  100.53    0.97
  -2   4   2   97.65    0.95
  -2   4   2   98.16    0.95
  -2   4   2   95.95    0.97
   2  -4  -2  105.28    1.22
   2  -4  -2  100.46    0.97
   2   4  -2   99.06    1.30
   2   4  -2   99.94    1.18
   2   4  -2  100.30    1.21
  -2  -4   1    8.97    0.48
  -2  -4   1    9.71    0.45
  -2  -4   1    9.27    0.45
  -2  -4   1    9.43    0.45
  -2  -4   1    8.98    0.44
  -2   4   1    9.28    0.38
  -2   4   1    8.98    0.43
  -2   4   1    9.66    0.51
  -2   4   1    9.03    0.35
  -2   4   1    9.47    0.36
  -2   4   1    8.98    0.33
   2  -4  -1    9.23    0.49
   2  -4  -1    9.11    0.38
   2  -4  -1    9.01    0.35
   2  -4  -1    8.83    0.32
   2   4  -1    9.16    0.48
   2   4  -1    9.22    0.38
   2   4  -1    8.83    0.46
   2   4  -1    9.29    0.40
  -2  -4   0  305.83    2.17
  -2  -4   0  293.56    1.89
  -2  -4   0  293.65    1.95
  -2  -4   0  295.69    1.94
  -2   4   0  310.40    1.22
  -2   4   0  294.57    1.90
  -2   4   0  313.89    2.29
  -2   4   0  296.31    1.86
   2  -4   0  303.66    2.26
   2  -4   0  303.83    2.00
   2  -4   0  298.33    1.80
   2  -4   0  300.04    1.83
   2  -4   0  300.18    1.59
   2   4   0  296.99    2.10
   2   4   0  300.91    1.51
   2   4   0  285.71    1.86
   2   4   0  289.34    1.94
   2   4   0  295.13    2.03
   2   4   0  301.38    1.59
  -2  -4  -1    0.30    0.21
  -2  -4  -1    0.65    0.21
  -2   4  -1    0.39    0.20
  -2   4  -1    0.26    0.25
  -2   4  -1    0.25    0.19
   2  -4   1    0.56    0.26
   2  -4   1    0.45    0.26
   2  -4   1    0.58    0.25
   2  -4   1    0.65    0.26
   2  -4   1    0.54    0.22
   2   4   1    0.39    0.24
   2   4   1    0.37    0.16
   2   4   1    0.51    0.21
   2   4   1    0.27    0.22
   2   4   1    0.61    0.25
  -2  -4  -2  450.24    2.62
  -2   4  -2  429.96    2.64
  -2   4  -2  430.99    2.54
   2  -4   2  443.20    2.99
   2  -4   2  442.14    3.17
   2  -4   2  441.96    3.03
   2  -4   2  442.21    3.05
   2  -4   2  443.07    2.82
   2   4   2  439.95    2.86
   2   4   2  443.90    2.25
   2   4   2  431.91    2.61
   2   4   2  423.07    2.82
   2   4   2  434.43    2.82
   2   4   2  433.42    3.00
  -2  -4  -3    1.95    0.28
  -2  -4  -3    2.11    0.28
  -2   4  -3    1.91    0.23
  -2   4  -3    2.10    0.33
  -2   4  -3    2.37    0.33
   2  -4   3    2.10    0.35
   2  -4   3    1.99    0.43
   2  -4   3    2.12    0.41
   2  -4   3    2.06    0.42
   2  -4   3    2.16    0.38
   2   4   3    2.14    0.35
   2   4   3    2.03    0.30
   2   4   3    2.01    0.35
   2   4   3    1.96    0.38
   2   4   3    2.14    0.39
   2   4   3    1.99    0.41
  -2  -4  -4   67.77    1.22
  -2  -4  -4   72.27    1.08
  -2  -4  -4   68.86    1.22
  -2   4  -4   70.18    0.98
  -2   4  -4   69.50    1.36
  -2   4  -4   69.81    1.32
   2  -4   4   71.28    1.36
   2  -4   4   70.23    1.66
   2  -4   4   71.07    1.63
   2  -4   4   72.29    1.66
   2  -4   4   71.79    1.57
   2   4   4   70.37    1.42
   2   4   4   69.83    1.25
   2   4   4   70.59    1.40
   2   4   4   69.37    1.53
   2   4   4   69.44    1.51
   2   4   4   67.86    1.56
  -2  -4  -5   40.13    1.09
  -2  -4  -5   42.31    1.11
  -2   4  -5   43.29    1.22
  -2   4  -5   43.44    1.19
   2  -4   5   43.22    1.14
   2  -4   5   43.21    1.48
   2  -4   5   43.63    1.48
   2  -4   5   40.89    1.45
   2  -4   5   43.76    1.41
   2   4   5   41.72    1.22
   2   4   5   43.27    1.28
   2   4   5   43.07    1.40
   2   4   5   44.36    1.41
   2   4   5   40.50    1.41
  -2  -4  -6   62.22    1.48
  -2  -4  -6   64.18    1.47
  -2   4  -6   63.53    1.60
  -2   4  -6   64.33    1.56
   2  -4   6   66.61    1.94
   2  -4   6   64.00    1.90
   2  -4   6   63.81    1.81
   2   4   6   64.24    1.61
   2   4   6   64.21    1.67
   2   4   6   68.21    1.87
   2   4   6   68.26    1.84
   2   4   6   65.20    1.90
  -2  -4  -7    0.59    0.41
  -2  -4  -7    1.30    0.55
  -2   4  -7    0.55    0.43
  -2   4  -7    1.22    0.46
   2  -4   7    0.86    0.57
   2  -4   7    1.77    0.64
   2  -4   7    0.80    0.57
   2  -4   7    0.87    0.54
   2   4   7    1.30    0.48
   2   4   7    1.05    0.49
   2   4   7    1.00    0.53
   2   4   7    1.38    0.58
   2   4   7    1.15    0.59
  -2   4  -8   52.13    1.73
  -2   4  -8   52.26    1.87
   2  -4   8   53.79    2.03
   2  -4   8   50.46    1.97
   2  -4   8   52.25    2.02
   2  -4   8   54.65    2.01
   2   4   8   53.12    1.95
   2   4   8   53.97    1.94
   2   4   8   51.18    2.01
  -2  -5  10    0.96    0.62
  -2  -5  10    0.90    0.64
  -2  -5  10    1.50    0.72
  -2  -5  10    0.87    0.65
  -2   5  10    0.73    0.58
  -2   5  10    1.05    0.57
  -2   5  10    0.82    0.56
  -2   5  10    0.84    0.58
   2  -5 -10    0.89    0.58
   2  -5 -10    0.57    0.55
   2   5 -10    0.88    0.54
   2   5 -10    0.98    0.59
   2   5 -10    0.44    0.56
  -2  -5   9    0.50    0.55
  -2  -5   9   -0.13    0.51
  -2  -5   9    0.63    0.58
  -2  -5   9    0.54    0.56
  -2   5   9    0.92    0.55
  -2   5   9    0.68    0.50
  -2   5   9    0.83    0.50
  -2   5   9    0.16    0.51
   2  -5  -9    0.09    0.48
   2  -5  -9    0.13    0.48
   2   5  -9    0.52    0.47
   2   5  -9    0.29    0.48
   2   5  -9    0.81    0.52
  -2  -5   8    0.28    0.47
  -2  -5   8    0.03    0.46
  -2  -5   8    0.47    0.50
  -2  -5   8   -0.14    0.45
  -2   5   8    0.05    0.42
  -2   5   8    0.01    0.44
  -2   5   8   -0.02    0.40
  -2   5   8    0.18    0.41
  -2   5   8    0.12    0.45
   2  -5  -8   -0.23    0.39
   2  -5  -8   -0.03    0.43
   2   5  -8    0.25    0.40
   2   5  -8   -0.14    0.41
   2   5  -8   -0.01    0.42
  -2  -5   7   51.22    1.66
  -2  -5   7   49.19    1.61
  -2  -5   7   50.45    1.63
  -2  -5   7   51.51    1.60
  -2   5   7   50.90    1.59
  -2   5   7   49.72    1.54
  -2   5   7   50.18    1.22
  -2   5   7   49.01    1.41
  -2   5   7   51.23    1.41
  -2   5   7   50.45    1.56
   2  -5  -7   48.20    1.53
   2  -5  -7   49.04    1.53
   2   5  -7   48.70    1.45
   2   5  -7   50.34    1.55
   2   5  -7   50.98    1.56
  -2  -5   6    3.68    0.45
  -2  -5   6    3.55    0.58
  -2  -5   6    3.86    0.59
  -2  -5   6    4.33    0.62
  -2  -5   6    3.82    0.56
  -2   5   6    3.24    0.53
  -2   5   6    3.18    0.53
  -2   5   6    3.79    0.46
  -2   5   6    4.22    0.51
  -2   5   6    4.44    0.52
  -2   5   6    3.23    0.52
   2  -5  -6    3.55    0.54
   2  -5  -6    3.23    0.54
   2   5  -6    4.73    0.59
   2   5  -6    2.52    0.49
   2   5  -6    3.56    0.54
  -2  -5   5   64.17    1.20
  -2  -5   5   65.96    1.53
  -2  -5   5   65.24    1.48
  -2  -5   5   62.68    1.46
  -2  -5   5   65.46    1.44
  -2   5   5   64.36    1.46
  -2   5   5   61.86    1.42
  -2   5   5   63.30    1.04
  -2   5   5   64.30    1.23
  -2   5   5   61.75    1.18
  -2   5   5   64.10    1.35
   2  -5  -5   63.21    1.43
   2  -5  -5   66.11    0.79
   2   5  -5   63.71    1.39
   2   5  -5   62.84    1.42
   2   5  -5   63.07    1.43
  -2  -5   4   57.15    1.12
  -2  -5   4   56.41    1.28
  -2  -5   4   55.38    1.23
  -2  -5   4   54.57    1.22
  -2  -5   4   55.39    1.19
  -2   5   4   56.75    1.26
  -2   5   4   55.74    1.24
  -2   5   4   55.21    0.85
  -2   5   4   55.90    0.98
  -2   5   4   55.88    0.96
  -2   5   4   56.67    1.09
   2  -5  -4   58.84    0.87
   2   5  -4   55.53    1.19
   2   5  -4   56.17    1.21
   2   5  -4   54.45    1.20
  -2  -5   3   96.87    1.40
  -2  -5   3   93.96    1.44
  -2  -5   3   92.67    1.38
  -2  -5   3   94.54    1.41
  -2  -5   3   93.61    1.36
  -2   5   3   96.54    1.43
  -2   5   3   92.38    1.42
  -2   5   3   92.42    0.94
  -2   5   3   91.94    1.03
  -2   5   3   93.40    1.02
  -2   5   3   94.56    1.14
   2  -5  -3   99.19    1.20
   2   5  -3   97.26    1.40
   2   5  -3   94.65    1.40
  -2  -5   2  377.90    2.65
  -2  -5   2  372.58    2.51
  -2  -5   2  371.72    2.43
  -2  -5   2  372.37    2.44
  -2  -5   2  367.35    2.39
  -2   5   2  386.77    2.45
  -2   5   2  372.40    2.55
  -2   5   2  376.26    1.79
  -2   5   2  372.57    1.72
  -2   5   2  373.05    1.72
  -2   5   2  369.57    1.78
   2  -5  -2  398.94    2.50
   2  -5  -2  381.80    1.80
   2   5  -2  366.90    2.58
   2   5  -2  381.69    2.39
   2   5  -2  376.31    2.43
  -2  -5   1   44.80    0.95
  -2  -5   1   43.67    0.82
  -2  -5   1   43.39    0.81
  -2  -5   1   42.65    0.80
  -2  -5   1   43.93    0.84
  -2   5   1   45.57    0.75
  -2   5   1   42.57    0.86
  -2   5   1   43.27    0.55
   2  -5  -1   47.19    0.97
   2  -5  -1   45.13    0.72
   2  -5  -1   44.43    0.62
   2  -5  -1   43.86    0.55
   2   5  -1   44.45    0.92
   2   5  -1   43.58    0.76
   2   5  -1   42.21    0.82
   2   5  -1   43.23    0.79
  -2  -5   0   38.96    0.88
  -2  -5   0   39.22    0.75
  -2  -5   0   39.11    0.77
  -2  -5   0   39.04    0.76
  -2   5   0   39.74    0.55
  -2   5   0   37.89    0.80
  -2   5   0   38.24    0.78
   2  -5   0   39.32    0.79
   2  -5   0   39.27    0.70
   2  -5   0   39.41    0.71
   2  -5   0   39.64    0.59
   2   5   0   38.32    0.87
   2   5   0   39.21    0.67
   2   5   0   37.66    0.76
   2   5   0   37.62    0.79
   2   5   0   40.10    0.71
  -2  -5  -1   11.19    0.53
  -2  -5  -1   10.18    0.45
  -2   5  -1   10.25    0.50
  -2   5  -1   10.87    0.50
   2  -5   1   11.08    0.62
   2  -5   1   12.38    0.62
   2  -5   1   11.01    0.54
   2  -5   1   11.49    0.55
   2  -5   1   10.99    0.47
   2   5   1   11.09    0.56
   2   5   1   10.44    0.41
   2   5   1    9.96    0.45
   2   5   1   10.19    0.49
   2   5   1   10.50    0.52
  -2  -5  -2   45.76    0.91
  -2   5  -2   44.45    0.95
  -2   5  -2   42.78    0.91
   2  -5   2   44.43    1.06
   2  -5   2   45.37    1.13
   2  -5   2   48.32    1.09
   2  -5   2   45.20    1.06
   2  -5   2   45.73    0.96
   2   5   2   44.63    1.03
   2   5   2   43.41    0.80
   2   5   2   42.58    0.86
   2   5   2   42.54    0.95
   2   5   2   42.56    0.94
   2   5   2   42.40    1.02
  -2  -5  -3  117.45    1.43
  -2  -5  -3  126.42    1.47
  -2   5  -3  121.59    1.01
  -2   5  -3  121.86    1.67
  -2   5  -3  122.30    1.62
   2  -5   3  123.02    1.78
   2  -5   3  122.22    1.97
   2  -5   3  123.39    1.89
   2  -5   3  125.04    1.92
   2  -5   3  132.48    1.83
   2   5   3  122.01    1.75
   2   5   3  119.65    1.45
   2   5   3  122.24    1.56
   2   5   3  121.92    1.74
   2   5   3  120.59    1.71
   2   5   3  120.04    1.83
  -2  -5  -4    0.29    0.25
  -2  -5  -4    0.14    0.21
  -2  -5  -4    0.09    0.25
  -2   5  -4    0.18    0.18
  -2   5  -4    0.17    0.28
  -2   5  -4    0.28    0.28
   2  -5   4    0.23    0.28
   2  -5   4    0.32    0.40
   2  -5   4    0.12    0.36
   2  -5   4    0.04    0.35
   2  -5   4    0.27    0.34
   2   5   4    0.15    0.29
   2   5   4   -0.04    0.24
   2   5   4    0.03    0.30
   2   5   4    0.38    0.36
   2   5   4    0.19    0.35
   2   5   4    0.04    0.35
  -2  -5  -5   44.77    1.17
  -2  -5  -5   45.76    1.18
  -2   5  -5   46.99    1.31
  -2   5  -5   44.10    1.23
   2  -5   5   46.42    1.23
   2  -5   5   48.14    1.57
   2  -5   5   47.32    1.54
   2  -5   5   46.50    1.54
   2  -5   5   47.30    1.44
   2   5   5   46.50    1.33
   2   5   5   46.33    1.20
   2   5   5   47.29    1.30
   2   5   5   46.68    1.44
   2   5   5   48.08    1.44
   2   5   5   46.81    1.49
  -2  -5  -6    4.32    0.55
  -2  -5  -6    4.83    0.58
  -2   5  -6    3.99    0.59
  -2   5  -6    4.37    0.60
   2  -5   6    4.06    0.73
   2  -5   6    4.71    0.75
   2  -5   6    4.11    0.71
   2  -5   6    3.66    0.64
   2   5   6    3.88    0.61
   2   5   6    4.58    0.62
   2   5   6    5.07    0.73
   2   5   6    5.21    0.75
   2   5   6    4.48    0.72
  -2  -5  -7    2.20    0.51
  -2   5  -7    2.32    0.56
  -2   5  -7    2.37    0.55
   2  -5   7    2.47    0.68
   2  -5   7    2.03    0.64
   2  -5   7    2.15    0.67
   2  -5   7    1.60    0.59
   2   5   7    2.07    0.56
   2   5   7    1.87    0.53
   2   5   7    2.06    0.60
   2   5   7    1.67    0.60
   2   5   7    2.48    0.66
  -2   5  -8   -0.11    0.44
  -2   5  -8    0.13    0.45
   2  -5   8    0.31    0.56
   2  -5   8    0.06    0.55
   2  -5   8    0.38    0.61
   2  -5   8    0.47    0.56
   2   5   8    0.26    0.47
   2   5   8    0.52    0.55
   2   5   8    0.30    0.55
   2   5   8    0.11    0.55
  -2  -6   9    0.46    0.55
  -2  -6   9    0.83    0.58
  -2  -6   9    0.42    0.58
  -2  -6   9    0.67    0.56
  -2   6   9    0.08    0.51
  -2   6   9    0.63    0.54
  -2   6   9   -0.11    0.43
  -2   6   9    0.25    0.46
  -2   6   9    0.26    0.51
   2  -6  -9    0.03    0.47
   2  -6  -9    0.05    0.48
   2   6  -9   -0.07    0.44
   2   6  -9    0.34    0.51
   2   6  -9   -0.24    0.47
  -2  -6   8   38.48    1.61
  -2  -6   8   40.46    1.65
  -2  -6   8   41.71    1.66
  -2  -6   8   39.50    1.59
  -2   6   8   41.03    1.58
  -2   6   8   38.16    1.54
  -2   6   8   38.79    1.40
  -2   6   8   39.43    1.38
  -2   6   8   40.63    1.55
   2  -6  -8   36.54    1.48
   2  -6  -8   38.87    1.52
   2   6  -8   40.20    1.46
   2   6  -8   38.66    1.54
   2   6  -8   39.84    1.55
  -2  -6   7   20.88    1.19
  -2  -6   7   21.02    1.18
  -2  -6   7   20.55    1.15
  -2  -6   7   20.64    1.13
  -2   6   7   20.87    1.15
  -2   6   7   20.27    1.13
  -2   6   7   20.31    0.98
  -2   6   7   21.53    0.98
  -2   6   7   21.08    1.11
   2  -6  -7   19.44    1.09
   2  -6  -7   20.56    1.12
   2   6  -7   21.47    1.06
   2   6  -7   20.86    1.11
   2   6  -7   19.32    1.08
  -2  -6   6   57.06    1.23
  -2  -6   6   52.34    1.56
  -2  -6   6   55.36    1.55
  -2  -6   6   52.40    1.52
  -2  -6   6   52.36    1.45
  -2   6   6   54.05    1.53
  -2   6   6   52.43    1.49
  -2   6   6   53.02    1.05
  -2   6   6   54.93    1.29
  -2   6   6   55.11    1.26
  -2   6   6   56.68    1.46
   2  -6  -6   54.33    1.50
   2   6  -6   54.06    1.41
   2   6  -6   52.70    1.48
   2   6  -6   52.43    1.47
  -2  -6   5   35.14    0.99
  -2  -6   5   37.01    1.21
  -2  -6   5   37.06    1.17
  -2  -6   5   35.06    1.15
  -2  -6   5   36.43    1.12
  -2   6   5   37.31    1.20
  -2   6   5   35.83    1.15
  -2   6   5   35.28    0.76
  -2   6   5   36.22    0.93
  -2   6   5   36.61    0.90
  -2   6   5   36.29    1.04
   2  -6  -5   35.66    1.14
   2  -6  -5   37.67    0.70
   2   6  -5   34.87    1.09
   2   6  -5   35.96    1.15
   2   6  -5   35.15    1.13
  -2  -6   4   40.85    1.04
  -2  -6   4   40.66    1.13
  -2  -6   4   42.52    1.10
  -2  -6   4   39.60    1.09
  -2  -6   4   38.41    1.01
  -2   6   4   40.47    1.11
  -2   6   4   40.37    1.11
  -2   6   4   39.45    0.68
  -2   6   4   40.50    0.82
  -2   6   4   39.06    0.78
  -2   6   4   40.01    0.92
   2  -6  -4   42.05    0.82
   2   6  -4   40.23    1.08
   2   6  -4   38.18    1.07
  -2  -6   3   37.85    0.99
  -2  -6   3   36.63    0.96
  -2  -6   3   37.27    0.93
  -2  -6   3   37.08    0.94
  -2  -6   3   37.06    0.91
  -2   6   3   37.46    0.97
  -2   6   3   36.05    0.97
  -2   6   3   37.90    0.58
  -2   6   3   36.44    0.64
  -2   6   3   37.56    0.63
  -2   6   3   36.82    0.72
   2  -6  -3   40.46    0.87
   2  -6  -3   37.83    0.58
   2   6  -3   36.77    0.96
   2   6  -3   38.01    0.95
   2   6  -3   37.85    0.97
  -2  -6   2  260.13    2.36
  -2  -6   2  264.75    2.19
  -2  -6   2  260.66    2.09
  -2  -6   2  259.68    2.10
  -2  -6   2  258.90    2.06
  -2   6   2  270.95    2.17
  -2   6   2  254.75    2.25
  -2   6   2  261.87    1.35
  -2   6   2  266.35    1.37
  -2   6   2  259.76    1.42
   2  -6  -2  281.35    2.27
   2  -6  -2  271.28    1.49
   2  -6  -2  258.90    1.34
   2   6  -2  259.89    2.30
   2   6  -2  265.17    2.14
   2   6  -2  261.05    2.16
  -2  -6   1    1.26    0.29
  -2  -6   1    0.59    0.22
  -2  -6   1    0.37    0.21
  -2  -6   1    0.77    0.23
  -2  -6   1    0.64    0.23
  -2   6   1    0.58    0.21
  -2   6   1    0.70    0.24
   2  -6  -1    0.73    0.27
   2  -6  -1    0.66    0.18
   2  -6  -1    0.52    0.15
   2  -6  -1    0.59    0.13
   2   6  -1    0.63    0.25
   2   6  -1    0.60    0.22
   2   6  -1    0.43    0.22
   2   6  -1    0.74    0.23
  -2  -6   0   16.87    0.67
  -2  -6   0   16.84    0.54
  -2  -6   0   16.00    0.54
  -2  -6   0   16.88    0.55
  -2   6   0   17.28    0.45
  -2   6   0   16.29    0.62
  -2   6   0   17.04    0.62
   2  -6   0   17.39    0.60
   2  -6   0   17.72    0.52
   2  -6   0   17.91    0.53
   2  -6   0   17.91    0.41
   2   6   0   17.36    0.68
   2   6   0   16.62    0.53
   2   6   0   15.64    0.54
   2   6   0   16.53    0.58
   2   6   0   17.32    0.56
  -2  -6  -1   64.62    1.15
  -2  -6  -1   65.44    0.96
  -2   6  -1   64.99    0.66
  -2   6  -1   64.63    1.14
  -2   6  -1   65.06    1.11
   2  -6   1   65.40    1.30
   2  -6   1   68.27    1.22
   2  -6   1   66.65    1.08
   2  -6   1   66.04    1.10
   2  -6   1   67.52    0.93
   2   6   1   65.29    1.22
   2   6   1   65.21    0.96
   2   6   1   62.99    0.94
   2   6   1   62.95    1.03
   2   6   1   62.13    1.09
  -2  -6  -2    5.15    0.44
  -2   6  -2    5.02    0.25
  -2   6  -2    5.58    0.48
  -2   6  -2    4.75    0.45
   2  -6   2    4.93    0.55
   2  -6   2    5.26    0.56
   2  -6   2    5.32    0.51
   2  -6   2    5.72    0.53
   2  -6   2    5.70    0.46
   2   6   2    5.54    0.51
   2   6   2    4.95    0.40
   2   6   2    4.76    0.40
   2   6   2    5.48    0.46
   2   6   2    5.13    0.45
   2   6   2    4.39    0.48
  -2  -6  -3    0.99    0.26
  -2   6  -3    0.88    0.17
  -2   6  -3    0.69    0.30
  -2   6  -3    1.01    0.31
   2  -6   3    0.82    0.34
   2  -6   3    0.73    0.39
   2  -6   3    0.73    0.35
   2  -6   3    0.92    0.38
   2  -6   3    1.09    0.33
   2   6   3    1.28    0.35
   2   6   3    0.72    0.26
   2   6   3    0.74    0.27
   2   6   3    0.80    0.33
   2   6   3    0.98    0.34
   2   6   3    0.84    0.36
  -2  -6  -4   21.43    0.79
  -2  -6  -4   22.53    0.70
  -2   6  -4   21.99    0.90
  -2   6  -4   21.28    0.88
   2  -6   4   21.37    0.92
   2  -6   4   21.77    1.08
   2  -6   4   21.64    1.03
   2  -6   4   21.43    1.02
   2  -6   4   23.22    0.96
   2   6   4   20.87    0.93
   2   6   4   20.62    0.79
   2   6   4   20.57    0.83
   2   6   4   20.41    0.94
   2   6   4   21.74    0.93
   2   6   4   20.04    0.97
  -2  -6  -5   13.33    0.74
  -2  -6  -5   13.68    0.75
  -2   6  -5   13.68    0.84
  -2   6  -5   12.92    0.80
   2  -6   5   13.32    0.82
   2  -6   5   15.15    1.07
   2  -6   5   13.90    0.99
   2  -6   5   14.13    1.00
   2  -6   5   14.06    0.91
   2   6   5   13.14    0.86
   2   6   5   13.02    0.77
   2   6   5   14.44    0.82
   2   6   5   15.27    0.97
   2   6   5   14.56    0.92
   2   6   5   14.36    0.99
  -2  -6  -6    8.78    0.71
  -2  -6  -6    8.30    0.71
  -2   6  -6    8.35    0.79
  -2   6  -6    9.14    0.79
   2  -6   6    8.80    1.01
   2  -6   6    9.85    1.00
   2  -6   6    8.61    0.94
   2  -6   6    8.66    0.89
   2   6   6    8.02    0.83
   2   6   6    9.48    0.81
   2   6   6    8.35    0.88
   2   6   6    8.51    0.89
   2   6   6    9.28    0.99
  -2   6  -7    4.38    0.68
  -2   6  -7    3.60    0.64
   2  -6   7    3.72    0.79
   2  -6   7    4.58    0.81
   2  -6   7    4.63    0.83
   2  -6   7    3.78    0.71
   2   6   7    4.31    0.70
   2   6   7    4.47    0.75
   2   6   7    3.94    0.74
   2   6   7    4.75    0.82
  -2   6  -8   28.12    1.38
  -2   6  -8   29.92    1.40
   2  -6   8   27.40    1.61
   2  -6   8   29.89    1.64
   2  -6   8   30.12    1.65
   2  -6   8   30.18    1.59
   2   6   8   28.69    1.41
   2   6   8   27.92    1.49
   2   6   8   27.72    1.47
   2   6   8   27.40    1.60
  -2  -7   9   21.20    1.39
  -2  -7   9   21.68    1.43
  -2  -7   9   20.71    1.44
  -2  -7   9   22.60    1.40
  -2   7   9   20.44    1.33
  -2   7   9   20.40    1.35
  -2   7   9   22.40    1.34
   2  -7  -9   21.39    1.35
   2  -7  -9   20.66    1.31
   2   7  -9   20.89    1.23
   2   7  -9   20.77    1.34
   2   7  -9   19.37    1.34
  -2  -7   8    0.42    0.52
  -2  -7   8    0.34    0.50
  -2  -7   8    0.38    0.53
  -2  -7   8    0.20    0.47
  -2   7   8    0.22    0.47
  -2   7   8   -0.22    0.43
  -2   7   8    0.43    0.42
  -2   7   8    0.59    0.48
   2  -7  -8    0.54    0.48
   2  -7  -8    0.59    0.48
   2   7  -8    0.36    0.41
   2   7  -8    0.51    0.48
   2   7  -8   -0.02    0.44
  -2  -7   7   71.55    2.00
  -2  -7   7   75.74    1.99
  -2  -7   7   73.82    1.99
  -2  -7   7   67.74    1.80
  -2   7   7   73.01    1.92
  -2   7   7   69.24    1.85
  -2   7   7   74.24    1.63
  -2   7   7   73.03    1.58
  -2   7   7   74.19    1.82
   2  -7  -7   70.80    1.86
   2  -7  -7   70.43    1.86
   2   7  -7   72.69    1.77
   2   7  -7   69.34    1.85
   2   7  -7   72.50    1.91
  -2  -7   6    0.82    0.33
  -2  -7   6    0.62    0.44
  -2  -7   6    0.84    0.44
  -2  -7   6    0.75    0.46
  -2  -7   6    0.99    0.43
  -2   7   6    0.68    0.42
  -2   7   6    0.61    0.42
  -2   7   6    1.30    0.37
  -2   7   6    0.92    0.32
  -2   7   6    1.19    0.40
   2  -7  -6    0.80    0.42
   2   7  -6    1.26    0.40
   2   7  -6    1.16    0.46
   2   7  -6    0.84    0.42
  -2  -7   5   31.56    1.01
  -2  -7   5   33.85    1.19
  -2  -7   5   31.79    1.11
  -2  -7   5   33.22    1.14
  -2  -7   5   30.94    1.04
  -2   7   5   32.20    1.15
  -2   7   5   31.77    1.12
  -2   7   5   32.53    0.87
  -2   7   5   32.43    0.85
  -2   7   5   32.77    0.83
  -2   7   5   32.55    0.99
   2  -7  -5   34.81    0.92
   2   7  -5   32.29    1.08
   2   7  -5   33.09    1.13
   2   7  -5   31.56    1.12
  -2  -7   4    0.07    0.27
  -2  -7   4    0.03    0.28
  -2  -7   4   -0.02    0.26
  -2  -7   4    0.04    0.28
  -2  -7   4    0.20    0.25
  -2   7   4   -0.02    0.28
  -2   7   4    0.12    0.29
  -2   7   4   -0.02    0.14
  -2   7   4    0.08    0.18
  -2   7   4   -0.09    0.17
  -2   7   4    0.14    0.20
   2  -7  -4    0.09    0.20
   2   7  -4   -0.23    0.25
   2   7  -4    0.08    0.28
   2   7  -4   -0.19    0.27
  -2  -7   3   55.46    1.25
  -2  -7   3   53.87    1.18
  -2  -7   3   53.45    1.12
  -2  -7   3   53.59    1.13
  -2  -7   3   53.66    1.08
  -2   7   3   55.87    1.21
  -2   7   3   53.18    1.20
  -2   7   3   54.17    0.63
  -2   7   3   53.25    0.71
  -2   7   3   52.39    0.68
  -2   7   3   53.19    0.83
   2  -7  -3   57.82    1.10
   2  -7  -3   55.82    0.63
   2   7  -3   53.05    1.19
   2   7  -3   53.71    1.17
   2   7  -3   54.54    1.20
  -2  -7   2   14.99    0.62
  -2  -7   2   15.25    0.59
  -2  -7   2   14.55    0.59
  -2  -7   2   13.46    0.56
  -2   7   2   14.30    0.61
  -2   7   2   14.77    0.33
  -2   7   2   13.94    0.35
   2  -7  -2   14.86    0.67
   2  -7  -2   13.91    0.38
   2  -7  -2   14.33    0.33
   2   7  -2   14.46    0.68
   2   7  -2   13.71    0.61
   2   7  -2   14.83    0.65
  -2  -7   1    1.33    0.31
  -2  -7   1    1.80    0.28
  -2  -7   1    1.49    0.26
  -2  -7   1    1.40    0.26
  -2  -7   1    1.32    0.26
  -2   7   1    1.61    0.27
  -2   7   1    1.23    0.29
   2  -7  -1    1.63    0.33
   2  -7  -1    1.69    0.24
   2  -7  -1    1.55    0.18
   2  -7  -1    1.68    0.20
   2   7  -1    1.59    0.33
   2   7  -1    1.50    0.27
   2   7  -1    1.22    0.26
   2   7  -1    1.52    0.29
  -2  -7   0    6.89    0.54
  -2  -7   0    6.56    0.40
  -2  -7   0    6.15    0.40
  -2  -7   0    6.36    0.40
  -2   7   0    6.88    0.37
  -2   7   0    6.44    0.48
  -2   7   0    6.85    0.48
   2  -7   0    7.20    0.57
   2  -7   0    7.10    0.48
   2  -7   0    7.10    0.39
   2  -7   0    7.36    0.41
   2  -7   0    6.80    0.28
   2   7   0    6.47    0.52
   2   7   0    6.78    0.43
   2   7   0    6.18    0.40
   2   7   0    6.29    0.44
   2   7   0    6.49    0.44
  -2  -7  -1  229.58    2.23
  -2  -7  -1  221.95    1.72
  -2   7  -1  222.89    1.41
  -2   7  -1  217.00    2.16
  -2   7  -1  217.89    2.13
   2  -7   1  227.43    2.46
   2  -7   1  230.64    2.23
   2  -7   1  232.15    1.98
   2  -7   1  231.34    2.01
   2  -7   1  237.51    1.67
   2   7   1  220.59    2.30
   2   7   1  222.29    1.87
   2   7   1  214.45    1.69
   2   7   1  217.70    1.86
   2   7   1  214.87    2.01
  -2  -7  -2   77.87    1.31
  -2   7  -2   77.46    0.82
  -2   7  -2   78.08    1.39
  -2   7  -2   75.90    1.35
   2  -7   2   79.97    1.55
   2  -7   2   79.61    1.53
   2  -7   2   80.72    1.40
   2  -7   2   81.13    1.43
   2  -7   2   82.38    1.24
   2   7   2   77.74    1.48
   2   7   2   78.61    1.21
   2   7   2   76.72    1.09
   2   7   2   77.54    1.24
   2   7   2   77.55    1.22
   2   7   2   76.76    1.36
  -2  -7  -3   17.58    0.67
  -2   7  -3   16.48    0.46
  -2   7  -3   17.13    0.79
  -2   7  -3   16.83    0.75
   2  -7   3   16.92    0.86
   2  -7   3   16.71    0.93
   2  -7   3   17.06    0.85
   2  -7   3   17.19    0.84
   2  -7   3   17.42    0.74
   2   7   3   16.68    0.83
   2   7   3   17.35    0.69
   2   7   3   16.21    0.64
   2   7   3   17.00    0.77
   2   7   3   16.53    0.74
   2   7   3   16.40    0.82
  -2  -7  -4    0.93    0.31
  -2  -7  -4    1.61    0.32
  -2   7  -4    1.49    0.40
  -2   7  -4    1.02    0.36
   2  -7   4    0.94    0.39
   2  -7   4    1.67    0.51
   2  -7   4    0.70    0.40
   2  -7   4    1.90    0.49
   2  -7   4    1.00    0.38
   2   7   4    0.72    0.37
   2   7   4    1.15    0.33
   2   7   4    1.26    0.36
   2   7   4    0.77    0.39
   2   7   4    1.07    0.40
   2   7   4    1.43    0.45
  -2  -7  -5  110.86    1.85
  -2  -7  -5  110.43    1.85
  -2   7  -5  111.68    2.06
  -2   7  -5  109.12    1.99
   2  -7   5  111.16    2.01
   2  -7   5  112.66    2.38
   2  -7   5  113.56    2.28
   2  -7   5  115.31    2.32
   2  -7   5  116.02    2.13
   2   7   5  109.88    2.12
   2   7   5  113.22    1.88
   2   7   5  114.74    1.89
   2   7   5  113.31    2.11
   2   7   5  113.53    2.07
   2   7   5  111.72    2.23
  -2  -7  -6    1.73    0.43
  -2  -7  -6    2.24    0.50
  -2   7  -6    2.23    0.52
  -2   7  -6    2.11    0.53
   2  -7   6    1.99    0.79
   2  -7   6    3.00    0.68
   2  -7   6    2.16    0.59
   2  -7   6    2.71    0.66
   2  -7   6    2.12    0.57
   2   7   6    2.15    0.55
   2   7   6    1.56    0.47
   2   7   6    2.97    0.60
   2   7   6    2.11    0.57
   2   7   6    2.29    0.62
  -2   7  -7   48.64    1.65
  -2   7  -7   48.33    1.62
   2  -7   7   47.95    1.89
   2  -7   7   46.86    1.84
   2  -7   7   49.55    1.87
   2  -7   7   49.02    1.76
   2   7   7   47.48    1.67
   2   7   7   48.10    1.71
   2   7   7   49.22    1.69
   2   7   7   48.63    1.81
  -2   7  -8    1.18    0.56
  -2   7  -8    0.23    0.49
   2  -7   8    1.31    0.69
   2  -7   8    0.33    0.57
   2  -7   8    0.97    0.65
   2  -7   8    1.41    0.63
   2   7   8    1.63    0.59
   2   7   8    0.91    0.56
   2   7   8    1.35    0.61
   2   7   8    1.20    0.64
  -2  -8   9    0.19    0.53
  -2  -8   9    0.48    0.57
  -2  -8   9    0.69    0.62
  -2  -8   9    0.19    0.54
  -2   8   9    0.98    0.58
  -2   8   9    0.28    0.53
  -2   8   9    0.29    0.50
   2  -8  -9    0.54    0.55
   2  -8  -9    0.82    0.57
   2   8  -9    0.36    0.48
   2   8  -9    0.60    0.54
   2   8  -9    0.58    0.57
  -2  -8   8    8.54    1.01
  -2  -8   8    8.27    1.02
  -2  -8   8    7.99    0.98
  -2  -8   8    7.79    0.96
  -2   8   8    8.03    0.96
  -2   8   8    6.67    0.85
  -2   8   8    7.07    0.88
   2  -8  -8    7.05    0.86
   2  -8  -8    6.76    0.88
   2   8  -8    6.91    0.83
   2   8  -8    7.45    0.90
   2   8  -8    6.96    0.89
  -2  -8   7    0.22    0.48
  -2  -8   7    0.11    0.44
  -2  -8   7    0.23    0.48
  -2  -8   7    0.57    0.46
  -2   8   7    0.37    0.43
  -2   8   7    0.16    0.44
  -2   8   7    0.40    0.41
   2  -8  -7    0.21    0.42
   2  -8  -7   -0.03    0.41
   2   8  -7    0.23    0.39
   2   8  -7    0.45    0.45
   2   8  -7    0.63    0.48
  -2  -8   6    9.18    0.72
  -2  -8   6    8.31    0.87
  -2  -8   6    9.75    0.82
  -2  -8   6   10.01    0.83
  -2  -8   6    8.32    0.74
  -2   8   6    9.44    0.85
  -2   8   6    8.57    0.82
  -2   8   6    9.13    0.62
  -2   8   6    9.08    0.73
   2  -8  -6    9.13    0.80
   2   8  -6    8.79    0.76
   2   8  -6    9.52    0.84
   2   8  -6    8.29    0.81
  -2  -8   5    0.04    0.30
  -2  -8   5   -0.27    0.32
  -2  -8   5    0.29    0.33
  -2  -8   5    0.18    0.34
  -2  -8   5   -0.25    0.29
  -2   8   5   -0.18    0.31
  -2   8   5   -0.22    0.30
  -2   8   5    0.02    0.21
  -2   8   5    0.04    0.21
  -2   8   5    0.13    0.27
   2   8  -5    0.02    0.31
   2   8  -5   -0.33    0.30
   2   8  -5   -0.34    0.33
  -2  -8   4    0.35    0.31
  -2  -8   4    0.26    0.30
  -2  -8   4    0.40    0.30
  -2  -8   4   -0.02    0.28
  -2  -8   4    0.49    0.28
  -2   8   4    0.30    0.32
  -2   8   4    0.17    0.30
  -2   8   4    0.27    0.18
  -2   8   4    0.22    0.17
  -2   8   4    0.59    0.24
   2  -8  -4    0.37    0.24
   2   8  -4    0.30    0.30
   2   8  -4    0.55    0.33
   2   8  -4    0.21    0.32
  -2  -8   3   66.28    1.44
  -2  -8   3   65.19    1.33
  -2  -8   3   62.77    1.23
  -2  -8   3   66.78    1.28
  -2  -8   3   63.19    1.18
  -2   8   3   68.39    1.38
  -2   8   3   65.19    1.39
  -2   8   3   65.82    0.70
  -2   8   3   66.28    0.67
  -2   8   3   66.01    0.88
   2  -8  -3   70.79    1.30
   2   8  -3   63.47    1.34
   2   8  -3   65.35    1.33
   2   8  -3   65.28    1.37
  -2  -8   2   11.46    0.70
  -2  -8   2   10.25    0.56
  -2  -8   2   10.30    0.52
  -2  -8   2   10.44    0.54
  -2  -8   2   10.49    0.53
  -2   8   2    9.61    0.57
  -2   8   2   10.98    0.64
  -2   8   2   10.66    0.28
   2  -8  -2   11.31    0.65
   2  -8  -2   10.10    0.34
   2   8  -2    9.77    0.62
   2   8  -2   10.00    0.58
   2   8  -2   10.12    0.52
   2   8  -2   10.76    0.62
  -2  -8   1    0.86    0.30
  -2  -8   1    0.87    0.24
  -2  -8   1    1.27    0.25
  -2  -8   1    1.39    0.27
  -2  -8   1    1.06    0.26
  -2   8   1    1.44    0.28
  -2   8   1    1.05    0.30
   2  -8  -1    1.03    0.33
   2  -8  -1    1.27    0.23
   2  -8  -1    1.39    0.17
   2  -8  -1    1.54    0.19
   2   8  -1    1.14    0.32
   2   8  -1    1.23    0.29
   2   8  -1    1.06    0.24
   2   8  -1    0.87    0.23
   2   8  -1    1.35    0.30
  -2  -8   0   60.08    1.27
  -2  -8   0   58.98    0.95
  -2  -8   0   60.10    0.97
  -2  -8   0   58.52    0.95
  -2   8   0   59.02    0.93
  -2   8   0   57.51    1.20
   2  -8   0   65.16    1.40
   2  -8   0   62.65    1.08
   2  -8   0   63.68    0.88
   2  -8   0   64.09    0.92
   2   8   0   58.78    1.26
   2   8   0   58.83    1.07
   2   8   0   58.30    0.97
   2   8   0   56.84    1.02
   2   8   0   60.01    1.11
  -2  -8  -1    4.94    0.50
  -2  -8  -1    5.44    0.37
  -2   8  -1    4.64    0.33
  -2   8  -1    5.10    0.52
  -2   8  -1    5.26    0.49
   2  -8   1    5.24    0.59
   2  -8   1    6.32    0.55
   2  -8   1    5.92    0.46
   2  -8   1    5.48    0.46
   2  -8   1    5.76    0.34
   2   8   1    4.70    0.53
   2   8   1    4.68    0.43
   2   8   1    5.07    0.36
   2   8   1    5.05    0.42
   2   8   1    5.18    0.45
  -2  -8  -2   33.44    0.95
  -2   8  -2   32.64    0.62
  -2   8  -2   32.33    1.00
  -2   8  -2   34.10    1.01
   2  -8   2   34.59    1.13
   2  -8   2   34.09    1.09
   2  -8   2   35.30    0.98
   2  -8   2   34.47    0.99
   2  -8   2   36.03    0.83
   2   8   2   32.28    1.05
   2   8   2   32.56    0.87
   2   8   2   31.94    0.73
   2   8   2   32.72    0.86
   2   8   2   33.82    0.85
   2   8   2   32.81    0.95
  -2  -8  -3    5.72    0.49
  -2   8  -3    4.79    0.57
  -2   8  -3    4.82    0.56
   2  -8   3    5.65    0.68
   2  -8   3    6.14    0.73
   2  -8   3    5.03    0.60
   2  -8   3    7.15    0.67
   2  -8   3    5.28    0.53
   2   8   3    5.74    0.65
   2   8   3    5.35    0.53
   2   8   3    5.08    0.46
   2   8   3    5.71    0.57
   2   8   3    6.11    0.57
   2   8   3    5.15    0.61
  -2  -8  -4    8.55    0.62
  -2  -8  -4    9.20    0.57
  -2   8  -4    8.66    0.72
  -2   8  -4    8.77    0.72
   2  -8   4    9.03    0.78
   2  -8   4    9.75    0.90
   2  -8   4    9.05    0.79
   2  -8   4    9.83    0.82
   2  -8   4   10.05    0.71
   2   8   4    9.56    0.79
   2   8   4    9.26    0.66
   2   8   4    9.88    0.74
   2   8   4    9.72    0.74
   2   8   4    9.09    0.72
   2   8   4    8.99    0.79
  -2  -8  -5    0.33    0.32
  -2   8  -5    0.05    0.36
  -2   8  -5    0.09    0.37
   2  -8   5    0.00    0.37
   2  -8   5    0.03    0.44
   2  -8   5    0.11    0.39
   2  -8   5    0.24    0.42
   2  -8   5   -0.03    0.36
   2   8   5   -0.05    0.39
   2   8   5   -0.09    0.32
   2   8   5    0.27    0.39
   2   8   5   -0.37    0.37
   2   8   5   -0.22    0.40
  -2  -8  -6   72.51    1.69
  -2  -8  -6   71.95    1.70
  -2   8  -6   74.56    1.90
  -2   8  -6   73.70    1.85
   2  -8   6   75.67    1.82
   2  -8   6   75.72    2.19
   2  -8   6   79.38    2.13
   2  -8   6   75.02    2.10
   2  -8   6   74.55    1.91
   2   8   6   77.08    1.99
   2   8   6   74.87    1.74
   2   8   6   75.94    1.90
   2   8   6   77.82    1.89
   2   8   6   78.26    2.08
  -2   8  -7    0.22    0.44
  -2   8  -7    0.37    0.46
   2  -8   7    0.45    0.54
   2  -8   7   -0.10    0.49
   2  -8   7    0.44    0.56
   2  -8   7   -0.11    0.45
   2   8   7    0.44    0.50
   2   8   7    0.43    0.49
   2   8   7    0.61    0.49
   2   8   7    0.76    0.55
  -2   8  -8   16.41    1.23
  -2   8  -8   14.87    1.17
   2  -8   8   15.43    1.39
   2  -8   8   15.40    1.34
   2  -8   8   13.93    1.34
   2  -8   8   15.48    1.24
   2   8   8   15.56    1.21
   2   8   8   16.03    1.79
   2   8   8   14.51    1.31
  -2  -9   9   27.28    1.61
  -2  -9   9   26.17    1.52
  -2  -9   9   26.61    1.60
  -2  -9   9   25.26    1.47
  -2   9   9   25.83    1.50
  -2   9   9   25.23    1.46
  -2   9   9   25.55    1.38
   2  -9  -9   27.41    1.48
   2  -9  -9   24.90    1.49
   2   9  -9   26.85    1.37
   2   9  -9   25.57    1.50
   2   9  -9   25.27    1.49
  -2  -9   8    0.79    0.56
  -2  -9   8    0.25    0.52
  -2  -9   8    0.04    0.53
  -2  -9   8    0.80    0.50
  -2   9   8   -0.04    0.48
  -2   9   8    0.16    0.50
  -2   9   8   -0.28    0.41
   2  -9  -8    0.22    0.48
   2  -9  -8   -0.15    0.44
   2   9  -8   -0.17    0.41
   2   9  -8    0.07    0.45
   2   9  -8   -0.01    0.51
  -2  -9   7   97.16    1.92
  -2  -9   7  101.32    2.43
  -2  -9   7  102.79    2.33
  -2  -9   7   99.53    2.32
  -2  -9   7   99.32    2.17
  -2   9   7   97.82    2.30
  -2   9   7   97.39    2.26
  -2   9   7   99.92    2.06
   2  -9  -7   95.60    2.23
   2   9  -7   94.71    2.06
   2   9  -7   99.13    2.29
   2   9  -7   98.25    2.28
  -2  -9   6   25.05    1.07
  -2  -9   6   26.15    1.27
  -2  -9   6   24.70    1.16
  -2  -9   6   24.81    1.18
  -2  -9   6   23.32    1.07
  -2   9   6   24.66    1.21
  -2   9   6   24.60    1.21
  -2   9   6   25.51    1.02
   2   9  -6   25.64    1.11
   2   9  -6   23.75    1.15
   2   9  -6   23.67    1.17
  -2  -9   5    7.15    0.71
  -2  -9   5    6.86    0.76
  -2  -9   5    6.72    0.69
  -2  -9   5    7.42    0.72
  -2  -9   5    7.41    0.68
  -2   9   5    6.68    0.73
  -2   9   5    6.44    0.71
  -2   9   5    6.34    0.56
   2   9  -5    6.86    0.69
   2   9  -5    5.97    0.71
   2   9  -5    7.43    0.77
  -2  -9   4    6.76    0.69
  -2  -9   4    6.44    0.65
  -2  -9   4    6.40    0.60
  -2  -9   4    6.13    0.60
  -2  -9   4    5.96    0.55
  -2   9   4    5.66    0.66
  -2   9   4    6.12    0.65
  -2   9   4    6.18    0.44
   2  -9  -4    5.92    0.53
   2   9  -4    6.68    0.65
   2   9  -4    5.85    0.62
   2   9  -4    6.19    0.66
  -2  -9   3  149.62    2.23
  -2  -9   3  150.64    2.02
  -2  -9   3  148.26    1.87
  -2  -9   3  148.32    1.89
  -2  -9   3  147.62    1.80
  -2   9   3  155.08    2.11
  -2   9   3  147.83    2.14
  -2   9   3  148.67    1.24
   2  -9  -3  161.36    2.04
   2   9  -3  150.35    2.09
   2   9  -3  149.06    2.06
   2   9  -3  151.25    2.12
  -2  -9   2   15.60    0.81
  -2  -9   2   14.27    0.65
  -2  -9   2   14.71    0.62
  -2  -9   2   13.89    0.61
  -2  -9   2   14.67    0.61
  -2   9   2   14.96    0.70
  -2   9   2   14.33    0.75
   2  -9  -2   15.99    0.78
   2  -9  -2   16.24    0.41
   2   9  -2   14.11    0.70
   2   9  -2   15.34    0.61
   2   9  -2   14.70    0.74
  -2  -9   1  293.78    2.94
  -2  -9   1  283.12    2.25
  -2  -9   1  278.58    2.13
  -2  -9   1  280.50    2.14
  -2  -9   1  281.78    2.20
  -2   9   1  292.41    2.40
  -2   9   1  279.50    2.72
   2  -9  -1  302.98    2.96
   2  -9  -1  307.90    1.99
   2  -9  -1  317.29    1.40
   2   9  -1  281.93    2.76
   2   9  -1  285.57    2.52
   2   9  -1  274.06    2.12
   2   9  -1  269.99    2.16
   2   9  -1  281.76    2.57
  -2  -9   0   42.64    1.16
  -2  -9   0   42.32    0.84
  -2  -9   0   41.62    0.84
  -2  -9   0   42.51    0.84
  -2   9   0   41.48    0.87
  -2   9   0   41.34    1.10
   2  -9   0   46.07    1.28
   2  -9   0   47.20    0.99
   2  -9   0   46.23    0.75
   2  -9   0   47.14    0.80
   2   9   0   43.15    1.16
   2   9   0   42.72    1.00
   2   9   0   41.22    0.84
   2   9   0   40.33    0.90
   2   9   0   42.23    1.02
  -2  -9  -1   91.11    1.60
  -2  -9  -1   89.82    1.12
  -2   9  -1   90.46    1.14
  -2   9  -1   89.38    1.61
  -2   9  -1   87.70    1.57
   2  -9   1   96.69    1.84
   2  -9   1   94.81    1.56
   2  -9   1   98.17    1.33
   2  -9   1   95.52    1.36
   2  -9   1   95.49    0.95
   2   9   1   87.96    1.65
   2   9   1   88.07    1.40
   2   9   1   85.68    1.10
   2   9   1   88.21    1.23
   2   9   1   86.47    1.35
  -2  -9  -2   60.80    1.30
  -2   9  -2   59.87    0.90
  -2   9  -2   61.29    1.40
  -2   9  -2   59.51    1.35
   2  -9   2   61.57    1.54
   2  -9   2   63.17    1.46
   2  -9   2   64.40    1.28
   2  -9   2   63.30    1.30
   2  -9   2   62.30    1.03
   2   9   2   59.33    1.44
   2   9   2   59.63    1.21
   2   9   2   58.64    0.94
   2   9   2   58.23    1.10
   2   9   2   60.87    1.10
   2   9   2   58.80    1.25
  -2  -9  -3    9.78    0.62
  -2   9  -3    8.92    0.72
  -2   9  -3    8.45    0.70
   2  -9   3    9.72    0.82
   2  -9   3   10.23    0.80
   2  -9   3   10.50    0.73
   2  -9   3   10.45    0.74
   2  -9   3   10.77    0.63
   2   9   3    9.76    0.77
   2   9   3    9.10    0.63
   2   9   3    9.44    0.65
   2   9   3    9.08    0.63
   2   9   3    9.45    0.71
  -2  -9  -4   18.00    0.75
  -2   9  -4   16.23    0.90
  -2   9  -4   16.36    0.92
   2  -9   4   16.30    0.99
   2  -9   4   18.74    1.09
   2  -9   4   17.43    0.96
   2  -9   4   16.81    0.97
   2  -9   4   16.28    0.84
   2   9   4   16.65    0.98
   2   9   4   17.04    0.84
   2   9   4   18.16    0.89
   2   9   4   16.69    0.84
   2   9   4   17.62    0.97
  -2  -9  -5   40.51    1.25
  -2   9  -5   42.78    1.43
  -2   9  -5   43.81    1.43
   2  -9   5   42.51    1.45
   2  -9   5   44.36    1.65
   2  -9   5   44.38    1.52
   2  -9   5   43.98    1.54
   2  -9   5   43.28    1.37
   2   9   5   42.63    1.48
   2   9   5   42.64    1.28
   2   9   5   46.04    1.40
   2   9   5   45.41    1.38
   2   9   5   41.86    1.48
  -2  -9  -6    3.10    0.55
  -2  -9  -6    2.85    0.55
  -2   9  -6    2.82    0.60
  -2   9  -6    3.43    0.63
   2  -9   6    2.52    0.57
   2  -9   6    2.56    0.70
   2  -9   6    3.46    0.70
   2  -9   6    2.86    0.69
   2  -9   6    2.95    0.60
   2   9   6    2.88    0.64
   2   9   6    2.97    0.62
   2   9   6    2.84    0.58
   2   9   6    3.36    0.70
  -2   9  -7   13.39    1.09
  -2   9  -7   13.06    1.07
   2  -9   7   16.09    1.33
   2  -9   7   14.35    1.22
   2  -9   7   16.99    1.28
   2  -9   7   13.71    1.10
   2   9   7   13.19    1.13
   2   9   7   14.94    1.22
  -2 -10   9   11.04    1.21
  -2 -10   9   11.80    1.20
  -2 -10   9   11.69    1.22
  -2 -10   9   10.84    1.14
  -2  10   9   10.36    1.15
  -2  10   9   11.03    1.18
   2 -10  -9   10.67    1.15
   2 -10  -9    9.16    1.09
   2  10  -9   11.25    1.38
   2  10  -9    9.29    1.10
   2  10  -9   10.80    1.19
  -2 -10   8   56.73    2.05
  -2 -10   8   58.78    1.99
  -2 -10   8   59.71    2.03
  -2 -10   8   55.81    1.83
  -2  10   8   57.37    2.00
  -2  10   8   55.37    1.92
   2 -10  -8   54.84    1.90
   2 -10  -8   55.01    1.89
   2  10  -8   57.31    1.77
   2  10  -8   52.99    1.88
   2  10  -8   55.76    1.97
  -2 -10   7    1.90    0.49
  -2 -10   7    2.20    0.63
  -2 -10   7    2.19    0.58
  -2 -10   7    1.93    0.60
  -2 -10   7    1.99    0.57
  -2  10   7    1.91    0.59
  -2  10   7    1.62    0.57
   2 -10  -7    1.90    0.57
   2  10  -7    1.98    0.53
   2  10  -7    1.90    0.59
   2  10  -7    1.52    0.56
  -2 -10   6   79.57    1.83
  -2 -10   6   83.85    2.09
  -2 -10   6   79.04    1.91
  -2 -10   6   76.85    1.90
  -2 -10   6   79.74    1.81
  -2  10   6   80.25    2.01
  -2  10   6   78.06    1.96
   2  10  -6   77.00    1.81
   2  10  -6   79.00    1.98
   2  10  -6   77.52    1.96
  -2 -10   5    6.45    0.74
  -2 -10   5    6.98    0.74
  -2 -10   5    7.12    0.71
  -2 -10   5    6.58    0.71
  -2 -10   5    6.64    0.64
  -2  10   5    6.87    0.76
  -2  10   5    6.50    0.74
   2  10  -5    7.20    0.72
   2  10  -5    7.15    0.78
   2  10  -5    6.34    0.73
  -2 -10   4   11.10    0.84
  -2 -10   4    9.52    0.73
  -2 -10   4    9.97    0.69
  -2 -10   4   10.58    0.72
  -2 -10   4    9.65    0.64
  -2  10   4   10.69    0.79
  -2  10   4    9.54    0.79
   2 -10  -4   11.18    0.68
   2  10  -4   10.00    0.76
   2  10  -4   10.76    0.79
   2  10  -4    9.59    0.77
  -2 -10   3   13.81    0.86
  -2 -10   3   14.62    0.76
  -2 -10   3   13.37    0.68
  -2 -10   3   14.70    0.71
  -2 -10   3   14.01    0.66
  -2  10   3   13.86    0.80
  -2  10   3   14.56    0.85
   2 -10  -3   14.88    0.78
   2  10  -3   14.37    0.82
   2  10  -3   12.60    0.76
   2  10  -3   14.41    0.83
  -2 -10   2   11.40    0.78
  -2 -10   2   11.67    0.63
  -2 -10   2   11.62    0.58
  -2 -10   2   10.73    0.57
  -2 -10   2   11.46    0.57
  -2  10   2   11.61    0.68
  -2  10   2   11.23    0.72
   2 -10  -2   12.08    0.77
   2  10  -2   10.66    0.73
   2  10  -2   11.68    0.68
   2  10  -2   11.00    0.56
   2  10  -2   11.43    0.72
  -2 -10   1    0.13    0.32
  -2 -10   1    0.37    0.23
  -2 -10   1    0.32    0.21
  -2 -10   1    0.20    0.21
  -2 -10   1    0.26    0.23
  -2  10   1    0.30    0.25
  -2  10   1    0.35    0.30
   2 -10  -1    0.67    0.37
   2 -10  -1    0.61    0.23
   2  10  -1    0.17    0.31
   2  10  -1    0.43    0.29
   2  10  -1    0.23    0.22
   2  10  -1    0.18    0.21
   2  10  -1    0.50    0.30
  -2 -10   0    0.61    0.31
  -2 -10   0    0.50    0.21
  -2 -10   0    0.65    0.23
  -2 -10   0    0.68    0.22
  -2  10   0    0.64    0.25
  -2  10   0    0.48    0.32
   2 -10   0    1.27    0.41
   2 -10   0    1.02    0.29
   2 -10   0    0.78    0.19
   2 -10   0    0.92    0.21
   2  10   0    0.54    0.34
   2  10   0    0.35    0.28
   2  10   0    0.84    0.24
   2  10   0    0.69    0.26
  -2 -10  -1    3.31    0.47
  -2 -10  -1    3.67    0.35
  -2  10  -1    3.82    0.38
  -2  10  -1    3.52    0.49
  -2  10  -1    3.58    0.48
   2 -10   1    2.88    0.51
   2 -10   1    4.00    0.48
   2 -10   1    4.08    0.41
   2 -10   1    3.77    0.43
   2  10   1    3.87    0.55
   2  10   1    3.34    0.43
   2  10   1    3.06    0.34
   2  10   1    3.41    0.39
   2  10   1    3.53    0.41
  -2 -10  -2    2.75    0.43
  -2  10  -2    3.18    0.37
  -2  10  -2    3.53    0.52
  -2  10  -2    3.32    0.49
   2 -10   2    3.12    0.55
   2 -10   2    3.39    0.52
   2 -10   2    3.78    0.45
   2 -10   2    3.57    0.46
   2  10   2    2.82    0.50
   2  10   2    3.02    0.44
   2  10   2    2.86    0.38
   2  10   2    2.86    0.38
   2  10   2    3.06    0.44
  -2 -10  -3   10.11    0.67
  -2  10  -3    9.70    0.78
  -2  10  -3    9.01    0.75
   2 -10   3    9.81    0.88
   2 -10   3   10.07    0.83
   2 -10   3   10.21    0.72
   2 -10   3    9.78    0.74
   2 -10   3   10.52    0.74
   2  10   3    9.47    0.83
   2  10   3    8.32    0.65
   2  10   3    8.81    0.64
   2  10   3    9.51    0.64
   2  10   3    8.91    0.71
  -2 -10  -4   33.56    1.35
  -2  10  -4   31.67    1.24
  -2  10  -4   31.48    1.20
   2 -10   4   32.47    1.33
   2 -10   4   33.54    1.36
   2 -10   4   32.56    1.22
   2 -10   4   33.23    1.26
   2 -10   4   33.52    1.09
   2  10   4   31.98    1.30
   2  10   4   30.70    1.09
   2  10   4   32.00    1.09
   2  10   4   30.94    1.19
  -2 -10  -5    4.03    0.55
  -2  10  -5    4.65    0.68
  -2  10  -5    4.48    0.66
   2 -10   5    4.51    0.69
   2 -10   5    4.92    0.78
   2 -10   5    4.84    0.70
   2 -10   5    5.05    0.73
   2 -10   5    4.92    0.63
   2  10   5    5.03    0.75
   2  10   5    4.54    0.61
   2  10   5    4.79    0.71
  -2 -10  -6   20.24    1.15
  -2  10  -6   19.95    1.19
  -2  10  -6   20.92    1.20
   2 -10   6   21.08    1.19
   2 -10   6   21.64    1.39
   2 -10   6   23.24    1.31
   2 -10   6   23.29    1.34
   2 -10   6   22.17    1.16
   2  10   6   22.79    1.30
   2  10   6   21.05    1.25
  -2  10  -7    2.33    0.65
  -2  10  -7    2.24    0.63
   2 -10   7    2.37    0.75
   2 -10   7    2.81    0.73
   2 -10   7    2.60    0.76
   2 -10   7    3.60    0.68
   2  10   7    2.92    0.70
   2  10   7    2.48    0.68
  -2 -11   8    2.85    0.75
  -2 -11   8    3.01    0.70
  -2 -11   8    2.62    0.72
  -2 -11   8    3.09    0.67
  -2  11   8    3.65    0.77
  -2  11   8    2.67    0.73
   2 -11  -8    3.38    0.72
   2 -11  -8    3.14    0.73
   2  11  -8    2.70    0.62
   2  11  -8    2.68    0.70
   2  11  -8    2.28    0.70
  -2 -11   7    0.16    0.41
  -2 -11   7   -0.21    0.48
  -2 -11   7    0.29    0.44
  -2 -11   7    0.62    0.54
  -2 -11   7    0.17    0.43
  -2  11   7    0.08    0.47
  -2  11   7    0.06    0.49
   2 -11  -7   -0.30    0.41
   2  11  -7    0.49    0.45
   2  11  -7    0.17    0.46
   2  11  -7   -0.08    0.47
  -2 -11   6   -0.03    0.38
  -2 -11   6    0.04    0.44
  -2 -11   6    0.26    0.40
  -2 -11   6    0.21    0.42
  -2 -11   6    0.02    0.35
  -2  11   6   -0.22    0.41
  -2  11   6    0.10    0.44
   2  11  -6    0.03    0.39
   2  11  -6    0.23    0.43
   2  11  -6    0.23    0.46
  -2 -11   5   21.33    1.12
  -2 -11   5   24.33    1.16
  -2 -11   5   22.34    1.03
  -2 -11   5   20.62    1.01
  -2 -11   5   21.98    0.95
  -2  11   5   21.49    1.13
  -2  11   5   21.74    1.13
   2  11  -5   20.52    1.03
   2  11  -5   22.00    1.11
   2  11  -5   22.08    1.13
  -2 -11   4    5.08    0.69
  -2 -11   4    4.65    0.59
  -2 -11   4    4.38    0.54
  -2 -11   4    4.62    0.57
  -2 -11   4    4.67    0.55
  -2  11   4    4.00    0.58
  -2  11   4    4.04    0.59
   2 -11  -4    5.15    0.60
   2  11  -4    4.40    0.58
   2  11  -4    4.87    0.62
   2  11  -4    4.69    0.64
  -2 -11   3   54.19    1.57
  -2 -11   3   52.44    1.30
  -2 -11   3   51.08    1.18
  -2 -11   3   53.50    1.22
  -2 -11   3   52.79    1.15
  -2  11   3   53.38    1.40
  -2  11   3   52.55    1.46
   2 -11  -3   54.68    1.39
   2  11  -3   51.15    1.39
   2  11  -3   52.55    1.41
   2  11  -3   53.84    1.43
  -2 -11   2  112.90    2.13
  -2 -11   2  111.16    1.67
  -2 -11   2  108.59    1.52
  -2 -11   2  109.26    1.53
  -2 -11   2  111.40    1.52
  -2  11   2  110.66    1.82
  -2  11   2  108.58    1.96
   2 -11  -2  114.61    2.01
   2  11  -2  110.19    1.93
   2  11  -2  111.35    1.88
   2  11  -2  105.39    1.47
   2  11  -2  110.85    1.90
  -2 -11   1   52.84    1.47
  -2 -11   1   52.70    1.07
  -2 -11   1   51.98    0.99
  -2 -11   1   52.15    1.00
  -2  11   1   53.07    1.20
  -2  11   1   51.62    1.36
   2 -11  -1   55.33    1.48
   2  11  -1   52.27    1.39
   2  11  -1   52.07    1.27
   2  11  -1   50.72    0.99
   2  11  -1   50.57    1.02
   2  11  -1   52.35    1.31
  -2 -11   0    5.37    0.65
  -2 -11   0    5.75    0.43
  -2 -11   0    5.37    0.41
  -2  11   0    6.19    0.50
  -2  11   0    5.30    0.62
   2 -11   0    4.50    0.61
   2 -11   0    5.76    0.51
   2  11   0    5.59    0.64
   2  11   0    5.44    0.56
   2  11   0    5.59    0.43
   2  11   0    5.33    0.45
  -2 -11  -1  117.97    2.01
  -2  11  -1  119.57    1.53
  -2  11  -1  117.25    2.02
  -2  11  -1  115.13    1.99
   2 -11   1  123.59    2.27
   2 -11   1  127.64    1.88
   2 -11   1  131.27    2.11
   2 -11   1  128.41    1.55
   2  11   1  115.93    2.07
   2  11   1  116.32    1.81
   2  11   1  117.40    1.41
   2  11   1  117.06    1.61
  -2 -11  -2    8.45    0.69
  -2  11  -2    8.54    0.73
  -2  11  -2    8.38    0.72
   2 -11   2    7.92    0.83
   2 -11   2    8.79    0.74
   2 -11   2    8.62    0.60
   2 -11   2    8.92    0.63
   2  11   2    8.84    0.80
   2  11   2    7.23    0.62
   2  11   2    7.86    0.83
   2  11   2    6.82    0.61
  -2 -11  -3   15.62    0.81
  -2  11  -3   16.10    0.94
  -2  11  -3   15.30    0.91
   2 -11   3   16.97    1.06
   2 -11   3   15.57    0.96
   2 -11   3   17.36    0.86
   2 -11   3   16.86    0.88
   2  11   3   14.87    0.98
   2  11   3   16.36    0.85
   2  11   3   14.86    0.85
  -2  11  -4    1.84    0.50
  -2  11  -4    2.32    0.54
   2 -11   4    1.92    0.56
   2 -11   4    1.99    0.56
   2 -11   4    1.83    0.48
   2 -11   4    2.01    0.51
   2  11   4    1.73    0.52
   2  11   4    2.22    0.48
   2  11   4    2.20    0.52
  -2 -11  -5   11.74    0.85
  -2  11  -5   11.96    0.98
  -2  11  -5   12.55    0.98
   2 -11   5   12.32    1.03
   2 -11   5   12.27    1.06
   2 -11   5   12.11    0.96
   2 -11   5   13.19    1.02
   2  11   5   12.07    1.04
   2  11   5   11.99    0.88
   2  11   5   13.49    1.00
  -2  11  -6   13.56    1.08
  -2  11  -6   13.97    1.07
   2 -11   6   13.99    1.09
   2 -11   6   14.38    1.24
   2 -11   6   13.64    1.10
   2 -11   6   13.54    1.12
   2  11   6   14.36    1.15
   2  11   6   15.24    1.14
  -2  11  -7   24.68    1.40
  -2  11  -7   25.04    1.38
   2 -11   7   25.54    1.57
   2 -11   7   26.39    1.50
   2 -11   7   25.46    1.51
   2  11   7   25.87    1.48
   2  11   7   24.97    1.43
  -2 -12   8    2.78    0.76
  -2 -12   8    2.68    0.70
  -2 -12   8    2.94    0.75
  -2 -12   8    3.26    0.69
  -2  12   8    3.51    0.78
  -2  12   8    3.31    0.77
   2 -12  -8    2.62    0.69
   2  12  -8    2.52    0.63
   2  12  -8    2.78    0.71
   2  12  -8    3.14    0.76
  -2 -12   7   -0.16    0.41
  -2 -12   7   -0.22    0.46
  -2 -12   7   -0.02    0.45
  -2 -12   7   -0.09    0.47
  -2 -12   7    0.00    0.40
  -2  12   7   -0.12    0.46
  -2  12   7    0.15    0.49
   2 -12  -7   -0.05    0.44
   2  12  -7   -0.52    0.39
   2  12  -7   -0.31    0.43
   2  12  -7   -0.09    0.49
  -2 -12   6   29.67    1.34
  -2 -12   6   29.02    1.39
  -2 -12   6   32.79    1.34
  -2 -12   6   28.35    1.28
  -2 -12   6   29.10    1.18
  -2  12   6   30.29    1.44
  -2  12   6   30.03    1.39
   2  12  -6   30.03    1.28
   2  12  -6   31.18    1.40
   2  12  -6   30.38    1.41
  -2 -12   5    2.17    0.56
  -2 -12   5    2.74    0.56
  -2 -12   5    2.24    0.49
  -2 -12   5    2.66    0.54
  -2 -12   5    2.53    0.48
  -2  12   5    1.96    0.55
  -2  12   5    2.23    0.57
   2  12  -5    2.72    0.55
   2  12  -5    2.18    0.55
   2  12  -5    2.40    0.60
  -2 -12   4  115.44    2.36
  -2 -12   4  111.06    2.07
  -2 -12   4  111.80    1.89
  -2 -12   4  112.00    1.93
  -2 -12   4  113.02    1.80
  -2  12   4  116.19    2.23
  -2  12   4  114.20    2.24
   2 -12  -4  116.33    1.97
   2  12  -4  113.88    2.13
   2  12  -4  111.34    2.18
   2  12  -4  114.19    2.23
  -2 -12   3    2.54    0.54
  -2 -12   3    3.21    0.48
  -2 -12   3    2.59    0.42
  -2 -12   3    2.57    0.43
  -2 -12   3    2.61    0.40
  -2  12   3    2.88    0.51
  -2  12   3    3.31    0.57
   2 -12  -3    3.02    0.51
   2  12  -3    2.80    0.52
   2  12  -3    2.94    0.52
   2  12  -3    3.25    0.42
   2  12  -3    2.88    0.53
  -2 -12   2   64.87    1.73
  -2 -12   2   66.67    1.35
  -2 -12   2   64.22    1.20
  -2 -12   2   64.71    1.22
  -2 -12   2   65.67    1.20
  -2  12   2   64.50    1.48
  -2  12   2   63.96    1.61
   2 -12  -2   67.14    1.65
   2  12  -2   64.12    1.58
   2  12  -2   66.44    1.56
   2  12  -2   63.31    1.18
   2  12  -2   63.64    1.55
  -2 -12   1    0.48    0.38
  -2 -12   1    0.30    0.25
  -2 -12   1    0.40    0.24
  -2 -12   1    0.36    0.25
  -2  12   1    0.06    0.27
  -2  12   1    0.65    0.38
   2 -12  -1    0.20    0.38
   2  12  -1    0.47    0.38
   2  12  -1    0.27    0.32
   2  12  -1    0.42    0.24
   2  12  -1    0.15    0.24
   2  12  -1    0.29    0.34
  -2 -12   0   99.16    1.98
  -2  12   0   96.60    1.57
  -2  12   0   93.00    1.89
   2 -12   0   99.99    2.11
   2 -12   0  102.45    1.49
   2  12   0   93.10    1.90
   2  12   0   92.60    1.72
   2  12   0   92.63    1.38
  -2 -12  -1   39.45    1.28
  -2  12  -1   36.34    0.96
  -2  12  -1   36.27    1.27
  -2  12  -1   35.27    1.24
   2 -12   1   37.30    1.42
   2 -12   1   39.96    1.13
   2  12   1   37.10    1.31
   2  12   1   37.80    1.15
   2  12   1   35.89    0.97
  -2 -12  -2  172.00    2.47
  -2  12  -2  165.73    2.59
  -2  12  -2  163.22    2.54
   2 -12   2  170.61    2.85
   2 -12   2  177.21    2.49
   2  12   2  169.44    2.68
   2  12   2  162.09    2.28
   2  12   2  167.70    2.12
  -2 -12  -3   22.08    0.97
  -2  12  -3   20.00    1.09
  -2  12  -3   20.27    1.09
   2 -12   3   21.42    1.23
   2 -12   3   20.24    1.07
   2 -12   3   22.20    0.95
   2 -12   3   22.53    0.98
   2  12   3   20.50    1.15
   2  12   3   21.14    0.98
   2  12   3   20.32    0.96
  -2  12  -4   82.59    2.02
  -2  12  -4   84.52    2.03
   2 -12   4   85.84    2.18
   2 -12   4   87.96    2.14
   2 -12   4   87.33    1.88
   2 -12   4   87.10    1.92
   2  12   4   86.20    2.13
   2  12   4   87.26    1.85
   2  12   4   86.40    1.87
  -2 -12  -5    0.07    0.36
  -2  12  -5    0.01    0.41
  -2  12  -5   -0.36    0.39
   2 -12   5   -0.11    0.45
   2 -12   5   -0.19    0.44
   2 -12   5    0.09    0.41
   2 -12   5    0.07    0.43
   2  12   5   -0.10    0.46
   2  12   5   -0.09    0.38
   2  12   5    0.47    0.44
  -2  12  -6   11.15    1.06
  -2  12  -6   12.07    1.07
   2 -12   6   11.24    1.10
   2 -12   6   13.67    1.24
   2 -12   6   13.08    1.11
   2 -12   6   12.12    1.08
   2  12   6   12.42    1.15
   2  12   6   13.48    1.12
  -2 -13   8    0.09    0.58
  -2 -13   8    0.08    0.50
  -2 -13   8    0.08    0.55
  -2  13   8   -0.04    0.52
  -2  13   8    0.07    0.58
   2 -13  -8    0.33    0.55
   2  13  -8    0.09    0.55
   2  13  -8   -0.30    0.55
  -2 -13   7    7.89    0.91
  -2 -13   7    8.22    1.00
  -2 -13   7    8.32    0.95
  -2 -13   7    7.95    0.96
  -2  13   7    6.81    0.92
  -2  13   7    7.34    0.96
   2 -13  -7    6.96    0.91
   2  13  -7    7.76    0.90
   2  13  -7    7.62    0.94
   2  13  -7    6.71    0.92
  -2 -13   6    2.11    0.59
  -2 -13   6    1.78    0.57
  -2 -13   6    2.40    0.57
  -2 -13   6    2.20    0.58
  -2  13   6    1.98    0.61
  -2  13   6    2.73    0.66
   2  13  -6    2.35    0.57
   2  13  -6    2.74    0.66
   2  13  -6    1.79    0.63
  -2 -13   5   32.22    1.44
  -2 -13   5   32.41    1.35
  -2 -13   5   31.20    1.21
  -2 -13   5   32.39    1.24
  -2  13   5   32.58    1.42
  -2  13   5   30.88    1.40
   2  13  -5   32.31    1.31
   2  13  -5   31.92    1.40
   2  13  -5   30.68    1.39
  -2 -13   4    6.11    0.79
  -2 -13   4    5.68    0.71
  -2 -13   4    6.30    0.65
  -2 -13   4    5.17    0.64
  -2  13   4    6.32    0.76
  -2  13   4    5.20    0.70
   2 -13  -4    6.25    0.71
   2  13  -4    6.07    0.71
   2  13  -4    6.26    0.78
   2  13  -4    5.55    0.71
  -2 -13   3   13.48    1.02
  -2 -13   3   12.99    0.80
  -2 -13   3   13.82    0.73
  -2 -13   3   13.68    0.74
  -2  13   3   14.17    0.91
  -2  13   3   13.53    0.97
   2 -13  -3   14.16    0.91
   2  13  -3   13.71    0.93
   2  13  -3   12.67    0.91
   2  13  -3   12.76    0.93
  -2 -13   2   -0.11    0.38
  -2 -13   2    0.34    0.29
  -2  13   2    0.37    0.35
  -2  13   2    0.26    0.38
   2 -13  -2   -0.25    0.37
   2  13  -2    0.09    0.37
   2  13  -2    0.22    0.37
   2  13  -2    0.58    0.40
  -2 -13   1   11.06    0.89
  -2 -13   1   11.63    0.81
  -2  13   1   10.03    0.72
  -2  13   1   11.03    0.87
   2 -13  -1   11.11    0.93
   2  13  -1   10.08    0.82
   2  13  -1   10.69    0.76
   2  13  -1    9.98    0.80
  -2 -13   0    4.15    0.62
  -2  13   0    4.36    0.51
  -2  13   0    4.58    0.64
   2 -13   0    4.90    0.72
   2  13   0    3.93    0.61
   2  13   0    3.55    0.53
  -2 -13  -1    7.33    0.76
  -2  13  -1    6.36    0.70
  -2  13  -1    6.05    0.72
  -2  13  -1    5.38    0.67
   2 -13   1    6.89    0.86
   2 -13   1    7.54    0.64
   2  13   1    5.41    0.68
   2  13   1    5.75    0.65
  -2 -13  -2    0.05    0.33
  -2  13  -2   -0.01    0.37
  -2  13  -2    0.16    0.40
   2 -13   2   -0.14    0.43
   2 -13   2    0.28    0.35
   2  13   2    0.10    0.39
   2  13   2    0.12    0.35
  -2 -13  -3   38.80    1.28
  -2  13  -3   39.98    1.48
  -2  13  -3   38.56    1.44
   2 -13   3   41.59    1.63
   2 -13   3   41.29    1.45
   2  13   3   42.15    1.54
   2  13   3   38.38    1.30
  -2  13  -4    9.96    0.94
  -2  13  -4   10.14    0.93
   2 -13   4   10.78    1.03
   2 -13   4   12.12    1.02
   2 -13   4   11.36    0.89
   2  13   4   10.26    1.01
   2  13   4   11.13    0.87
  -2  13  -5    1.11    0.51
  -2  13  -5    1.86    0.60
   2 -13   5    1.68    0.61
   2 -13   5    1.95    0.63
   2 -13   5    2.09    0.81
   2 -13   5    1.78    0.55
   2  13   5    1.98    0.65
   2  13   5    1.91    0.71
  -2  13  -6    0.09    0.47
  -2  13  -6    0.05    0.49
   2 -13   6   -0.02    0.50
   2 -13   6    0.78    0.59
   2 -13   6    0.64    0.51
   2 -13   6    0.30    0.50
   2  13   6    0.19    0.52
  -2 -14   7   -0.01    0.47
  -2 -14   7    0.16    0.52
  -2 -14   7   -0.10    0.45
  -2 -14   7    0.16    0.49
  -2  14   7    0.08    0.52
  -2  14   7    0.61    0.60
   2  14  -7    0.06    0.46
   2  14  -7   -0.09    0.49
   2  14  -7    0.23    0.56
  -2 -14   6   17.70    1.22
  -2 -14   6   20.97    1.27
  -2 -14   6   19.75    1.12
  -2 -14   6   19.93    1.15
  -2  14   6   19.21    1.31
  -2  14   6   18.30    1.25
   2  14  -6   19.20    1.15
   2  14  -6   17.97    1.25
   2  14  -6   18.70    1.31
  -2 -14   5    4.00    0.74
  -2 -14   5    3.24    0.63
  -2 -14   5    3.24    0.56
  -2 -14   5    4.34    0.65
  -2  14   5    3.36    0.68
  -2  14   5    3.83    0.70
   2  14  -5    3.70    0.64
   2  14  -5    4.04    0.73
   2  14  -5    2.67    0.64
  -2 -14   4   80.47    2.18
  -2 -14   4   79.44    1.85
  -2 -14   4   77.23    1.90
  -2  14   4   82.84    2.04
  -2  14   4   80.00    2.05
   2 -14  -4   84.57    1.87
   2  14  -4   80.03    1.95
   2  14  -4   78.28    2.00
   2  14  -4   78.43    2.02
  -2 -14   3   12.24    1.05
  -2 -14   3   10.54    0.77
  -2  14   3   11.39    0.89
  -2  14   3   11.15    0.93
   2 -14  -3   10.99    0.89
   2  14  -3   10.91    0.90
   2  14  -3   10.88    0.91
   2  14  -3   10.73    0.94
  -2 -14   2   60.34    1.82
  -2 -14   2   56.04    1.32
  -2  14   2   59.37    1.57
  -2  14   2   54.77    1.65
   2 -14  -2   58.05    1.70
   2  14  -2   56.62    1.64
   2  14  -2   56.97    1.60
   2  14  -2   57.02    1.63
  -2 -14   1    0.77    0.46
  -2  14   1    0.36    0.34
  -2  14   1   -0.02    0.39
   2 -14  -1    0.16    0.43
   2  14  -1    0.20    0.41
   2  14  -1    0.20    0.36
   2  14  -1   -0.09    0.35
  -2 -14   0   62.96    1.77
  -2  14   0   62.61    1.44
  -2  14   0   58.02    1.68
   2 -14   0   60.90    1.82
   2  14   0   58.67    1.68
   2  14   0   57.62    1.54
  -2 -14  -1   10.65    0.89
  -2  14  -1   12.03    0.96
  -2  14  -1   10.79    0.88
   2 -14   1   12.15    1.08
   2  14   1    9.93    0.92
   2  14   1   10.74    0.82
  -2 -14  -2   43.31    1.44
  -2  14  -2   42.55    1.52
  -2  14  -2   40.96    1.48
   2 -14   2   45.96    1.71
   2 -14   2   45.66    1.38
   2  14   2   42.95    1.55
   2  14   2   41.07    1.35
  -2 -14  -3   19.52    1.02
  -2  14  -3   19.31    1.16
  -2  14  -3   18.73    1.13
   2 -14   3   18.92    1.25
   2 -14   3   19.50    1.10
   2  14   3   17.91    1.16
   2  14   3   18.29    1.01
  -2  14  -4   19.08    1.19
  -2  14  -4   20.16    1.20
   2 -14   4   20.82    1.35
   2 -14   4   22.14    1.27
   2  14   4   19.61    1.25
   2  14   4   20.39    1.10
  -2  14  -5   -0.14    0.45
  -2  14  -5    0.26    0.49
   2 -14   5    0.31    0.54
   2 -14   5    0.72    0.53
   2  14   5    0.28    0.55
  -2 -15   7    0.36    0.52
  -2 -15   7    0.41    0.56
  -2 -15   7    0.29    0.51
  -2  15   7    0.54    0.58
  -2  15   7   -0.13    0.57
   2  15  -7    0.26    0.55
   2  15  -7    0.77    0.60
  -2 -15   6    0.30    0.52
  -2 -15   6    0.53    0.50
  -2  15   6    0.99    0.59
  -2  15   6    0.17    0.56
   2  15  -6    0.30    0.48
   2  15  -6    0.45    0.53
   2  15  -6    0.60    0.56
  -2 -15   5   56.27    1.95
  -2 -15   5   55.98    1.75
  -2  15   5   53.62    1.85
  -2  15   5   52.30    1.83
   2  15  -5   52.94    1.72
   2  15  -5   51.18    1.79
   2  15  -5   53.91    1.86
  -2 -15   4    4.90    0.79
  -2 -15   4    5.64    0.70
  -2  15   4    5.66    0.79
  -2  15   4    5.45    0.79
   2 -15  -4    6.26    0.78
   2  15  -4    5.75    0.76
   2  15  -4    5.71    0.78
   2  15  -4    6.33    0.84
  -2 -15   3   18.44    1.25
  -2 -15   3   18.88    0.96
  -2  15   3   18.02    1.08
  -2  15   3   16.50    1.13
   2 -15  -3   17.97    1.08
   2  15  -3   17.64    1.09
   2  15  -3   17.78    1.11
   2  15  -3   17.67    1.10
  -2 -15   2   10.61    0.99
  -2  15   2   12.41    0.90
  -2  15   2   10.61    0.94
   2 -15  -2   11.96    0.99
   2  15  -2   10.67    0.95
   2  15  -2   10.91    0.89
   2  15  -2   10.68    0.93
  -2 -15   1   60.65    1.87
  -2  15   1   58.89    1.55
  -2  15   1   56.90    1.72
   2 -15  -1   60.65    1.84
   2  15  -1   57.68    1.71
   2  15  -1   58.80    1.65
   2  15  -1   55.84    1.65
  -2 -15   0   10.71    0.97
  -2  15   0   10.28    0.76
  -2  15   0   10.12    0.94
   2 -15   0   10.82    1.05
   2  15   0    9.53    0.93
   2  15   0    9.39    0.83
  -2 -15  -1   73.52    1.93
  -2  15  -1   70.90    1.93
   2 -15   1   73.60    2.12
   2  15   1   72.40    1.97
   2  15   1   71.33    1.77
  -2 -15  -2    9.52    0.88
  -2  15  -2    7.20    0.87
  -2  15  -2    7.27    0.87
   2 -15   2    7.79    0.94
   2  15   2    7.93    0.94
   2  15   2    6.86    0.80
  -2 -15  -3   68.09    1.80
  -2  15  -3   65.88    1.98
  -2  15  -3   63.97    1.94
   2 -15   3   69.27    2.17
   2 -15   3   69.61    1.84
   2  15   3   65.57    2.02
   2  15   3   66.45    1.79
  -2  15  -4    1.55    0.59
  -2  15  -4    2.10    0.64
   2 -15   4    2.37    0.71
   2 -15   4    1.38    0.56
   2  15   4    1.27    0.58
   2  15   4    2.47    0.60
  -2  15  -5   11.24    1.09
  -2  15  -5   10.61    1.08
   2 -15   5   10.47    1.16
   2 -15   5   10.22    1.12
   2  15   5    9.96    1.15
  -2 -16   6    0.72    0.59
  -2 -16   6    0.49    0.52
  -2  16   6    0.46    0.55
  -2  16   6    0.40    0.58
   2  16  -6    0.86    0.53
   2  16  -6    0.40    0.53
   2  16  -6    0.18    0.55
  -2 -16   5    3.55    0.78
  -2 -16   5    4.21    0.70
  -2  16   5    4.24    0.78
  -2  16   5    4.67    0.83
   2  16  -5    4.21    0.72
   2  16  -5    4.42    0.78
   2  16  -5    4.55    0.79
  -2 -16   4    0.27    0.52
  -2 -16   4    0.79    0.54
  -2  16   4    1.19    0.54
  -2  16   4    0.19    0.51
   2 -16  -4    0.87    0.46
   2  16  -4    1.47    0.55
   2  16  -4    0.46    0.49
   2  16  -4    0.55    0.53
  -2 -16   3    3.38    0.73
  -2  16   3    3.05    0.64
  -2  16   3    2.34    0.64
   2 -16  -3    3.18    0.64
   2  16  -3    2.49    0.60
   2  16  -3    2.89    0.62
   2  16  -3    3.08    0.65
  -2 -16   2   16.70    1.22
  -2  16   2   15.39    1.01
  -2  16   2   14.82    1.09
   2 -16  -2   15.87    1.13
   2  16  -2   16.10    1.12
   2  16  -2   14.33    1.03
   2  16  -2   14.18    1.03
  -2 -16   1    0.02    0.45
  -2  16   1    0.14    0.38
  -2  16   1    0.22    0.46
   2 -16  -1    0.16    0.47
   2  16  -1   -0.32    0.40
   2  16  -1    0.58    0.42
  -2 -16   0   25.20    1.34
  -2  16   0   23.91    1.26
   2 -16   0   26.19    1.40
   2  16   0   26.28    1.31
   2  16   0   27.27    1.25
  -2 -16  -1    0.31    0.44
  -2  16  -1   -0.05    0.44
   2 -16   1    0.36    0.52
   2  16   1    0.29    0.47
   2  16   1    0.36    0.42
  -2 -16  -2    1.79    0.55
  -2  16  -2    2.05    0.63
  -2  16  -2    2.20    0.61
   2 -16   2    2.01    0.65
   2  16   2    1.83    0.60
   2  16   2    1.78    0.53
  -2 -16  -3   10.63    0.91
  -2  16  -3   10.14    1.02
  -2  16  -3    9.95    1.02
   2 -16   3   10.52    1.13
   2  16   3   10.12    1.09
   2  16   3   10.79    0.95
  -2  16  -4    5.12    0.84
  -2  16  -4    5.30    0.84
   2 -16   4    5.98    0.94
   2 -16   4    5.82    0.81
   2  16   4    4.21    0.80
   2  16   4    5.43    1.04
  -2 -17   5   18.77    1.39
  -2  17   5   21.20    1.39
  -2  17   5   20.03    1.36
   2  17  -5   20.83    1.28
   2  17  -5   19.37    1.31
   2  17  -5   21.00    1.42
  -2 -17   4    0.78    0.57
  -2  17   4    0.71    0.54
  -2  17   4    0.69    0.56
   2 -17  -4    0.48    0.60
   2  17  -4    0.39    0.49
   2  17  -4    0.30    0.50
   2  17  -4    0.83    0.56
  -2 -17   3   11.87    1.19
  -2  17   3   12.78    1.07
  -2  17   3   13.79    1.16
   2 -17  -3   14.10    1.10
   2  17  -3   12.72    1.07
   2  17  -3   13.29    1.09
   2  17  -3   13.14    1.13
  -2 -17   2    5.96    0.88
  -2  17   2    6.15    0.77
  -2  17   2    4.99    0.79
   2 -17  -2    5.91    0.85
   2  17  -2    4.84    0.76
   2  17  -2    6.21    0.81
   2  17  -2    4.97    0.75
  -2 -17   1   70.78    2.16
  -2  17   1   69.23    1.99
  -2  17   1   64.53    2.00
   2 -17  -1   68.14    2.10
   2  17  -1   65.25    1.96
   2  17  -1   64.55    1.88
  -2 -17   0    1.63    0.59
  -2  17   0    1.47    0.56
   2 -17   0    2.20    0.68
   2  17   0    1.19    0.54
   2  17   0    1.99    0.56
  -2 -17  -1    6.75    0.85
  -2  17  -1    7.32    0.90
   2 -17   1    7.04    0.95
   2  17   1    6.14    0.84
   2  17   1    7.22    0.87
  -2 -17  -2    0.56    0.49
  -2  17  -2    1.32    0.60
   2 -17   2    0.72    0.59
   2  17   2    0.82    0.54
   2  17   2    1.84    0.56
  -2 -17  -3   21.36    1.20
  -2  17  -3   20.41    1.36
  -2  17  -3   22.12    1.38
   2 -17   3   20.22    1.46
   2  17   3   22.44    1.42
   2  17   3   22.16    1.25
  -2  17  -4    7.31    0.97
  -2  17  -4    8.43    1.02
   2 -17   4    7.83    1.07
   2  17   4    8.56    1.07
  -2 -18   4    9.41    1.15
  -2  18   4    8.56    1.02
  -2  18   4    8.99    1.07
   2  18  -4    8.04    0.95
   2  18  -4    8.68    1.05
   2  18  -4    8.02    1.00
  -2 -18   3    2.53    0.75
  -2  18   3    2.32    0.67
  -2  18   3    1.88    0.64
   2 -18  -3    2.14    0.64
   2  18  -3    1.66    0.62
   2  18  -3    2.64    0.66
   2  18  -3    2.57    0.68
  -2 -18   2   22.74    1.48
  -2  18   2   20.84    1.23
  -2  18   2   20.69    1.32
   2 -18  -2   22.70    1.40
   2  18  -2   18.75    1.26
   2  18  -2   19.53    1.25
   2  18  -2   19.27    1.24
  -2 -18   1    0.25    0.52
  -2  18   1    0.33    0.51
   2 -18  -1    0.55    0.55
   2  18  -1   -0.10    0.42
   2  18  -1   -0.02    0.45
  -2 -18   0   33.39    1.61
  -2  18   0   32.99    1.58
   2 -18   0   34.41    1.70
   2  18   0   32.45    1.54
   2  18   0   34.44    1.50
  -2 -18  -1    2.13    0.64
  -2  18  -1    1.92    0.66
   2 -18   1    1.13    0.64
   2  18   1    1.57    0.63
   2  18   1    2.26    0.62
  -2 -18  -2    4.35    0.75
  -2  18  -2    5.03    0.84
   2 -18   2    4.22    0.87
   2  18   2    4.33    0.79
   2  18   2    3.99    0.73
  -2  18  -3    4.58    0.85
  -2  18  -3    5.12    0.86
   2 -18   3    5.06    0.92
   2  18   3    5.37    0.91
   2  18   3    6.06    0.85
  -2 -19   3    5.46    0.97
  -2  19   3    5.90    0.89
  -2  19   3    7.25    1.00
   2 -19  -3    5.52    0.85
   2  19  -3    7.89    0.99
   2  19  -3    5.58    0.88
   2  19  -3    6.35    0.92
  -2 -19   2    4.26    0.87
  -2  19   2    2.92    0.74
   2 -19  -2    3.69    0.78
   2  19  -2    3.73    0.76
   2  19  -2    4.41    0.79
  -2 -19   1    5.82    0.94
  -2  19   1    4.66    0.84
   2 -19  -1    4.96    0.88
   2  19  -1    5.63    0.86
   2  19  -1    5.21    0.81
  -2 -19   0    0.89    0.59
  -2  19   0    0.58    0.56
   2 -19   0    1.17    0.65
   2  19   0    0.87    0.56
   2  19   0    1.11    0.56
  -2 -19  -1   25.05    1.45
  -2  19  -1   24.61    1.50
   2 -19   1   27.70    1.67
   2  19   1   26.64    1.53
   2  19   1   27.21    1.41
  -3   0  10   27.78    1.50
  -3   0  10   26.48    1.42
  -3   0  10   27.89    1.56
  -3   0  10   25.09    1.50
  -3   0  10   26.87    1.57
   3   0 -10   26.47    1.47
   3   0 -10   28.54    1.51
   3   0 -10   25.71    1.47
  -3   0   9   -0.06    0.46
  -3   0   9   -0.18    0.44
  -3   0   9   -0.16    0.47
  -3   0   9   -0.11    0.47
  -3   0   9    0.36    0.53
   3   0  -9   -0.12    0.45
   3   0  -9   -0.17    0.44
   3   0  -9   -0.08    0.48
  -3   0   8   53.26    1.69
  -3   0   8   54.90    1.64
  -3   0   8   55.09    1.75
  -3   0   8   52.88    1.73
  -3   0   8   54.45    1.76
   3   0  -8   50.50    1.62
   3   0  -8   53.67    1.67
   3   0  -8   51.99    1.66
  -3   0   7    0.13    0.38
  -3   0   7   -0.10    0.32
  -3   0   7    0.48    0.39
  -3   0   7    0.65    0.43
  -3   0   7   -0.45    0.35
   3   0  -7   -0.23    0.35
   3   0  -7   -0.28    0.36
   3   0  -7   -0.18    0.34
  -3   0   6   78.24    1.68
  -3   0   6   78.77    1.02
  -3   0   6   77.35    1.59
  -3   0   6   76.15    1.65
  -3   0   6   77.47    1.66
  -3   0   6   77.10    1.69
   3   0  -6   79.71    1.69
   3   0  -6   78.39    1.65
   3   0  -6   78.19    1.65
  -3   0   5   -0.05    0.28
  -3   0   5    0.22    0.18
  -3   0   5    0.02    0.25
  -3   0   5   -0.01    0.27
  -3   0   5    0.17    0.29
  -3   0   5   -0.04    0.26
   3   0  -5   -0.11    0.28
   3   0  -5    0.05    0.27
   3   0  -5    0.02    0.27
  -3   0   4    4.50    0.49
  -3   0   4    4.42    0.46
  -3   0   4    4.25    0.37
  -3   0   4    4.80    0.47
  -3   0   4    4.27    0.49
  -3   0   4    4.65    0.46
  -3   0   4    4.17    0.46
   3   0  -4    4.39    0.49
   3   0  -4    4.49    0.45
   3   0  -4    5.49    0.48
  -3   0   3   -0.02    0.22
  -3   0   3    0.10    0.20
  -3   0   3    0.00    0.20
  -3   0   3    0.10    0.22
  -3   0   3   -0.04    0.21
  -3   0   3    0.04    0.22
  -3   0   3    0.11    0.22
   3   0  -3    0.00    0.22
   3   0  -3    0.03    0.19
   3   0  -3    0.08    0.19
  -3   0   2  867.82    4.50
  -3   0   2  858.15    5.63
  -3   0   2  831.02    5.64
  -3   0   2  838.24    3.68
  -3   0   2  850.55    4.47
  -3   0   2  830.59    5.68
   3   0  -2  840.66    4.46
   3   0  -2  845.01    5.06
   3   0  -2  823.11    5.59
   3   0  -2  868.91    4.17
  -3   0   1   -0.02    0.12
  -3   0   1    0.05    0.22
  -3   0   1    0.18    0.22
  -3   0   1   -0.09    0.22
  -3   0   1    0.02    0.23
  -3   0   1    0.01    0.22
   3   0  -1   -0.06    0.16
   3   0  -1    0.07    0.12
   3   0  -1    0.01    0.22
   3   0  -1   -0.01    0.21
   3   0  -1    0.06    0.22
   3   0  -1    0.04    0.12
  -3   0   0  720.94    3.56
  -3   0   0  675.32    3.44
   3   0   0  716.38    3.70
   3   0   0  694.65    4.36
   3   0   0  695.73    3.48
   3   0   0  687.95    4.19
  -3   0  -1    0.04    0.09
  -3   0  -1    0.11    0.22
   3   0   1    0.03    0.15
   3   0   1    0.20    0.25
   3   0   1    0.29    0.25
   3   0   1   -0.17    0.21
  -3   0  -2  234.85    1.47
  -3   0  -2  243.62    2.22
  -3   0  -2  235.31    1.34
   3   0   2  241.95    1.63
   3   0   2  238.78    2.43
   3   0   2  231.98    2.42
   3   0   2  232.99    2.42
   3   0   2  237.26    2.42
  -3   0  -3    0.01    0.17
  -3   0  -3    0.35    0.25
  -3   0  -3    0.04    0.16
   3   0   3    0.01    0.18
   3   0   3    0.27    0.34
   3   0   3   -0.13    0.32
   3   0   3   -0.03    0.34
   3   0   3    0.06    0.34
  -3   0  -4  364.80    2.69
  -3   0  -4  377.87    2.93
  -3   0  -4  366.16    2.57
   3   0   4  377.34    2.64
   3   0   4  358.68    3.58
   3   0   4  362.95    3.70
   3   0   4  355.81    3.65
   3   0   4  358.48    3.64
  -3   0  -5   -0.19    0.26
   3   0   5    0.27    0.47
   3   0   5   -0.29    0.43
   3   0   5    0.26    0.46
   3   0   5    0.80    0.48
   3   0   6  210.50    3.30
   3   0   6  210.47    3.42
   3   0   6  210.27    3.40
   3   0   6  214.83    3.43
   3   0   7    0.76    0.56
   3   0   7    0.08    0.53
   3   0   7    0.19    0.57
   3   0   7    0.35    0.55
   3   0   8   32.86    1.67
   3   0   8   28.94    1.68
   3   0   8   31.95    1.71
   3   0   8   30.99    1.73
  -3  -1  10   -0.31    0.48
  -3  -1  10   -0.02    0.50
  -3  -1  10   -0.31    0.49
  -3  -1  10    0.49    0.60
  -3  -1  10    0.10    0.58
  -3   1  10   -0.01    0.52
  -3   1  10   -0.12    0.44
  -3   1  10   -0.31    0.48
  -3   1  10   -0.21    0.50
  -3   1  10   -0.14    0.53
   3  -1 -10   -0.36    0.47
   3  -1 -10    0.36    0.50
   3  -1 -10   -0.17    0.53
   3   1 -10    0.02    0.48
   3   1 -10    0.33    0.54
   3   1 -10   -0.01    0.52
  -3  -1   9   91.31    2.26
  -3  -1   9   88.20    2.24
  -3  -1   9   90.18    2.39
  -3  -1   9   93.52    2.43
  -3  -1   9   92.70    2.45
  -3   1   9   89.84    2.28
  -3   1   9   92.76    2.19
  -3   1   9   92.18    2.35
  -3   1   9   87.90    2.30
  -3   1   9   90.23    2.40
   3  -1  -9   86.13    2.23
   3  -1  -9   86.53    2.24
   3  -1  -9   87.12    2.26
   3   1  -9   86.06    2.20
   3   1  -9   88.59    2.26
   3   1  -9   87.77    2.26
  -3  -1   8   15.12    1.06
  -3  -1   8   16.15    1.05
  -3  -1   8   14.78    1.07
  -3  -1   8   16.75    1.14
  -3  -1   8   15.76    1.09
  -3   1   8   15.65    1.07
  -3   1   8   16.29    1.00
  -3   1   8   15.53    1.08
  -3   1   8   16.55    1.06
  -3   1   8   15.97    1.12
   3  -1  -8   14.47    1.03
   3  -1  -8   15.72    1.07
   3  -1  -8   15.27    1.03
   3   1  -8   15.00    1.04
   3   1  -8   16.92    1.08
   3   1  -8   14.98    1.03
  -3  -1   7   70.77    1.75
  -3  -1   7   68.96    1.70
  -3  -1   7   67.88    1.76
  -3  -1   7   68.67    1.78
  -3  -1   7   67.41    1.76
  -3   1   7   69.15    1.74
  -3   1   7   67.31    1.59
  -3   1   7   67.24    1.71
  -3   1   7   68.85    1.71
  -3   1   7   66.24    1.75
   3  -1  -7   68.06    1.73
   3  -1  -7   65.40    1.68
   3  -1  -7   67.48    1.70
   3   1  -7   67.50    1.70
   3   1  -7   65.19    1.67
   3   1  -7   66.13    1.69
  -3  -1   6    2.19    0.46
  -3  -1   6    2.03    0.28
  -3  -1   6    2.49    0.47
  -3  -1   6    2.07    0.46
  -3  -1   6    2.16    0.50
  -3  -1   6    1.69    0.44
  -3   1   6    2.17    0.44
  -3   1   6    2.09    0.41
  -3   1   6    1.85    0.42
  -3   1   6    2.08    0.45
  -3   1   6    2.40    0.47
   3  -1  -6    1.57    0.42
   3  -1  -6    1.85    0.43
   3  -1  -6    1.70    0.42
   3   1  -6    1.78    0.44
   3   1  -6    1.94    0.44
   3   1  -6    2.09    0.46
  -3  -1   5  166.09    2.17
  -3  -1   5  170.42    1.60
  -3  -1   5  168.63    2.14
  -3  -1   5  166.65    2.19
  -3  -1   5  164.55    2.17
  -3  -1   5  164.58    2.17
  -3   1   5  170.93    2.22
  -3   1   5  166.56    2.14
  -3   1   5  171.01    1.48
  -3   1   5  168.62    2.02
  -3   1   5  169.53    2.13
  -3   1   5  167.07    2.10
  -3   1   5  168.80    2.16
   3  -1  -5  169.20    2.21
   3  -1  -5  169.91    2.16
   3  -1  -5  165.89    2.14
   3   1  -5  164.73    2.16
   3   1  -5  166.54    2.12
   3   1  -5  167.54    2.15
  -3  -1   4   22.71    0.81
  -3  -1   4   22.26    0.65
  -3  -1   4   20.50    0.76
  -3  -1   4   22.67    0.81
  -3  -1   4   22.08    0.79
  -3   1   4   22.69    0.81
  -3   1   4   21.88    0.78
  -3   1   4   22.10    0.61
  -3   1   4   21.54    0.73
  -3   1   4   21.78    0.75
  -3   1   4   22.44    0.75
   3  -1  -4   21.93    0.81
   3  -1  -4   21.69    0.77
   3  -1  -4   21.96    0.76
   3   1  -4   21.37    0.79
   3   1  -4   22.04    0.75
   3   1  -4   22.86    0.77
  -3  -1   3  165.39    1.63
  -3  -1   3  159.89    1.76
  -3  -1   3  158.89    1.77
  -3  -1   3  156.80    1.75
  -3  -1   3  157.61    1.76
  -3   1   3  165.27    1.74
  -3   1   3  164.72    1.65
  -3   1   3  167.72    1.60
  -3   1   3  157.21    1.66
  -3   1   3  160.39    1.70
  -3   1   3  159.55    1.69
  -3   1   3  161.36    1.71
   3  -1  -3  166.33    1.74
   3  -1  -3  168.75    1.66
   3  -1  -3  163.41    1.65
   3   1  -3  162.74    1.76
   3   1  -3  166.62    1.62
   3   1  -3  166.27    1.63
  -3  -1   2   22.23    0.69
  -3  -1   2   21.89    0.69
  -3  -1   2   22.74    0.70
  -3  -1   2   20.75    0.67
  -3  -1   2   21.57    0.68
  -3   1   2   23.08    0.63
  -3   1   2   23.23    0.58
  -3   1   2   21.74    0.66
  -3   1   2   21.26    0.65
  -3   1   2   20.81    0.65
  -3   1   2   22.09    0.67
  -3   1   2   21.92    0.66
   3  -1  -2   22.60    0.61
   3  -1  -2   23.99    0.58
   3  -1  -2   21.29    0.65
   3  -1  -2   22.08    0.56
   3   1  -2   22.90    0.65
   3   1  -2   22.12    0.53
   3   1  -2   21.52    0.69
   3   1  -2   22.71    0.55
  -3  -1   1  927.56    6.65
  -3  -1   1  918.62    6.19
  -3  -1   1  918.74    5.16
  -3  -1   1  897.79    6.41
  -3  -1   1  910.03    7.24
  -3   1   1  932.17    4.90
  -3   1   1  930.01    6.65
  -3   1   1  907.75    6.85
  -3   1   1  902.07    7.02
  -3   1   1  903.78    6.02
   3  -1  -1  943.05    5.18
   3  -1  -1  913.94    6.75
   3  -1  -1  893.20    6.58
   3  -1  -1  894.68    5.78
   3   1  -1  913.12    5.67
   3   1  -1  941.20    3.81
   3   1  -1  907.56    5.76
   3   1  -1  909.32    4.56
   3   1  -1  905.32    6.80
   3   1  -1  935.11    3.91
  -3  -1   0   65.52    1.13
  -3  -1   0   62.23    1.09
  -3   1   0   62.13    0.58
  -3   1   0   65.91    1.13
   3  -1   0   63.99    0.67
   3  -1   0   62.38    1.10
   3  -1   0   61.92    1.08
   3  -1   0   61.82    1.05
   3   1   0   65.64    0.88
   3   1   0   59.65    1.07
   3   1   0   61.55    1.09
   3   1   0   61.11    1.09
  -3  -1  -1  108.33    1.45
  -3   1  -1  105.72    0.86
  -3   1  -1  108.39    1.48
  -3   1  -1  107.41    0.75
   3  -1   1  110.45    0.84
   3  -1   1  104.97    1.52
   3  -1   1  106.62    1.51
   3  -1   1  106.39    1.47
   3   1   1  108.59    1.13
   3   1   1  104.20    1.47
   3   1   1  104.30    1.50
   3   1   1  107.45    1.52
  -3  -1  -2    0.63    0.16
  -3  -1  -2    0.62    0.26
  -3  -1  -2    0.70    0.15
  -3   1  -2    0.72    0.18
  -3   1  -2    0.90    0.27
  -3   1  -2    0.99    0.18
   3  -1   2    0.78    0.17
   3  -1   2    0.45    0.32
   3  -1   2    0.79    0.32
   3  -1   2    0.38    0.31
   3  -1   2    0.60    0.30
   3   1   2    0.55    0.20
   3   1   2    0.60    0.30
   3   1   2    1.03    0.32
   3   1   2    0.66    0.31
   3   1   2    0.80    0.33
  -3  -1  -3   70.65    1.01
  -3  -1  -3   73.39    1.28
  -3  -1  -3   70.38    0.95
  -3   1  -3   68.36    1.06
  -3   1  -3   72.87    1.32
  -3   1  -3   70.69    1.01
   3  -1   3   73.42    0.97
   3  -1   3   69.85    1.53
   3  -1   3   68.09    1.52
   3  -1   3   70.16    1.51
   3   1   3   71.03    1.13
   3   1   3   71.83    1.50
   3   1   3   68.52    1.51
   3   1   3   69.62    1.51
   3   1   3   70.73    1.55
  -3  -1  -4   25.43    0.77
  -3  -1  -4   26.77    0.84
  -3  -1  -4   25.90    0.74
  -3   1  -4   25.50    0.80
  -3   1  -4   27.98    0.90
  -3   1  -4   25.85    0.77
   3  -1   4   26.99    0.73
   3  -1   4   25.12    1.12
   3  -1   4   28.15    1.19
   3  -1   4   25.80    1.17
   3  -1   4   26.38    1.12
   3   1   4   27.03    0.83
   3   1   4   26.23    1.11
   3   1   4   26.31    1.13
   3   1   4   27.20    1.18
   3   1   4   26.45    1.16
  -3  -1  -5   24.03    0.87
  -3   1  -5   23.61    0.89
  -3   1  -5   27.05    1.02
  -3   1  -5   23.76    1.12
   3  -1   5   24.13    0.90
   3  -1   5   25.87    1.28
   3  -1   5   24.85    1.25
   3  -1   5   23.83    1.26
   3  -1   5   24.91    1.21
   3   1   5   25.04    0.90
   3   1   5   22.98    1.19
   3   1   5   23.65    1.21
   3   1   5   24.14    1.25
   3   1   5   25.62    1.25
   3  -1   6   13.40    1.13
   3  -1   6   10.86    1.10
   3  -1   6   12.21    1.09
   3  -1   6   11.62    1.10
   3   1   6   11.98    1.06
   3   1   6   11.27    1.06
   3   1   6   11.30    1.10
   3   1   6   11.75    1.08
   3  -1   7   73.05    2.21
   3  -1   7   72.35    2.24
   3  -1   7   76.99    2.34
   3  -1   7   80.29    2.33
   3   1   7   74.53    2.16
   3   1   7   74.94    2.28
   3   1   7   75.19    2.29
   3   1   7   76.36    2.29
   3  -1   8    2.36    0.72
   3  -1   8    2.02    0.71
   3  -1   8    1.74    0.74
   3  -1   8    1.48    0.71
   3   1   8    1.65    0.64
   3   1   8    1.89    0.70
   3   1   8    2.28    0.76
   3   1   8    2.35    0.75
  -3  -2  10   53.15    1.90
  -3  -2  10   48.73    1.89
  -3  -2  10   52.14    2.04
  -3  -2  10   51.22    2.03
  -3  -2  10   48.78    2.01
  -3   2  10   49.67    1.91
  -3   2  10   50.58    1.75
  -3   2  10   50.11    1.91
  -3   2  10   50.79    1.91
  -3   2  10   46.28    1.91
   3  -2 -10   50.58    1.91
   3  -2 -10   49.76    1.91
   3  -2 -10   50.09    1.94
   3   2 -10   51.76    1.89
   3   2 -10   49.48    1.89
   3   2 -10   49.50    1.90
  -3  -2   9   -0.14    0.45
  -3  -2   9    0.04    0.46
  -3  -2   9   -0.22    0.48
  -3  -2   9    0.64    0.56
  -3  -2   9    0.37    0.53
  -3   2   9    0.52    0.50
  -3   2   9    0.43    0.41
  -3   2   9    0.71    0.52
  -3   2   9    0.21    0.50
  -3   2   9    0.16    0.50
   3  -2  -9   -0.08    0.45
   3  -2  -9    0.08    0.46
   3  -2  -9    0.13    0.49
   3   2  -9    0.22    0.46
   3   2  -9    0.03    0.46
   3   2  -9   -0.04    0.48
  -3  -2   8  107.53    2.27
  -3  -2   8  107.76    2.34
  -3  -2   8  109.81    2.44
  -3  -2   8  108.85    2.44
  -3  -2   8  110.22    2.42
  -3   2   8  110.52    2.34
  -3   2   8  109.69    2.12
  -3   2   8  105.63    2.27
  -3   2   8  109.33    2.28
  -3   2   8  106.55    2.38
   3  -2  -8  107.90    2.31
   3  -2  -8  108.04    2.32
   3  -2  -8  100.77    2.24
   3   2  -8  103.48    2.24
   3   2  -8  104.50    2.27
   3   2  -8  106.28    2.31
  -3  -2   7   75.52    1.80
  -3  -2   7   76.76    1.82
  -3  -2   7   75.77    1.86
  -3  -2   7   79.01    1.93
  -3  -2   7   75.69    1.86
  -3   2   7   78.85    1.85
  -3   2   7   76.41    1.64
  -3   2   7   76.42    1.78
  -3   2   7   78.61    1.79
  -3   2   7   79.15    1.88
   3  -2  -7   75.85    1.81
   3  -2  -7   76.27    1.81
   3   2  -7   76.46    1.80
   3   2  -7   75.43    1.79
   3   2  -7   75.34    1.81
  -3  -2   6  264.04    2.99
  -3  -2   6  257.40    2.02
  -3  -2   6  255.37    2.95
  -3  -2   6  263.91    3.07
  -3  -2   6  260.89    3.05
  -3  -2   6  255.50    3.01
  -3   2   6  258.84    3.00
  -3   2   6  254.69    2.93
  -3   2   6  252.62    2.63
  -3   2   6  257.66    2.85
  -3   2   6  257.54    2.82
  -3   2   6  264.14    2.99
   3  -2  -6  258.72    2.95
   3  -2  -6  253.82    2.94
   3   2  -6  259.63    2.97
   3   2  -6  251.55    2.90
   3   2  -6  255.96    2.94
  -3  -2   5   44.24    1.19
  -3  -2   5   43.99    0.90
  -3  -2   5   43.85    1.17
  -3  -2   5   44.36    1.21
  -3  -2   5   43.80    1.19
  -3  -2   5   42.71    1.18
  -3   2   5   44.59    1.20
  -3   2   5   45.07    1.18
  -3   2   5   42.97    0.76
  -3   2   5   42.24    1.03
  -3   2   5   42.12    1.08
  -3   2   5   44.01    1.10
  -3   2   5   42.83    1.14
   3  -2  -5   44.46    1.17
   3  -2  -5   43.53    1.16
   3   2  -5   44.16    1.18
   3   2  -5   44.16    1.15
   3   2  -5   44.80    1.18
  -3  -2   4  724.07    3.48
  -3  -2   4  693.90    4.02
  -3  -2   4  705.54    4.10
  -3  -2   4  698.80    4.07
  -3  -2   4  699.46    4.06
  -3   2   4  729.88    4.09
  -3   2   4  704.13    3.92
  -3   2   4  719.64    3.15
  -3   2   4  700.13    3.61
  -3   2   4  700.85    3.76
  -3   2   4  697.91    3.72
  -3   2   4  699.12    3.85
   3  -2  -4  716.30    3.96
   3  -2  -4  711.50    3.96
   3   2  -4  703.91    4.05
   3   2  -4  721.98    3.89
   3   2  -4  710.48    3.89
  -3  -2   3    0.95    0.25
  -3  -2   3    0.54    0.25
  -3  -2   3    0.93    0.28
  -3  -2   3    0.75    0.28
  -3  -2   3    0.95    0.27
  -3   2   3    0.75    0.25
  -3   2   3    0.60    0.24
  -3   2   3    0.94    0.23
  -3   2   3    1.10    0.26
  -3   2   3    0.74    0.24
  -3   2   3    1.20    0.27
  -3   2   3    1.09    0.26
   3  -2  -3    0.79    0.24
   3   2  -3    1.00    0.29
   3   2  -3    0.86    0.24
   3   2  -3    1.00    0.24
  -3  -2   2  565.47    3.12
  -3  -2   2  545.00    3.10
  -3  -2   2  538.94    3.08
  -3  -2   2  543.70    3.09
  -3  -2   2  545.48    3.10
  -3   2   2  558.94    2.71
  -3   2   2  545.67    2.63
  -3   2   2  574.10    3.06
  -3   2   2  550.20    2.90
  -3   2   2  548.45    2.86
  -3   2   2  550.50    2.87
  -3   2   2  548.26    2.82
   3  -2  -2  567.55    2.73
   3  -2  -2  543.18    2.84
   3  -2  -2  543.15    2.81
   3   2  -2  554.68    2.99
   3   2  -2  566.31    2.41
   3   2  -2  538.66    3.08
   3   2  -2  567.20    2.50
  -3  -2   1    1.37    0.29
  -3  -2   1    1.19    0.27
  -3  -2   1    1.41    0.29
  -3  -2   1    1.73    0.30
  -3  -2   1    1.66    0.30
  -3   2   1    1.62    0.21
  -3   2   1    1.79    0.31
  -3   2   1    1.81    0.30
  -3   2   1    1.41    0.27
  -3   2   1    1.66    0.29
  -3   2   1    1.28    0.25
   3  -2  -1    1.42    0.21
   3  -2  -1    2.04    0.31
   3  -2  -1    1.51    0.27
   3  -2  -1    1.64    0.26
   3   2  -1    1.52    0.26
   3   2  -1    1.54    0.15
   3   2  -1    1.29    0.28
   3   2  -1    1.22    0.28
   3   2  -1    1.45    0.17
  -3  -2   0  299.61    2.34
  -3  -2   0  296.02    2.29
  -3   2   0  293.23    1.52
  -3   2   0  298.25    2.38
   3  -2   0  299.94    1.19
   3  -2   0  293.13    2.31
   3  -2   0  297.02    2.26
   3  -2   0  296.51    2.15
   3   2   0  297.26    1.98
   3   2   0  287.77    2.26
   3   2   0  288.36    2.30
   3   2   0  293.08    2.33
  -3  -2  -1   88.91    1.33
  -3   2  -1   85.96    0.91
  -3   2  -1   86.90    1.36
  -3   2  -1   86.31    0.83
   3  -2   1   84.36    1.39
   3  -2   1   84.42    1.36
   3  -2   1   83.26    1.35
   3  -2   1   86.79    1.32
   3   2   1   87.70    1.13
   3   2   1   84.57    1.33
   3   2   1   84.51    1.37
   3   2   1   84.48    1.38
  -3  -2  -2  315.47    1.60
  -3  -2  -2  321.42    2.53
  -3  -2  -2  316.09    1.52
  -3   2  -2  311.03    1.97
  -3   2  -2  322.34    2.67
  -3   2  -2  311.19    1.83
   3  -2   2  307.80    2.83
   3  -2   2  313.98    2.83
   3  -2   2  301.76    2.78
   3  -2   2  307.67    2.71
   3   2   2  319.45    2.26
   3   2   2  305.66    2.66
   3   2   2  306.73    2.77
   3   2   2  312.28    2.79
   3   2   2  307.82    2.81
  -3  -2  -3   13.49    0.50
  -3  -2  -3   13.25    0.62
  -3  -2  -3   12.83    0.47
  -3   2  -3   14.25    0.57
  -3   2  -3   14.89    0.70
  -3   2  -3   13.16    0.52
   3  -2   3   14.09    0.43
   3  -2   3   13.75    0.84
   3  -2   3   13.23    0.81
   3  -2   3   13.49    0.82
   3  -2   3   11.63    0.75
   3   2   3   13.72    0.62
   3   2   3   13.25    0.77
   3   2   3   13.80    0.82
   3   2   3   12.89    0.78
   3   2   3   14.32    0.83
  -3  -2  -4   26.44    0.77
  -3  -2  -4   28.07    0.85
  -3  -2  -4   27.57    0.77
  -3   2  -4   27.44    0.85
  -3   2  -4   27.74    0.93
  -3   2  -4   27.17    0.81
   3  -2   4   28.30    0.94
   3  -2   4   27.59    1.18
   3  -2   4   26.13    1.18
   3  -2   4   28.04    1.22
   3  -2   4   28.29    1.14
   3   2   4   28.24    0.89
   3   2   4   27.12    1.11
   3   2   4   28.91    1.19
   3   2   4   27.84    1.19
  -3  -2  -5    0.00    0.30
  -3   2  -5   -0.36    0.26
  -3   2  -5    0.11    0.28
   3  -2   5   -0.19    0.27
   3  -2   5    0.46    0.49
   3  -2   5    0.45    0.49
   3  -2   5    0.67    0.49
   3  -2   5   -0.01    0.43
   3   2   5    0.30    0.30
   3   2   5    0.50    0.46
   3   2   5   -0.44    0.43
   3   2   5    0.18    0.48
   3   2   5    0.13    0.43
  -3   2  -6   55.61    2.04
   3  -2   6   56.65    1.89
   3  -2   6   55.01    1.89
   3  -2   6   55.21    1.88
   3  -2   6   57.80    1.89
   3   2   6   50.81    1.72
   3   2   6   55.41    1.84
   3   2   6   55.85    1.86
   3   2   6   54.22    1.84
   3  -2   7    0.28    0.54
   3  -2   7   -0.02    0.50
   3  -2   7    0.51    0.62
   3  -2   7    0.20    0.56
   3   2   7    0.48    0.52
   3   2   7    0.57    0.57
   3   2   7    0.09    0.54
   3   2   7    0.05    0.52
   3  -2   8   22.52    1.51
   3  -2   8   23.31    1.56
   3  -2   8   23.70    1.59
   3  -2   8   23.10    1.51
   3   2   8   23.99    1.44
   3   2   8   24.18    1.56
   3   2   8   22.51    1.53
   3   2   8   21.33    1.53
  -3  -3  10    0.33    0.55
  -3  -3  10    0.59    0.59
  -3  -3  10    0.12    0.57
  -3  -3  10    0.13    0.59
  -3   3  10    0.45    0.55
  -3   3  10    0.45    0.51
  -3   3  10    0.26    0.52
  -3   3  10    0.36    0.58
   3  -3 -10    0.09    0.51
   3  -3 -10    0.12    0.53
   3  -3 -10    0.56    0.56
   3   3 -10    0.22    0.49
   3   3 -10   -0.23    0.48
   3   3 -10    0.16    0.54
  -3  -3   9   38.53    1.65
  -3  -3   9   38.47    1.68
  -3  -3   9   41.57    1.74
  -3  -3   9   40.15    1.70
  -3   3   9   40.56    1.63
  -3   3   9   38.56    1.42
  -3   3   9   40.95    1.61
  -3   3   9   38.95    1.57
  -3   3   9   38.06    1.63
   3  -3  -9   38.59    1.61
   3  -3  -9   38.36    1.63
   3   3  -9   37.84    1.55
   3   3  -9   36.74    1.56
   3   3  -9   37.92    1.59
  -3  -3   8    6.15    0.79
  -3  -3   8    5.74    0.77
  -3  -3   8    6.67    0.86
  -3  -3   8    5.57    0.77
  -3   3   8    4.95    0.73
  -3   3   8    7.09    0.74
  -3   3   8    5.31    0.72
  -3   3   8    5.98    0.75
  -3   3   8    6.44    0.82
   3  -3  -8    4.79    0.71
   3  -3  -8    6.26    0.80
   3   3  -8    5.98    0.75
   3   3  -8    5.38    0.74
   3   3  -8    5.68    0.77
  -3  -3   7   59.05    1.67
  -3  -3   7   58.51    1.69
  -3  -3   7   58.06    1.68
  -3  -3   7   60.83    1.69
  -3   3   7   61.83    1.69
  -3   3   7   56.36    1.61
  -3   3   7   56.82    1.39
  -3   3   7   58.56    1.55
  -3   3   7   58.96    1.54
  -3   3   7   57.62    1.63
   3  -3  -7   56.55    1.61
   3  -3  -7   57.23    1.61
   3   3  -7   57.51    1.60
   3   3  -7   58.38    1.62
   3   3  -7   59.23    1.63
  -3  -3   6   -0.03    0.22
  -3  -3   6    0.15    0.33
  -3  -3   6    0.10    0.34
  -3  -3   6    0.34    0.37
  -3  -3   6    0.12    0.35
  -3   3   6    0.04    0.32
  -3   3   6   -0.15    0.32
  -3   3   6   -0.12    0.25
  -3   3   6    0.59    0.34
  -3   3   6    0.22    0.29
  -3   3   6    0.40    0.34
   3  -3  -6   -0.07    0.31
   3  -3  -6    0.08    0.33
   3   3  -6    0.06    0.32
   3   3  -6    0.21    0.34
   3   3  -6    0.03    0.34
  -3  -3   5  190.38    1.89
  -3  -3   5  182.56    2.35
  -3  -3   5  183.39    2.37
  -3  -3   5  183.30    2.37
  -3  -3   5  184.54    2.34
  -3   3   5  186.25    2.35
  -3   3   5  181.56    2.29
  -3   3   5  190.34    1.56
  -3   3   5  182.54    1.98
  -3   3   5  185.43    2.13
  -3   3   5  184.40    2.10
  -3   3   5  186.17    2.23
   3  -3  -5  184.20    2.30
   3  -3  -5  180.97    2.29
   3   3  -5  184.57    2.33
   3   3  -5  189.29    2.30
   3   3  -5  188.86    2.32
  -3  -3   4   28.26    0.79
  -3  -3   4   27.39    0.89
  -3  -3   4   27.67    0.90
  -3  -3   4   26.67    0.89
  -3  -3   4   26.59    0.87
  -3   3   4   29.27    0.92
  -3   3   4   27.62    0.87
  -3   3   4   28.00    0.69
  -3   3   4   27.39    0.76
  -3   3   4   27.51    0.80
  -3   3   4   27.65    0.79
  -3   3   4   27.05    0.81
   3  -3  -4   28.19    0.88
   3   3  -4   28.65    0.91
   3   3  -4   28.62    0.86
   3   3  -4   27.51    0.85
  -3  -3   3  185.46    1.87
  -3  -3   3  176.79    1.94
  -3  -3   3  177.67    1.95
  -3  -3   3  178.99    1.95
  -3  -3   3  178.85    1.94
  -3   3   3  188.12    1.88
  -3   3   3  182.39    1.85
  -3   3   3  188.20    1.74
  -3   3   3  180.70    1.69
  -3   3   3  176.90    1.69
  -3   3   3  176.90    1.69
  -3   3   3  177.02    1.72
   3   3  -3  180.71    1.95
   3   3  -3  183.07    1.74
   3   3  -3  184.55    1.78
  -3  -3   2   61.52    1.12
  -3  -3   2   59.69    1.09
  -3  -3   2   61.78    1.11
  -3  -3   2   60.07    1.09
  -3  -3   2   59.36    1.09
  -3   3   2   64.22    0.96
  -3   3   2   62.53    0.99
  -3   3   2   63.38    1.09
  -3   3   2   61.03    0.99
  -3   3   2   60.90    0.98
  -3   3   2   61.24    0.98
  -3   3   2   60.21    0.95
   3  -3  -2   61.47    0.99
   3  -3  -2   59.45    0.95
   3  -3  -2   62.25    0.96
   3   3  -2   61.44    1.09
   3   3  -2   62.31    0.86
   3   3  -2   61.88    1.11
   3   3  -2   63.26    0.90
  -3  -3   1  339.55    2.52
  -3  -3   1  337.09    2.42
  -3  -3   1  334.09    2.43
  -3   3   1  340.44    1.71
  -3   3   1  340.22    1.99
  -3   3   1  356.40    2.59
  -3   3   1  337.12    2.33
  -3   3   1  338.98    2.23
  -3   3   1  335.98    2.23
  -3   3   1  338.93    2.12
   3  -3  -1  347.36    1.72
   3  -3  -1  336.79    2.33
   3  -3  -1  339.11    2.23
   3  -3  -1  336.80    2.11
   3   3  -1  335.52    2.31
   3   3  -1  343.34    1.49
   3   3  -1  324.92    2.40
   3   3  -1  332.43    2.45
   3   3  -1  346.31    1.63
  -3  -3   0   98.10    1.40
  -3  -3   0   98.51    1.36
  -3  -3   0   95.42    1.35
  -3   3   0   96.33    1.03
  -3   3   0  103.24    1.48
   3  -3   0   97.90    1.38
   3  -3   0   96.75    1.31
   3  -3   0   98.67    1.24
   3   3   0   98.87    1.26
   3   3   0   94.95    1.33
   3   3   0   94.54    1.36
   3   3   0   96.48    1.40
  -3  -3  -1  387.74    2.75
  -3   3  -1  380.35    2.11
  -3   3  -1  398.98    2.95
  -3   3  -1  383.51    1.99
   3  -3   1  381.43    2.91
   3  -3   1  379.66    2.80
   3  -3   1  386.37    2.84
   3  -3   1  385.69    2.66
   3   3   1  385.36    2.51
   3   3   1  373.49    2.70
   3   3   1  380.12    2.83
   3   3   1  374.60    2.87
  -3  -3  -2   13.54    0.40
  -3  -3  -2   13.38    0.61
  -3  -3  -2   13.17    0.39
  -3   3  -2   13.04    0.51
  -3   3  -2   12.71    0.66
  -3   3  -2   13.16    0.48
   3  -3   2   13.42    0.74
   3  -3   2   13.56    0.73
   3  -3   2   13.81    0.73
   3  -3   2   13.44    0.68
   3   3   2   13.35    0.59
   3   3   2   13.27    0.65
   3   3   2   12.23    0.69
   3   3   2   12.31    0.67
   3   3   2   12.82    0.71
  -3  -3  -3  457.35    2.50
  -3  -3  -3  460.60    3.10
  -3  -3  -3  450.77    2.41
  -3   3  -3  463.09    1.83
  -3   3  -3  453.03    2.91
  -3   3  -3  478.42    3.49
  -3   3  -3  455.64    2.77
   3  -3   3  466.32    2.74
   3  -3   3  451.22    3.84
   3  -3   3  452.55    3.79
   3  -3   3  444.98    3.78
   3  -3   3  456.93    3.66
   3   3   3  461.81    3.15
   3   3   3  448.73    3.47
   3   3   3  447.59    3.67
   3   3   3  449.90    3.65
   3   3   3  448.02    3.77
  -3  -3  -4  135.19    1.62
  -3  -3  -4  138.49    1.75
  -3  -3  -4  134.41    1.57
  -3   3  -4  135.57    1.81
  -3   3  -4  134.01    1.72
   3  -3   4  136.66    1.97
   3  -3   4  134.78    2.38
   3  -3   4  134.94    2.35
   3  -3   4  137.17    2.37
   3  -3   4  133.02    2.24
   3   3   4  140.15    1.92
   3   3   4  131.40    2.12
   3   3   4  133.02    2.26
   3   3   4  133.42    2.25
   3   3   4  135.49    2.33
  -3   3  -5  137.76    2.04
  -3   3  -5  141.15    1.97
   3  -3   5  142.46    2.07
   3  -3   5  142.61    2.66
   3  -3   5  146.30    2.69
   3  -3   5  142.34    2.65
   3  -3   5  144.41    2.58
   3   3   5  139.12    2.08
   3   3   5  138.50    2.38
   3   3   5  139.43    2.55
   3   3   5  140.97    2.53
   3   3   5  139.85    2.58
  -3   3  -6   18.32    0.95
   3  -3   6   20.88    1.33
   3  -3   6   18.79    1.28
   3  -3   6   18.48    1.29
   3  -3   6   19.47    1.24
   3   3   6   20.17    1.09
   3   3   6   19.28    1.18
   3   3   6   18.99    1.24
   3   3   6   17.97    1.23
   3   3   6   19.47    1.25
   3  -3   7   47.63    1.90
   3  -3   7   47.36    1.88
   3  -3   7   46.80    1.89
   3  -3   7   47.14    1.86
   3   3   7   47.28    1.73
   3   3   7   43.03    1.80
   3   3   7   46.46    1.85
   3   3   7   44.71    1.84
   3  -3   8    1.24    0.69
   3  -3   8    0.85    0.65
   3  -3   8    0.66    0.67
   3  -3   8    0.47    0.61
   3   3   8    1.51    0.60
   3   3   8    0.61    0.61
   3   3   8    0.60    0.62
   3   3   8    0.22    0.57
  -3  -4  10   14.82    1.29
  -3  -4  10   16.03    1.33
  -3  -4  10   14.65    1.35
  -3  -4  10   15.23    1.32
  -3   4  10   15.54    1.28
  -3   4  10   15.04    1.21
  -3   4  10   14.02    1.16
  -3   4  10   15.66    1.31
   3  -4 -10   12.21    1.20
   3  -4 -10   14.77    1.23
   3  -4 -10   13.23    1.24
   3   4 -10   14.54    1.18
   3   4 -10   14.35    1.25
   3   4 -10   15.00    1.27
  -3  -4   9    1.74    0.63
  -3  -4   9    1.42    0.63
  -3  -4   9    1.04    0.63
  -3  -4   9    0.71    0.57
  -3   4   9    1.26    0.56
  -3   4   9    0.78    0.51
  -3   4   9    1.53    0.56
  -3   4   9    1.79    0.62
   3  -4  -9    1.19    0.55
   3  -4  -9    0.56    0.53
   3   4  -9    1.12    0.53
   3   4  -9    1.05    0.54
   3   4  -9    1.51    0.60
  -3  -4   8   18.19    1.19
  -3  -4   8   16.38    1.15
  -3  -4   8   15.51    1.12
  -3  -4   8   16.06    1.11
  -3   4   8   16.45    1.10
  -3   4   8   17.70    1.14
  -3   4   8   16.70    0.91
  -3   4   8   16.65    1.03
  -3   4   8   16.42    1.01
  -3   4   8   16.30    1.11
   3  -4  -8   14.43    1.06
   3  -4  -8   15.84    1.10
   3   4  -8   15.43    1.03
   3   4  -8   15.71    1.08
   3   4  -8   15.45    1.07
  -3  -4   7   22.90    1.16
  -3  -4   7   21.28    1.12
  -3  -4   7   22.95    1.16
  -3  -4   7   23.70    1.15
  -3   4   7   20.81    1.10
  -3   4   7   21.94    1.11
  -3   4   7   22.96    0.92
  -3   4   7   21.87    1.01
  -3   4   7   21.60    0.99
  -3   4   7   22.43    1.11
   3  -4  -7   22.67    1.11
   3  -4  -7   21.39    1.09
   3   4  -7   22.25    1.08
   3   4  -7   22.68    1.13
   3   4  -7   22.99    1.12
  -3  -4   6   90.55    1.40
  -3  -4   6   88.00    1.88
  -3  -4   6   90.34    1.89
  -3  -4   6   90.06    1.89
  -3  -4   6   90.62    1.85
  -3   4   6   90.99    1.87
  -3   4   6   87.05    1.80
  -3   4   6   90.70    1.51
  -3   4   6   87.93    1.64
  -3   4   6   89.49    1.63
  -3   4   6   88.37    1.76
   3  -4  -6   88.41    1.81
   3  -4  -6   86.26    1.80
   3   4  -6   89.64    1.81
   3   4  -6   88.23    1.80
   3   4  -6   89.05    1.82
  -3  -4   5    8.81    0.55
  -3  -4   5    8.29    0.67
  -3  -4   5    9.55    0.71
  -3  -4   5    8.57    0.69
  -3  -4   5    8.80    0.66
  -3   4   5    9.78    0.69
  -3   4   5    9.22    0.70
  -3   4   5    9.27    0.45
  -3   4   5    8.51    0.53
  -3   4   5    8.92    0.57
  -3   4   5    8.50    0.56
  -3   4   5    8.60    0.61
   3  -4  -5    8.56    0.67
   3  -4  -5    9.51    0.45
   3  -4  -5    8.93    0.66
   3   4  -5    8.45    0.68
   3   4  -5    8.53    0.63
   3   4  -5    7.86    0.63
  -3  -4   4   65.58    1.21
  -3  -4   4   63.02    1.34
  -3  -4   4   63.44    1.33
  -3  -4   4   62.32    1.31
  -3  -4   4   61.35    1.28
  -3   4   4   64.55    1.32
  -3   4   4   61.87    1.29
  -3   4   4   66.16    1.05
  -3   4   4   62.39    1.05
  -3   4   4   61.72    1.10
  -3   4   4   62.37    1.09
  -3   4   4   63.37    1.17
   3  -4  -4   63.28    1.28
   3   4  -4   61.72    1.30
   3   4  -4   63.99    1.25
   3   4  -4   65.48    1.27
  -3  -4   3   23.72    0.78
  -3  -4   3   23.42    0.80
  -3  -4   3   23.22    0.80
  -3  -4   3   23.20    0.78
  -3  -4   3   22.82    0.78
  -3   4   3   24.74    0.76
  -3   4   3   24.29    0.78
  -3   4   3   24.84    0.72
  -3   4   3   22.52    0.64
  -3   4   3   23.73    0.66
  -3   4   3   23.65    0.66
  -3   4   3   23.63    0.67
   3   4  -3   25.30    0.72
   3   4  -3   24.76    0.74
  -3  -4   2   39.40    0.96
  -3  -4   2   37.78    0.92
  -3  -4   2   38.05    0.91
  -3  -4   2   37.26    0.90
  -3  -4   2   37.38    0.90
  -3   4   2   39.95    0.80
  -3   4   2   37.60    0.84
  -3   4   2   40.83    0.93
  -3   4   2   39.25    0.81
  -3   4   2   38.90    0.77
  -3   4   2   38.41    0.77
  -3   4   2   37.52    0.75
   3  -4  -2   38.17    0.79
   3  -4  -2   37.55    0.76
   3  -4  -2   39.18    0.76
   3   4  -2   39.11    0.93
   3   4  -2   39.33    0.74
   3   4  -2   36.25    0.89
   3   4  -2   38.59    0.77
  -3  -4   1   55.17    1.10
  -3  -4   1   54.02    1.03
  -3  -4   1   52.68    1.02
  -3  -4   1   52.46    1.02
  -3  -4   1   53.29    1.04
  -3   4   1   55.40    0.73
  -3   4   1   52.70    0.89
  -3   4   1   56.72    1.12
   3  -4  -1   52.98    0.97
   3  -4  -1   54.77    0.92
   3  -4  -1   53.88    0.85
   3   4  -1   53.81    1.03
   3   4  -1   55.76    0.71
   3   4  -1   52.43    1.02
   3   4  -1   52.11    1.03
   3   4  -1   55.40    0.76
  -3  -4   0   59.11    1.15
  -3  -4   0   57.05    1.06
  -3  -4   0   57.67    1.09
  -3  -4   0   58.47    1.09
  -3   4   0   56.60    0.90
  -3   4   0   60.33    1.20
   3  -4   0   58.50    1.10
   3  -4   0   58.90    1.04
   3  -4   0   58.76    0.95
   3   4   0   58.88    1.07
   3   4   0   58.05    0.60
   3   4   0   57.66    1.06
   3   4   0   57.14    1.08
   3   4   0   57.12    1.12
  -3  -4  -1    4.63    0.47
  -3   4  -1    3.92    0.35
  -3   4  -1    4.05    0.49
  -3   4  -1    4.12    0.34
   3  -4   1    4.33    0.50
   3  -4   1    4.28    0.45
   3  -4   1    3.96    0.48
   3  -4   1    4.21    0.43
   3   4   1    4.45    0.44
   3   4   1    4.62    0.25
   3   4   1    3.66    0.43
   3   4   1    4.42    0.46
   3   4   1    3.92    0.45
  -3  -4  -2   88.60    0.96
  -3  -4  -2   91.71    1.42
  -3   4  -2   89.09    1.26
  -3   4  -2   94.51    1.58
  -3   4  -2   91.40    1.21
   3  -4   2   92.29    1.58
   3  -4   2   92.68    1.66
   3  -4   2   91.92    1.60
   3  -4   2   90.55    1.60
   3  -4   2   93.82    1.51
   3   4   2   89.81    1.41
   3   4   2   93.92    0.99
   3   4   2   89.88    1.45
   3   4   2   89.80    1.55
   3   4   2   91.89    1.55
   3   4   2   90.20    1.60
  -3  -4  -3    1.69    0.26
  -3  -4  -3    1.65    0.32
  -3  -4  -3    1.64    0.27
  -3   4  -3    1.30    0.30
  -3   4  -3    1.38    0.36
  -3   4  -3    1.64    0.30
   3  -4   3    1.25    0.36
   3  -4   3    0.93    0.42
   3  -4   3    1.22    0.42
   3  -4   3    2.02    0.49
   3  -4   3    1.76    0.41
   3   4   3    1.45    0.34
   3   4   3    1.55    0.38
   3   4   3    1.62    0.43
   3   4   3    1.70    0.42
   3   4   3    0.64    0.39
  -3  -4  -4  166.78    1.82
  -3  -4  -4  169.88    1.95
  -3  -4  -4  166.83    1.95
  -3   4  -4  165.50    2.08
  -3   4  -4  164.67    1.98
   3  -4   4  168.08    2.26
   3  -4   4  168.19    2.67
   3  -4   4  170.94    2.66
   3  -4   4  165.62    2.61
   3  -4   4  167.88    2.50
   3   4   4  166.73    2.19
   3   4   4  167.81    2.34
   3   4   4  162.67    2.47
   3   4   4  171.49    2.53
   3   4   4  164.44    2.58
  -3   4  -5    6.35    0.64
  -3   4  -5    5.74    0.60
   3  -4   5    5.39    0.65
   3  -4   5    5.63    0.80
   3  -4   5    5.73    0.79
   3  -4   5    7.23    0.89
   3  -4   5    5.89    0.75
   3   4   5    5.36    0.64
   3   4   5    5.46    0.69
   3   4   5    6.17    0.77
   3   4   5    5.67    0.76
   3   4   5    4.93    0.73
  -3   4  -6   35.91    1.26
   3  -4   6   34.50    1.60
   3  -4   6   38.27    1.62
   3  -4   6   36.96    1.62
   3  -4   6   38.64    1.58
   3   4   6   35.92    1.27
   3   4   6   35.67    1.43
   3   4   6   36.35    1.55
   3   4   6   36.09    1.54
   3   4   6   35.19    1.55
   3  -4   7    0.56    0.58
   3  -4   7    0.35    0.57
   3  -4   7    0.64    0.62
   3  -4   7    0.10    0.53
   3   4   7   -0.14    0.45
   3   4   7    0.33    0.54
   3   4   7    0.21    0.54
   3   4   7    0.62    0.57
  -3  -5  10    4.36    0.86
  -3  -5  10    5.47    0.92
  -3  -5  10    4.33    0.92
  -3  -5  10    5.10    0.91
  -3   5  10    5.24    0.89
  -3   5  10    5.02    0.83
  -3   5  10    5.47    0.84
  -3   5  10    5.23    0.89
   3  -5 -10    5.37    0.90
   3  -5 -10    4.37    0.84
   3   5 -10    5.14    0.84
   3   5 -10    4.29    0.83
   3   5 -10    5.13    0.89
  -3  -5   9   53.97    1.97
  -3  -5   9   58.34    2.05
  -3  -5   9   56.00    2.02
  -3  -5   9   54.39    1.94
  -3   5   9   55.29    1.90
  -3   5   9   57.00    1.81
  -3   5   9   54.02    1.74
  -3   5   9   52.99    1.87
   3  -5  -9   53.73    1.88
   3  -5  -9   51.34    1.83
   3   5  -9   55.15    1.82
   3   5  -9   54.13    1.89
   3   5  -9   53.36    1.87
  -3  -5   8    4.53    0.76
  -3  -5   8    4.35    0.73
  -3  -5   8    4.50    0.75
  -3  -5   8    4.70    0.75
  -3   5   8    5.31    0.77
  -3   5   8    4.27    0.69
  -3   5   8    4.33    0.66
  -3   5   8    4.63    0.67
  -3   5   8    4.95    0.73
   3  -5  -8    4.08    0.69
   3  -5  -8    3.81    0.68
   3   5  -8    5.29    0.73
   3   5  -8    4.34    0.70
   3   5  -8    4.20    0.70
  -3  -5   7  158.24    2.76
  -3  -5   7  160.29    2.75
  -3  -5   7  159.80    2.76
  -3  -5   7  158.29    2.67
  -3   5   7  157.74    2.67
  -3   5   7  153.86    2.61
  -3   5   7  160.85    2.10
  -3   5   7  161.77    2.39
  -3   5   7  160.04    2.34
  -3   5   7  162.81    2.59
   3  -5  -7  155.32    2.62
   3  -5  -7  154.96    2.61
   3   5  -7  162.45    2.61
   3   5  -7  159.35    2.63
   3   5  -7  154.19    2.60
  -3  -5   6   10.92    0.64
  -3  -5   6   11.34    0.86
  -3  -5   6   11.17    0.85
  -3  -5   6   10.75    0.83
  -3  -5   6   10.84    0.79
  -3   5   6   11.80    0.83
  -3   5   6   10.99    0.81
  -3   5   6   11.08    0.62
  -3   5   6    9.76    0.67
  -3   5   6   11.43    0.69
  -3   5   6   10.85    0.75
   3  -5  -6   10.87    0.80
   3  -5  -6   10.94    0.80
   3   5  -6   11.21    0.80
   3   5  -6   11.04    0.81
   3   5  -6   10.36    0.78
  -3  -5   5  425.59    3.16
  -3  -5   5  421.96    3.73
  -3  -5   5  415.70    3.64
  -3  -5   5  422.20    3.67
  -3  -5   5  415.69    3.56
  -3   5   5  426.62    3.66
  -3   5   5  415.31    3.58
  -3   5   5  414.04    2.75
  -3   5   5  415.46    3.02
  -3   5   5  417.94    2.98
  -3   5   5  418.14    3.24
   3  -5  -5  413.07    3.57
   3  -5  -5  447.86    2.59
   3   5  -5  408.85    3.54
   3   5  -5  421.96    3.52
   3   5  -5  410.94    3.51
  -3  -5   4    2.01    0.35
  -3  -5   4    2.04    0.39
  -3  -5   4    2.06    0.39
  -3  -5   4    2.24    0.40
  -3  -5   4    2.09    0.38
  -3   5   4    2.14    0.38
  -3   5   4    1.65    0.36
  -3   5   4    2.39    0.32
  -3   5   4    2.07    0.29
  -3   5   4    2.33    0.31
  -3   5   4    2.37    0.32
  -3   5   4    2.10    0.33
   3  -5  -4    2.46    0.32
   3   5  -4    1.91    0.38
   3   5  -4    2.07    0.37
   3   5  -4    1.63    0.34
  -3  -5   3  597.87    3.68
  -3  -5   3  584.35    3.69
  -3  -5   3  580.36    3.62
  -3  -5   3  587.41    3.64
  -3  -5   3  574.94    3.57
  -3   5   3  610.39    3.53
  -3   5   3  592.17    3.59
  -3   5   3  616.72    3.41
  -3   5   3  588.31    2.88
  -3   5   3  579.85    2.87
  -3   5   3  578.57    2.86
  -3   5   3  576.10    2.92
   3  -5  -3  620.19    3.42
   3  -5  -3  596.92    2.90
   3   5  -3  585.95    3.71
   3   5  -3  588.29    3.31
   3   5  -3  590.22    3.39
  -3  -5   2   70.71    1.30
  -3  -5   2   67.71    1.22
  -3  -5   2   69.23    1.22
  -3  -5   2   66.51    1.19
  -3  -5   2   66.31    1.19
  -3   5   2   72.25    1.09
  -3   5   2   68.10    1.17
  -3   5   2   70.06    1.24
  -3   5   2   69.99    1.04
  -3   5   2   68.51    0.97
  -3   5   2   68.38    0.98
  -3   5   2   68.39    0.94
   3  -5  -2   68.65    1.03
   3  -5  -2   67.78    0.97
   3  -5  -2   68.34    0.94
   3   5  -2   68.31    1.25
   3   5  -2   69.88    1.03
   3   5  -2   64.86    1.18
   3   5  -2   69.63    1.06
  -3  -5   1   39.13    0.98
  -3  -5   1   38.40    0.90
  -3  -5   1   37.12    0.90
  -3  -5   1   36.91    0.88
  -3  -5   1   36.32    0.90
  -3   5   1   39.68    0.67
  -3   5   1   38.06    0.84
  -3   5   1   40.31    1.01
   3  -5  -1   38.14    0.84
   3  -5  -1   38.65    0.77
   3  -5  -1   38.00    0.70
   3   5  -1   37.60    0.94
   3   5  -1   38.76    0.68
   3   5  -1   36.86    0.90
   3   5  -1   36.59    0.90
   3   5  -1   38.72    0.72
  -3  -5   0   17.93    0.71
  -3  -5   0   16.92    0.64
  -3  -5   0   17.49    0.66
  -3  -5   0   16.79    0.66
  -3   5   0   16.74    0.59
  -3   5   0   17.98    0.75
   3  -5   0   16.81    0.73
   3  -5   0   17.21    0.67
   3  -5   0   17.57    0.62
   3  -5   0   17.29    0.62
   3  -5   0   17.02    0.54
   3   5   0   17.19    0.69
   3   5   0   17.44    0.44
   3   5   0   16.22    0.63
   3   5   0   16.98    0.66
   3   5   0   16.75    0.69
  -3  -5  -1  351.87    2.79
  -3  -5  -1  340.27    2.57
  -3   5  -1  333.42    2.39
  -3   5  -1  356.98    3.03
  -3   5  -1  335.06    2.30
   3  -5   1  349.94    3.01
   3  -5   1  346.20    2.89
   3  -5   1  343.28    2.69
   3  -5   1  339.32    2.70
   3  -5   1  348.12    2.46
   3   5   1  341.21    2.71
   3   5   1  348.26    1.76
   3   5   1  331.43    2.54
   3   5   1  333.96    2.69
   3   5   1  331.66    2.79
  -3  -5  -2   17.73    0.51
  -3  -5  -2   18.43    0.73
  -3   5  -2   18.21    0.67
  -3   5  -2   18.69    0.83
  -3   5  -2   16.96    0.63
   3  -5   2   18.05    0.82
   3  -5   2   17.99    0.87
   3  -5   2   17.77    0.82
   3  -5   2   18.24    0.83
   3  -5   2   17.69    0.74
   3   5   2   17.92    0.75
   3   5   2   18.13    0.52
   3   5   2   17.46    0.72
   3   5   2   17.86    0.78
   3   5   2   17.58    0.75
   3   5   2   17.59    0.83
  -3  -5  -3  180.13    1.69
  -3  -5  -3  188.32    2.07
  -3  -5  -3  180.21    1.69
  -3   5  -3  180.74    2.06
  -3   5  -3  180.38    1.97
   3  -5   3  185.89    2.38
   3  -5   3  182.75    2.58
   3  -5   3  183.08    2.49
   3  -5   3  179.85    2.48
   3  -5   3  183.78    2.34
   3   5   3  186.97    2.26
   3   5   3  185.13    1.72
   3   5   3  180.22    2.17
   3   5   3  181.18    2.37
   3   5   3  180.47    2.34
   3   5   3  178.82    2.46
  -3  -5  -4    2.55    0.36
  -3  -5  -4    2.15    0.35
  -3  -5  -4    1.93    0.51
  -3   5  -4    1.78    0.40
  -3   5  -4    2.78    0.43
   3  -5   4    1.95    0.44
   3  -5   4    2.17    0.57
   3  -5   4    1.94    0.54
   3  -5   4    2.63    0.59
   3  -5   4    2.18    0.50
   3   5   4    2.07    0.43
   3   5   4    1.88    0.46
   3   5   4    1.52    0.49
   3   5   4    1.72    0.51
   3   5   4    1.72    0.52
  -3   5  -5   75.09    1.62
  -3   5  -5   76.54    1.58
   3  -5   5   77.78    1.70
   3  -5   5   76.59    2.10
   3  -5   5   77.43    2.05
   3  -5   5   76.55    2.06
   3  -5   5   76.35    1.91
   3   5   5   76.61    1.70
   3   5   5   75.12    1.75
   3   5   5   75.07    1.92
   3   5   5   75.01    1.90
   3   5   5   76.37    1.99
  -3   5  -6   27.84    1.17
   3  -5   6   28.18    1.50
   3  -5   6   28.45    1.47
   3  -5   6   29.19    1.48
   3  -5   6   28.36    1.39
   3   5   6   29.40    1.21
   3   5   6   27.98    1.29
   3   5   6   31.34    1.47
   3   5   6   28.57    1.41
   3   5   6   26.70    1.44
   3  -5   7   27.32    1.59
   3  -5   7   26.37    1.53
   3  -5   7   27.00    1.54
   3  -5   7   27.83    1.51
   3   5   7   29.16    1.52
   3   5   7   27.54    1.50
   3   5   7   27.41    1.57
  -3  -6  10   54.16    2.14
  -3  -6  10   54.69    2.14
  -3  -6  10   56.19    2.17
  -3  -6  10   56.57    2.15
  -3   6  10   56.39    2.07
  -3   6  10   53.40    2.01
   3  -6 -10   54.79    2.05
   3  -6 -10   53.51    2.02
   3   6 -10   56.18    1.96
   3   6 -10   53.02    2.02
   3   6 -10   53.67    2.06
  -3  -6   9    1.95    0.69
  -3  -6   9    0.63    0.59
  -3  -6   9    2.22    0.71
  -3  -6   9    1.11    0.59
  -3   6   9    2.34    0.66
  -3   6   9    1.85    0.64
  -3   6   9    1.61    0.55
  -3   6   9    1.48    0.60
  -3   6   9    1.55    0.58
   3  -6  -9    1.75    0.62
   3  -6  -9    1.39    0.61
   3   6  -9    1.52    0.57
   3   6  -9    1.14    0.55
   3   6  -9    1.99    0.64
  -3  -6   8   79.01    2.20
  -3  -6   8   83.16    2.22
  -3  -6   8   83.76    2.24
  -3  -6   8   83.27    2.17
  -3   6   8   78.75    2.11
  -3   6   8   78.67    2.09
  -3   6   8   79.77    1.87
  -3   6   8   78.24    1.80
  -3   6   8   81.36    2.06
   3  -6  -8   74.48    2.03
   3  -6  -8   77.61    2.07
   3   6  -8   79.05    2.01
   3   6  -8   80.36    2.09
   3   6  -8   80.51    2.13
  -3  -6   7   21.55    1.18
  -3  -6   7   22.34    1.19
  -3  -6   7   21.75    1.20
  -3  -6   7   22.66    1.14
  -3   6   7   21.27    1.14
  -3   6   7   21.47    1.16
  -3   6   7   22.54    0.99
  -3   6   7   21.81    0.96
  -3   6   7   21.96    1.08
   3  -6  -7   23.04    1.18
   3  -6  -7   20.93    1.13
   3   6  -7   22.36    1.11
   3   6  -7   21.95    1.15
   3   6  -7   22.39    1.15
  -3  -6   6   84.34    1.55
  -3  -6   6   81.78    1.90
  -3  -6   6   84.25    1.89
  -3  -6   6   82.29    1.86
  -3  -6   6   80.65    1.79
  -3   6   6   83.78    1.86
  -3   6   6   81.38    1.82
  -3   6   6   81.97    1.33
  -3   6   6   82.91    1.52
  -3   6   6   82.04    1.49
  -3   6   6   82.47    1.66
   3  -6  -6   79.56    1.80
   3   6  -6   82.11    1.79
   3   6  -6   80.84    1.78
   3   6  -6   80.09    1.79
  -3  -6   5   30.48    0.98
  -3  -6   5   29.32    1.11
  -3  -6   5   28.69    1.08
  -3  -6   5   30.28    1.10
  -3  -6   5   30.17    1.07
  -3   6   5   32.60    1.13
  -3   6   5   30.99    1.10
  -3   6   5   30.73    0.77
  -3   6   5   29.39    0.85
  -3   6   5   29.76    0.84
  -3   6   5   29.38    0.92
   3  -6  -5   32.03    0.80
   3   6  -5   29.42    1.06
   3   6  -5   28.66    1.03
   3   6  -5   30.02    1.06
  -3  -6   4  318.15    2.88
  -3  -6   4  305.05    2.98
  -3  -6   4  304.76    2.91
  -3  -6   4  308.39    2.93
  -3  -6   4  300.18    2.83
  -3   6   4  314.16    2.93
  -3   6   4  305.67    2.92
  -3   6   4  305.06    2.10
  -3   6   4  303.77    2.23
  -3   6   4  300.13    2.19
  -3   6   4  305.19    2.39
   3  -6  -4  324.39    2.49
   3   6  -4  306.14    2.96
   3   6  -4  307.26    2.79
   3   6  -4  306.17    2.84
  -3  -6   3   52.74    1.20
  -3  -6   3   49.41    1.16
  -3  -6   3   50.84    1.15
  -3  -6   3   49.88    1.13
  -3  -6   3   50.87    1.14
  -3   6   3   54.30    1.14
  -3   6   3   50.57    1.15
  -3   6   3   51.98    0.87
  -3   6   3   51.77    0.86
  -3   6   3   50.54    0.85
  -3   6   3   50.30    0.88
   3  -6  -3   54.19    1.12
   3  -6  -3   51.86    0.87
   3  -6  -3   50.40    0.86
   3   6  -3   49.91    1.18
   3   6  -3   52.13    1.08
   3   6  -3   51.90    1.11
  -3  -6   2  161.61    2.01
  -3  -6   2  163.50    1.89
  -3  -6   2  163.14    1.86
  -3  -6   2  161.33    1.85
  -3  -6   2  165.75    1.89
  -3   6   2  171.60    1.72
  -3   6   2  163.63    1.87
  -3   6   2  170.56    1.99
  -3   6   2  162.55    1.42
  -3   6   2  163.22    1.44
  -3   6   2  160.75    1.35
   3  -6  -2  175.17    2.02
   3  -6  -2  164.75    1.55
   3  -6  -2  165.50    1.44
   3  -6  -2  162.87    1.36
   3   6  -2  161.22    1.97
   3   6  -2  163.86    1.64
   3   6  -2  155.89    1.83
   3   6  -2  163.61    1.70
  -3  -6   1    0.59    0.29
  -3  -6   1    0.43    0.24
  -3  -6   1    0.16    0.22
  -3  -6   1    0.21    0.23
  -3  -6   1    0.53    0.26
  -3   6   1    0.29    0.17
  -3   6   1    0.30    0.23
  -3   6   1    0.36    0.28
   3  -6  -1    0.18    0.27
   3  -6  -1    0.31    0.21
   3  -6  -1    0.30    0.19
   3  -6  -1    0.55    0.18
   3   6  -1    0.40    0.26
   3   6  -1    0.23    0.18
   3   6  -1    0.32    0.24
   3   6  -1    0.47    0.25
   3   6  -1    0.26    0.20
  -3  -6   0  307.83    2.72
  -3  -6   0  302.41    2.38
  -3  -6   0  302.89    2.46
  -3  -6   0  303.31    2.45
  -3   6   0  316.36    1.39
  -3   6   0  300.37    2.38
  -3   6   0  318.21    2.89
   3  -6   0  316.39    2.89
   3  -6   0  304.37    2.50
   3  -6   0  306.31    2.26
   3  -6   0  309.95    2.31
   3  -6   0  305.94    1.98
   3   6   0  306.14    2.65
   3   6   0  305.55    1.85
   3   6   0  290.56    2.34
   3   6   0  293.12    2.43
   3   6   0  292.18    2.52
  -3  -6  -1   38.75    1.02
  -3  -6  -1   38.14    0.92
  -3   6  -1   40.06    0.94
  -3   6  -1   38.92    0.90
   3  -6   1   40.82    1.15
   3  -6   1   38.69    1.07
   3  -6   1   40.62    1.00
   3  -6   1   39.69    1.00
   3  -6   1   38.73    0.87
   3   6   1   36.83    1.02
   3   6   1   38.71    0.71
   3   6   1   37.95    0.91
   3   6   1   36.74    0.97
   3   6   1   38.02    1.03
  -3  -6  -2  272.15    2.55
  -3   6  -2  265.60    2.43
  -3   6  -2  266.52    2.34
   3  -6   2  277.45    2.90
   3  -6   2  268.53    2.88
   3  -6   2  273.76    2.73
   3  -6   2  267.41    2.73
   3  -6   2  271.84    2.48
   3   6   2  268.46    2.67
   3   6   2  272.96    1.93
   3   6   2  256.20    2.36
   3   6   2  259.41    2.58
   3   6   2  263.62    2.57
   3   6   2  261.49    2.74
  -3  -6  -3    4.50    0.41
  -3  -6  -3    4.42    0.50
  -3   6  -3    4.31    0.48
  -3   6  -3    4.49    0.50
   3  -6   3    4.65    0.57
   3  -6   3    4.49    0.63
   3  -6   3    4.64    0.59
   3  -6   3    3.99    0.59
   3  -6   3    5.02    0.60
   3   6   3    5.06    0.59
   3   6   3    4.93    0.44
   3   6   3    4.17    0.49
   3   6   3    3.79    0.53
   3   6   3    5.06    0.63
   3   6   3    3.73    0.55
  -3  -6  -4   57.50    1.33
  -3  -6  -4   58.15    1.22
  -3   6  -4   55.31    1.35
  -3   6  -4   57.98    1.33
   3  -6   4   56.10    1.47
   3  -6   4   58.65    1.72
   3  -6   4   59.66    1.67
   3  -6   4   57.02    1.66
   3  -6   4   60.22    1.56
   3   6   4   56.95    1.46
   3   6   4   58.39    1.41
   3   6   4   58.48    1.56
   3   6   4   57.81    1.54
   3   6   4   58.08    1.64
  -3   6  -5   10.59    0.78
  -3   6  -5   10.55    0.75
   3  -6   5   10.13    0.84
   3  -6   5   11.62    1.10
   3  -6   5   11.61    1.04
   3  -6   5   11.21    1.04
   3  -6   5   10.03    0.87
   3   6   5   10.01    0.82
   3   6   5   10.30    0.87
   3   6   5   10.23    0.96
   3   6   5    9.87    0.93
   3   6   5   11.32    1.02
  -3   6  -6   30.00    1.24
   3  -6   6   32.57    1.58
   3  -6   6   32.33    1.55
   3  -6   6   32.97    1.60
   3  -6   6   31.69    1.44
   3   6   6   31.58    1.32
   3   6   6   31.68    1.53
   3   6   6   32.39    1.47
   3   6   6   31.20    1.44
   3   6   6   31.23    1.50
   3  -6   7   17.37    1.35
   3  -6   7   17.74    1.36
   3  -6   7   15.50    1.29
   3  -6   7   14.10    1.21
   3   6   7   15.70    1.47
   3   6   7   15.73    1.24
   3   6   7   14.84    1.21
   3   6   7   14.23    1.28
  -3  -7   9   10.89    1.18
  -3  -7   9   10.85    1.17
  -3  -7   9   11.48    1.17
  -3  -7   9   11.93    1.17
  -3   7   9   10.84    1.13
  -3   7   9   11.28    1.14
  -3   7   9   11.07    1.07
   3  -7  -9   10.54    1.10
   3  -7  -9   10.42    1.12
   3   7  -9   10.55    1.02
   3   7  -9   12.42    1.14
   3   7  -9   10.34    1.08
  -3  -7   8   21.78    1.36
  -3  -7   8   24.22    1.36
  -3  -7   8   22.63    1.33
  -3  -7   8   23.53    1.30
  -3   7   8   21.75    1.30
  -3   7   8   21.83    1.27
  -3   7   8   21.45    1.32
  -3   7   8   22.60    1.20
   3  -7  -8   21.21    1.23
   3  -7  -8   21.66    1.28
   3   7  -8   22.52    1.22
   3   7  -8   21.65    1.27
   3   7  -8   22.01    1.26
  -3  -7   7   92.19    1.71
  -3  -7   7   89.47    2.20
  -3  -7   7   90.66    2.14
  -3  -7   7   90.21    2.16
  -3  -7   7   90.30    2.07
  -3   7   7   90.07    2.12
  -3   7   7   89.03    2.09
  -3   7   7   91.37    1.75
  -3   7   7   90.85    1.71
  -3   7   7   93.04    1.96
   3  -7  -7   87.65    2.07
   3  -7  -7   86.27    2.06
   3   7  -7   89.42    2.02
   3   7  -7   93.56    2.11
   3   7  -7   89.60    2.11
  -3  -7   6    2.59    0.45
  -3  -7   6    2.27    0.54
  -3  -7   6    2.45    0.52
  -3  -7   6    2.69    0.57
  -3  -7   6    1.93    0.47
  -3   7   6    1.95    0.51
  -3   7   6    1.40    0.48
  -3   7   6    2.24    0.39
  -3   7   6    2.43    0.40
  -3   7   6    2.55    0.46
   3  -7  -6    2.60    0.53
   3   7  -6    2.55    0.51
   3   7  -6    2.19    0.50
   3   7  -6    1.83    0.49
  -3  -7   5   15.87    0.81
  -3  -7   5   15.45    0.88
  -3  -7   5   15.67    0.85
  -3  -7   5   16.44    0.88
  -3  -7   5   15.58    0.82
  -3   7   5   15.78    0.87
  -3   7   5   15.98    0.88
  -3   7   5   15.84    0.57
  -3   7   5   16.13    0.65
  -3   7   5   16.22    0.64
  -3   7   5   15.68    0.72
   3  -7  -5   17.59    0.67
   3   7  -5   15.48    0.87
   3   7  -5   15.90    0.86
   3   7  -5   16.53    0.88
  -3  -7   4    0.06    0.28
  -3  -7   4    0.19    0.29
  -3  -7   4    0.03    0.28
  -3  -7   4    0.16    0.29
  -3  -7   4    0.57    0.29
  -3   7   4   -0.05    0.28
  -3   7   4    0.03    0.30
  -3   7   4    0.09    0.18
  -3   7   4    0.25    0.20
  -3   7   4    0.06    0.19
  -3   7   4    0.14    0.21
   3  -7  -4    0.26    0.24
   3  -7  -4   -0.11    0.17
   3   7  -4   -0.15    0.27
   3   7  -4    0.02    0.27
   3   7  -4   -0.27    0.27
  -3  -7   3  121.46    1.87
  -3  -7   3  120.82    1.80
  -3  -7   3  119.10    1.74
  -3  -7   3  119.61    1.74
  -3  -7   3  122.60    1.74
  -3   7   3  129.67    1.78
  -3   7   3  119.68    1.80
  -3   7   3  123.76    1.28
  -3   7   3  121.04    1.23
  -3   7   3  121.16    1.23
  -3   7   3  122.14    1.28
   3  -7  -3  127.71    1.75
   3  -7  -3  123.71    1.28
   3  -7  -3  123.75    1.24
   3   7  -3  123.56    1.87
   3   7  -3  125.68    1.70
   3   7  -3  121.85    1.71
  -3  -7   2    0.17    0.28
  -3  -7   2    0.03    0.23
  -3  -7   2    0.10    0.23
  -3  -7   2   -0.19    0.22
  -3  -7   2    0.24    0.25
  -3   7   2   -0.07    0.21
  -3   7   2    0.05    0.24
  -3   7   2    0.07    0.15
   3  -7  -2   -0.21    0.25
   3  -7  -2   -0.20    0.17
   3  -7  -2    0.04    0.16
   3  -7  -2   -0.05    0.14
   3   7  -2    0.02    0.26
   3   7  -2    0.04    0.20
   3   7  -2    0.19    0.25
   3   7  -2   -0.24    0.20
  -3  -7   1  116.64    1.79
  -3  -7   1  117.52    1.56
  -3  -7   1  113.81    1.55
  -3  -7   1  116.11    1.55
  -3  -7   1  116.32    1.60
  -3   7   1  123.06    1.31
  -3   7   1  113.71    1.61
   3  -7  -1  121.55    1.84
   3  -7  -1  119.42    1.46
   3  -7  -1  118.92    1.26
   3  -7  -1  118.69    1.07
   3   7  -1  113.10    1.71
   3   7  -1  115.93    1.36
   3   7  -1  112.27    1.54
   3   7  -1  113.88    1.59
   3   7  -1  119.84    1.45
  -3  -7   0  135.49    1.90
  -3  -7   0  134.24    1.62
  -3  -7   0  135.24    1.69
  -3  -7   0  132.90    1.66
  -3   7   0  139.88    1.10
  -3   7   0  136.01    1.74
   3  -7   0  138.47    2.02
   3  -7   0  137.26    1.74
   3  -7   0  136.40    1.53
   3  -7   0  137.62    1.57
   3  -7   0  137.28    1.30
   3   7   0  131.88    1.86
   3   7   0  134.58    1.39
   3   7   0  128.02    1.59
   3   7   0  127.92    1.65
   3   7   0  132.06    1.75
  -3  -7  -1  104.86    1.68
  -3  -7  -1  101.80    1.44
  -3   7  -1  102.85    1.56
  -3   7  -1  101.96    1.51
   3  -7   1  108.88    1.87
   3  -7   1  104.37    1.70
   3  -7   1  103.67    1.54
   3  -7   1  105.99    1.58
   3  -7   1  108.49    1.37
   3   7   1  102.14    1.69
   3   7   1  103.78    1.23
   3   7   1   98.67    1.42
   3   7   1  100.81    1.53
   3   7   1  101.39    1.63
  -3  -7  -2    0.21    0.25
  -3   7  -2    0.14    0.25
  -3   7  -2    0.15    0.25
   3  -7   2    0.09    0.31
   3  -7   2   -0.25    0.35
   3  -7   2    0.45    0.34
   3  -7   2   -0.03    0.33
   3  -7   2    0.13    0.27
   3   7   2    0.24    0.29
   3   7   2    0.19    0.21
   3   7   2    0.13    0.25
   3   7   2    0.05    0.27
   3   7   2    0.22    0.28
   3   7   2    0.24    0.31
  -3  -7  -3   51.24    1.03
  -3  -7  -3   54.84    1.23
  -3   7  -3   51.91    1.27
  -3   7  -3   53.70    1.25
   3  -7   3   53.16    1.46
   3  -7   3   55.48    1.58
   3  -7   3   53.77    1.46
   3  -7   3   53.30    1.46
   3  -7   3   56.98    1.36
   3   7   3   54.60    1.41
   3   7   3   53.86    1.07
   3   7   3   52.12    1.20
   3   7   3   51.97    1.34
   3   7   3   53.69    1.34
   3   7   3   52.67    1.44
  -3  -7  -4   20.03    0.81
  -3   7  -4   19.45    0.91
  -3   7  -4   20.09    0.90
   3  -7   4   22.02    1.06
   3  -7   4   20.31    1.17
   3  -7   4   21.49    1.14
   3  -7   4   21.23    1.14
   3  -7   4   20.72    1.01
   3   7   4   21.30    1.02
   3   7   4   18.31    0.89
   3   7   4   21.55    1.06
   3   7   4   20.62    1.05
   3   7   4   21.06    1.10
  -3   7  -5  187.48    2.67
  -3   7  -5  185.95    2.57
   3  -7   5  188.48    2.78
   3  -7   5  194.51    3.29
   3  -7   5  193.85    3.14
   3  -7   5  195.13    3.18
   3  -7   5  192.65    2.90
   3   7   5  189.65    2.81
   3   7   5  187.10    2.78
   3   7   5  189.52    2.90
   3   7   5  190.35    2.88
   3   7   5  190.16    3.07
  -3   7  -6    0.04    0.39
  -3   7  -6    0.01    0.44
   3  -7   6   -0.33    0.49
   3  -7   6    0.04    0.48
   3  -7   6   -0.20    0.50
   3  -7   6    0.60    0.49
   3   7   6   -0.18    0.40
   3   7   6    0.28    0.51
   3   7   6    0.63    0.52
   3   7   6    0.28    0.53
   3  -7   7   41.02    1.89
   3  -7   7   42.13    1.85
   3  -7   7   41.74    1.84
   3  -7   7   40.82    1.71
   3   7   7   40.37    1.58
   3   7   7   43.51    1.76
   3   7   7   39.88    1.68
   3   7   7   41.19    1.84
  -3  -8   9   -0.38    0.54
  -3  -8   9    0.19    0.55
  -3  -8   9    0.63    0.60
  -3  -8   9    0.18    0.52
  -3   8   9    0.33    0.55
  -3   8   9    0.15    0.53
  -3   8   9    0.17    0.50
   3  -8  -9    0.17    0.52
   3  -8  -9   -0.08    0.50
   3   8  -9   -0.15    0.45
   3   8  -9    0.16    0.53
   3   8  -9    0.45    0.57
  -3  -8   8  139.52    2.97
  -3  -8   8  140.59    2.89
  -3  -8   8  146.04    2.95
  -3  -8   8  142.52    2.80
  -3   8   8  137.57    2.83
  -3   8   8  135.76    2.77
  -3   8   8  140.12    2.59
   3  -8  -8  138.19    2.79
   3  -8  -8  132.80    2.75
   3   8  -8  134.47    2.63
   3   8  -8  141.05    2.81
   3   8  -8  135.11    2.77
  -3  -8   7   19.62    0.96
  -3  -8   7   19.67    1.22
  -3  -8   7   19.94    1.17
  -3  -8   7   21.65    1.22
  -3  -8   7   18.95    1.11
  -3   8   7   21.20    1.19
  -3   8   7   18.15    1.12
  -3   8   7   20.72    1.04
   3  -8  -7   18.89    1.12
   3   8  -7   19.65    1.11
   3   8  -7   21.53    1.17
   3   8  -7   20.10    1.19
  -3  -8   6   82.33    1.71
  -3  -8   6   82.51    1.98
  -3  -8   6   82.14    1.91
  -3  -8   6   82.72    1.93
  -3  -8   6   81.88    1.84
  -3   8   6   81.90    1.93
  -3   8   6   83.57    1.94
  -3   8   6   81.88    1.62
   3  -8  -6   77.73    1.87
   3   8  -6   79.94    1.84
   3   8  -6   80.65    1.86
   3   8  -6   80.97    1.91
  -3  -8   5    1.91    0.44
  -3  -8   5    1.93    0.47
  -3  -8   5    2.26    0.48
  -3  -8   5    1.48    0.43
  -3  -8   5    1.69    0.42
  -3   8   5    1.58    0.44
  -3   8   5    1.91    0.46
  -3   8   5    1.71    0.31
  -3   8   5    1.78    0.35
   3  -8  -5    1.98    0.36
   3   8  -5    1.71    0.45
   3   8  -5    1.82    0.44
   3   8  -5    1.55    0.44
  -3  -8   4   46.21    1.30
  -3  -8   4   47.26    1.30
  -3  -8   4   48.05    1.26
  -3  -8   4   45.97    1.24
  -3  -8   4   44.69    1.18
  -3   8   4   45.16    1.25
  -3   8   4   46.03    1.29
  -3   8   4   46.57    0.83
  -3   8   4   45.87    0.84
  -3   8   4   46.29    0.82
  -3   8   4   47.21    0.94
   3  -8  -4   48.44    1.14
   3   8  -4   45.95    1.30
   3   8  -4   44.90    1.21
   3   8  -4   45.00    1.24
  -3  -8   3    0.07    0.29
  -3  -8   3    0.05    0.26
  -3  -8   3   -0.15    0.25
  -3  -8   3    0.09    0.26
  -3  -8   3    0.08    0.26
  -3   8   3    0.21    0.26
  -3   8   3   -0.04    0.29
  -3   8   3   -0.23    0.15
  -3   8   3    0.01    0.17
  -3   8   3    0.07    0.17
   3  -8  -3   -0.17    0.26
   3  -8  -3   -0.07    0.17
   3  -8  -3    0.05    0.16
   3   8  -3   -0.24    0.25
   3   8  -3    0.00    0.25
   3   8  -3    0.05    0.26
  -3  -8   2  234.80    2.67
  -3  -8   2  232.86    2.35
  -3  -8   2  232.01    2.29
  -3  -8   2  229.87    2.28
  -3  -8   2  234.71    2.32
  -3   8   2  245.94    2.25
  -3   8   2  230.40    2.47
  -3   8   2  233.41    1.42
   3  -8  -2  254.73    2.67
   3  -8  -2  240.83    1.86
   3  -8  -2  242.48    1.60
   3  -8  -2  237.52    1.43
   3   8  -2  230.70    2.56
   3   8  -2  234.88    2.22
   3   8  -2  225.48    2.28
   3   8  -2  232.08    2.28
  -3  -8   1   10.48    0.69
  -3  -8   1   10.93    0.58
  -3  -8   1   11.53    0.59
  -3  -8   1   11.62    0.59
  -3  -8   1   11.18    0.61
  -3   8   1   12.17    0.52
  -3   8   1   11.60    0.66
   3  -8  -1   12.19    0.74
   3  -8  -1   12.15    0.56
   3  -8  -1   11.65    0.46
   3  -8  -1   11.89    0.48
   3  -8  -1   11.69    0.36
   3   8  -1   11.07    0.68
   3   8  -1   11.74    0.56
   3   8  -1    9.98    0.57
   3   8  -1   11.06    0.61
   3   8  -1   11.58    0.58
  -3  -8   0  319.48    3.02
  -3  -8   0  313.72    2.49
  -3  -8   0  317.80    2.57
  -3   8   0  330.15    1.90
  -3   8   0  312.60    2.79
   3  -8   0  319.00    3.19
   3  -8   0  316.07    2.66
   3  -8   0  325.55    2.34
   3  -8   0  323.68    2.39
   3  -8   0  324.39    1.88
   3   8   0  316.43    3.00
   3   8   0  314.93    2.30
   3   8   0  298.18    2.43
   3   8   0  305.65    2.54
   3   8   0  305.82    2.68
  -3  -8  -1   -0.01    0.26
  -3  -8  -1    0.01    0.22
  -3   8  -1   -0.06    0.26
  -3   8  -1   -0.01    0.24
   3  -8   1    0.32    0.35
   3  -8   1   -0.05    0.30
   3  -8   1   -0.01    0.27
   3  -8   1    0.06    0.28
   3  -8   1    0.09    0.22
   3   8   1    0.05    0.30
   3   8   1    0.19    0.21
   3   8   1    0.01    0.22
   3   8   1   -0.03    0.25
   3   8   1    0.10    0.27
  -3  -8  -2   48.96    1.23
  -3   8  -2   48.50    1.23
  -3   8  -2   49.93    1.21
   3  -8   2   50.33    1.44
   3  -8   2   51.39    1.41
   3  -8   2   50.01    1.27
   3  -8   2   51.40    1.31
   3  -8   2   51.28    1.12
   3   8   2   46.70    1.30
   3   8   2   49.20    1.00
   3   8   2   48.46    1.07
   3   8   2   47.77    1.18
   3   8   2   49.42    1.18
   3   8   2   48.59    1.29
  -3  -8  -3    8.78    0.64
  -3   8  -3    8.62    0.68
  -3   8  -3    8.63    0.66
   3  -8   3    9.12    0.79
   3  -8   3    8.59    0.87
   3  -8   3    9.07    0.79
   3  -8   3   10.07    0.81
   3  -8   3    9.36    0.69
   3   8   3    9.37    0.76
   3   8   3    9.37    0.60
   3   8   3    8.14    0.61
   3   8   3    8.05    0.71
   3   8   3    9.20    0.72
   3   8   3    7.94    0.78
  -3  -8  -4  119.84    2.15
  -3   8  -4  117.23    2.07
  -3   8  -4  116.87    2.01
   3  -8   4  117.88    2.24
   3  -8   4  120.89    2.49
   3  -8   4  121.40    2.33
   3  -8   4  123.16    2.38
   3  -8   4  122.33    2.11
   3   8   4  119.30    2.22
   3   8   4  117.62    2.03
   3   8   4  116.74    2.12
   3   8   4  118.36    2.11
   3   8   4  119.78    2.30
  -3   8  -5    3.71    0.59
  -3   8  -5    2.54    0.52
   3  -8   5    2.32    0.55
   3  -8   5    3.08    0.71
   3  -8   5    3.14    0.65
   3  -8   5    3.66    0.72
   3  -8   5    3.03    0.59
   3   8   5    2.54    0.57
   3   8   5    3.63    0.66
   3   8   5    3.51    0.65
   3   8   5    2.11    0.62
  -3   8  -6   71.83    1.90
  -3   8  -6   71.56    1.86
   3  -8   6   71.32    2.26
   3  -8   6   71.44    2.15
   3  -8   6   73.02    2.19
   3  -8   6   71.33    1.98
   3   8   6   70.16    1.95
   3   8   6   72.09    2.02
   3   8   6   70.91    2.00
   3   8   6   68.80    2.12
   3  -8   7    2.61    0.77
   3  -8   7    3.68    0.79
   3  -8   7    3.26    0.82
   3  -8   7    3.24    0.72
   3   8   7    2.33    0.63
   3   8   7    2.83    0.69
   3   8   7    2.91    0.70
   3   8   7    2.60    0.71
  -3  -9   9   47.78    2.01
  -3  -9   9   49.05    1.97
  -3  -9   9   48.12    1.98
  -3  -9   9   46.10    1.85
  -3   9   9   44.32    1.87
  -3   9   9   50.81    1.97
  -3   9   9   49.55    2.20
   3  -9  -9   46.36    1.88
   3  -9  -9   47.02    1.88
   3   9  -9   46.34    1.77
   3   9  -9   45.39    1.83
   3   9  -9   48.15    1.91
  -3  -9   8    2.78    0.72
  -3  -9   8    1.53    0.59
  -3  -9   8    1.73    0.64
  -3  -9   8    1.56    0.58
  -3   9   8    1.22    0.57
  -3   9   8    2.06    0.66
  -3   9   8    1.79    0.54
   3  -9  -8    1.67    0.60
   3  -9  -8    0.44    0.52
   3   9  -8    1.40    0.55
   3   9  -8    1.80    0.59
   3   9  -8    1.75    0.64
  -3  -9   7   91.28    1.90
  -3  -9   7   91.80    2.29
  -3  -9   7   92.24    2.22
  -3  -9   7   90.24    2.22
  -3  -9   7   90.27    2.11
  -3   9   7   89.94    2.23
  -3   9   7   88.81    2.19
  -3   9   7   89.16    1.88
   3  -9  -7   89.73    2.19
   3   9  -7   91.70    2.12
   3   9  -7   90.23    2.16
   3   9  -7   92.60    2.22
  -3  -9   6    0.24    0.35
  -3  -9   6    0.48    0.43
  -3  -9   6    0.08    0.39
  -3  -9   6    0.08    0.41
  -3  -9   6    0.25    0.37
  -3   9   6    0.23    0.39
  -3   9   6    0.15    0.41
  -3   9   6    0.33    0.33
   3   9  -6   -0.27    0.35
   3   9  -6    0.20    0.39
   3   9  -6   -0.18    0.39
  -3  -9   5   48.74    1.41
  -3  -9   5   47.76    1.45
  -3  -9   5   47.50    1.39
  -3  -9   5   50.75    1.44
  -3  -9   5   46.45    1.31
  -3   9   5   49.51    1.47
  -3   9   5   47.10    1.44
  -3   9   5   48.26    1.09
   3  -9  -5   50.50    1.17
   3   9  -5   49.29    1.45
   3   9  -5   46.85    1.38
   3   9  -5   50.03    1.45
  -3  -9   4    1.78    0.46
  -3  -9   4    1.45    0.41
  -3  -9   4    1.49    0.40
  -3  -9   4    1.52    0.40
  -3  -9   4    1.41    0.38
  -3   9   4    1.71    0.43
  -3   9   4    1.85    0.45
  -3   9   4    1.36    0.29
   3  -9  -4    1.25    0.36
   3   9  -4    1.48    0.43
   3   9  -4    1.28    0.39
   3   9  -4    1.90    0.44
  -3  -9   3  207.12    2.69
  -3  -9   3  202.51    2.42
  -3  -9   3  207.06    2.35
  -3  -9   3  202.77    2.33
  -3  -9   3  203.39    2.30
  -3   9   3  213.25    2.43
  -3   9   3  205.86    2.57
   3  -9  -3  221.26    2.54
   3   9  -3  203.04    2.57
   3   9  -3  205.74    2.37
   3   9  -3  197.56    2.27
   3   9  -3  205.23    2.42
  -3  -9   2   10.90    0.77
  -3  -9   2   11.69    0.65
  -3  -9   2   11.59    0.63
  -3  -9   2   11.05    0.62
  -3  -9   2   11.40    0.65
  -3   9   2   11.82    0.63
  -3   9   2   11.72    0.73
   3  -9  -2   11.96    0.75
   3  -9  -2   11.26    0.50
   3  -9  -2   11.04    0.52
   3   9  -2   11.46    0.63
   3   9  -2   11.08    0.63
   3   9  -2   11.64    0.66
  -3  -9   1  105.50    1.88
  -3  -9   1  104.54    1.54
  -3  -9   1  104.42    1.53
  -3  -9   1  103.07    1.52
  -3   9   1  107.38    1.41
  -3   9   1  102.43    1.73
   3  -9  -1  109.11    1.93
   3  -9  -1  107.56    1.44
   3  -9  -1  110.45    1.18
   3  -9  -1  107.88    1.21
   3   9  -1  106.25    1.84
   3   9  -1  104.02    1.50
   3   9  -1   99.23    1.50
   3   9  -1  100.42    1.56
   3   9  -1  103.98    1.56
  -3  -9   0   63.22    1.47
  -3  -9   0   63.77    1.18
  -3  -9   0   66.09    1.23
  -3   9   0   67.52    0.98
  -3   9   0   65.61    1.41
   3  -9   0   65.48    1.57
   3  -9   0   66.93    1.31
   3  -9   0   67.00    1.11
   3  -9   0   65.96    1.13
   3   9   0   63.47    1.47
   3   9   0   63.58    1.16
   3   9   0   62.55    1.16
   3   9   0   63.81    1.22
   3   9   0   63.06    1.28
  -3  -9  -1  148.61    2.16
  -3  -9  -1  149.16    1.74
  -3   9  -1  144.74    2.07
  -3   9  -1  147.04    2.04
   3  -9   1  152.64    2.41
   3  -9   1  146.65    2.10
   3  -9   1  153.42    1.88
   3  -9   1  153.40    1.93
   3  -9   1  162.05    2.36
   3   9   1  146.10    2.21
   3   9   1  146.20    1.71
   3   9   1  142.35    1.70
   3   9   1  142.51    1.84
   3   9   1  142.49    1.98
  -3  -9  -2   10.50    0.71
  -3   9  -2   10.55    0.72
  -3   9  -2   10.41    0.71
   3  -9   2   11.75    0.86
   3  -9   2   10.82    0.84
   3  -9   2   12.15    0.76
   3  -9   2   10.13    0.75
   3  -9   2   11.59    0.64
   3   9   2   10.41    0.77
   3   9   2   10.04    0.59
   3   9   2   10.79    0.60
   3   9   2    9.15    0.65
   3   9   2   10.56    0.66
   3   9   2   10.09    0.73
  -3  -9  -3    6.52    0.61
  -3   9  -3    5.63    0.65
  -3   9  -3    5.75    0.64
   3  -9   3    6.82    0.76
   3  -9   3    6.27    0.77
   3  -9   3    7.20    0.75
   3  -9   3    6.62    0.75
   3  -9   3    6.66    0.62
   3   9   3    6.65    0.73
   3   9   3    6.26    0.57
   3   9   3    6.79    0.67
   3   9   3    6.34    0.69
   3   9   3    5.96    0.67
   3   9   3    5.95    0.70
  -3   9  -4    4.40    0.61
  -3   9  -4    5.38    0.64
   3  -9   4    4.46    0.68
   3  -9   4    4.79    0.74
   3  -9   4    5.90    0.75
   3  -9   4    5.91    0.79
   3  -9   4    5.66    0.69
   3   9   4    6.67    0.76
   3   9   4    5.16    0.67
   3   9   4    4.83    0.64
   3   9   4    4.43    0.69
  -3   9  -5   44.68    1.48
  -3   9  -5   48.08    1.49
   3  -9   5   47.68    1.61
   3  -9   5   48.15    1.80
   3  -9   5   49.01    1.70
   3  -9   5   47.23    1.70
   3  -9   5   48.75    1.51
   3   9   5   47.79    1.62
   3   9   5   47.36    1.57
   3   9   5   47.10    1.52
   3   9   5   45.55    1.65
  -3   9  -6    1.89    0.54
  -3   9  -6    1.12    0.51
   3  -9   6    1.47    0.64
   3  -9   6    1.28    0.59
   3  -9   6    1.27    0.64
   3  -9   6    1.49    0.54
   3   9   6    1.28    0.55
   3   9   6    1.78    0.59
   3   9   6    1.20    0.76
   3   9   6    1.04    0.60
  -3   9  -7   55.21    2.68
   3  -9   7   54.52    2.19
   3  -9   7   52.49    2.03
   3  -9   7   52.77    2.06
   3  -9   7   52.67    1.89
   3   9   7   51.24    1.86
   3   9   7   50.70    2.01
  -3 -10   9    1.56    0.70
  -3 -10   9    1.36    0.68
  -3 -10   9    1.15    0.66
  -3 -10   9    0.83    0.60
  -3  10   9    1.11    0.63
  -3  10   9    1.56    0.69
   3 -10  -9    1.32    0.62
   3 -10  -9    1.12    0.63
   3  10  -9    1.13    0.58
   3  10  -9    1.27    0.63
   3  10  -9    1.67    0.68
  -3 -10   8   56.27    2.03
  -3 -10   8   55.15    1.94
  -3 -10   8   54.22    1.94
  -3 -10   8   53.17    1.79
  -3  10   8   53.58    1.94
  -3  10   8   53.93    1.92
   3 -10  -8   53.70    1.90
   3 -10  -8   52.38    1.88
   3  10  -8   53.06    1.78
   3  10  -8   54.27    1.88
   3  10  -8   53.97    1.95
  -3 -10   7    3.18    0.57
  -3 -10   7    3.98    0.73
  -3 -10   7    3.79    0.70
  -3 -10   7    2.96    0.66
  -3 -10   7    3.50    0.64
  -3  10   7    3.38    0.70
  -3  10   7    4.06    0.74
   3 -10  -7    3.33    0.67
   3  10  -7    2.78    0.62
   3  10  -7    3.20    0.66
   3  10  -7    3.11    0.67
  -3 -10   6   55.02    1.58
  -3 -10   6   56.16    1.74
  -3 -10   6   56.24    1.65
  -3 -10   6   57.09    1.69
  -3 -10   6   55.06    1.56
  -3  10   6   55.71    1.72
  -3  10   6   54.66    1.71
   3  10  -6   56.19    1.65
   3  10  -6   55.17    1.67
   3  10  -6   54.68    1.68
  -3 -10   5   -0.06    0.35
  -3 -10   5    0.38    0.38
  -3 -10   5    0.20    0.35
  -3 -10   5    0.29    0.37
  -3 -10   5    0.42    0.35
  -3  10   5    0.30    0.39
  -3  10   5    0.11    0.40
   3 -10  -5    0.11    0.29
   3  10  -5    0.13    0.37
   3  10  -5    0.11    0.37
   3  10  -5   -0.14    0.38
  -3 -10   4  121.73    2.25
  -3 -10   4  118.19    2.07
  -3 -10   4  116.89    1.95
  -3 -10   4  116.40    1.97
  -3 -10   4  117.22    1.90
  -3  10   4  123.57    2.12
  -3  10   4  116.49    2.15
   3 -10  -4  126.50    1.98
   3  10  -4  118.43    2.13
   3  10  -4  117.94    2.04
   3  10  -4  116.43    2.06
  -3 -10   3    0.54    0.36
  -3 -10   3    0.87    0.34
  -3 -10   3    0.43    0.31
  -3 -10   3    0.48    0.31
  -3 -10   3    0.64    0.32
  -3  10   3    0.24    0.31
  -3  10   3    0.29    0.35
   3 -10  -3    0.52    0.35
   3  10  -3    0.46    0.36
   3  10  -3    0.26    0.32
   3  10  -3    0.21    0.28
   3  10  -3    0.85    0.35
  -3 -10   2  157.88    2.42
  -3 -10   2  158.64    2.05
  -3 -10   2  154.74    1.95
  -3 -10   2  159.40    1.98
  -3 -10   2  157.71    1.99
  -3  10   2  164.85    2.04
  -3  10   2  156.81    2.27
   3 -10  -2  168.15    2.42
   3 -10  -2  167.70    1.67
   3  10  -2  154.50    2.31
   3  10  -2  158.71    2.06
   3  10  -2  154.59    1.98
   3  10  -2  155.38    2.10
  -3 -10   1    0.08    0.33
  -3 -10   1    0.00    0.24
  -3 -10   1   -0.16    0.24
  -3 -10   1   -0.01    0.23
  -3  10   1    0.06    0.22
  -3  10   1    0.13    0.30
   3 -10  -1    0.30    0.37
   3 -10  -1   -0.18    0.26
   3  10  -1    0.12    0.33
   3  10  -1    0.26    0.27
   3  10  -1    0.13    0.25
   3  10  -1   -0.17    0.25
   3  10  -1    0.15    0.27
  -3 -10   0  195.65    2.60
  -3 -10   0  193.76    2.02
  -3 -10   0  195.46    2.07
  -3  10   0  197.50    1.79
  -3  10   0  190.05    2.44
   3 -10   0  200.69    2.80
   3 -10   0  201.85    2.25
   3 -10   0  205.87    1.87
   3 -10   0  204.65    1.93
   3  10   0  194.35    2.60
   3  10   0  189.73    2.08
   3  10   0  188.76    2.00
   3  10   0  186.53    2.05
   3  10   0  186.89    2.19
  -3 -10  -1    0.82    0.37
  -3 -10  -1    0.98    0.29
  -3  10  -1    0.47    0.34
  -3  10  -1    0.80    0.35
   3 -10   1    1.27    0.46
   3 -10   1    0.47    0.37
   3 -10   1    0.93    0.32
   3 -10   1    1.05    0.35
   3  10   1    0.75    0.40
   3  10   1    0.48    0.27
   3  10   1    1.20    0.29
   3  10   1    0.82    0.32
   3  10   1    0.79    0.34
  -3 -10  -2  152.53    2.25
  -3  10  -2  151.25    2.30
  -3  10  -2  149.22    2.24
   3 -10   2  156.11    2.62
   3 -10   2  160.26    2.48
   3 -10   2  162.61    2.22
   3 -10   2  162.49    2.27
   3  10   2  150.94    2.44
   3  10   2  151.60    1.93
   3  10   2  152.59    2.74
   3  10   2  148.08    2.00
   3  10   2  152.27    1.99
   3  10   2  149.19    2.21
  -3 -10  -3    5.33    0.60
  -3  10  -3    5.27    0.65
  -3  10  -3    5.56    0.68
   3 -10   3    5.58    0.74
   3 -10   3    5.41    0.74
   3 -10   3    6.17    0.69
   3 -10   3    5.50    0.68
   3  10   3    4.12    0.62
   3  10   3    5.28    0.62
   3  10   3    5.48    0.63
   3  10   3    5.35    0.62
   3  10   3    4.46    0.63
  -3  10  -4   99.41    2.07
  -3  10  -4  101.30    2.04
   3 -10   4  101.84    2.26
   3 -10   4  107.11    2.41
   3 -10   4  106.92    2.20
   3 -10   4  105.36    2.23
   3  10   4  102.38    2.23
   3  10   4  104.23    2.01
   3  10   4  102.66    1.96
   3  10   4  100.39    2.17
  -3  10  -5    2.19    0.55
  -3  10  -5    2.07    0.54
   3 -10   5    2.53    0.61
   3 -10   5    2.54    0.69
   3 -10   5    2.49    0.61
   3 -10   5    2.36    0.65
   3  10   5    1.74    0.57
   3  10   5    3.04    0.94
   3  10   5    2.61    0.63
  -3  10  -6   62.99    1.90
  -3  10  -6   65.97    1.89
   3 -10   6   70.31    2.70
   3 -10   6   66.03    2.24
   3 -10   6   66.35    2.09
   3 -10   6   67.78    2.15
   3  10   6   65.50    2.01
   3  10   6   67.07    2.12
  -3 -11   8    0.98    0.61
  -3 -11   8    0.87    0.59
  -3 -11   8    0.54    0.56
  -3 -11   8    1.26    0.55
  -3  11   8    0.83    0.58
  -3  11   8    1.34    0.62
   3 -11  -8    1.42    0.62
   3  11  -8    0.68    0.52
   3  11  -8    0.97    0.57
   3  11  -8    1.24    0.63
  -3 -11   7   64.87    1.79
  -3 -11   7   67.85    2.08
  -3 -11   7   66.96    1.96
  -3 -11   7   67.69    1.98
  -3 -11   7   64.07    1.82
  -3  11   7   64.62    2.00
  -3  11   7   65.12    2.02
   3 -11  -7   63.77    1.98
   3  11  -7   62.86    1.87
   3  11  -7   62.81    1.95
   3  11  -7   64.92    1.99
  -3 -11   6    7.62    0.83
  -3 -11   6    7.81    0.91
  -3 -11   6    7.02    0.82
  -3 -11   6    8.02    0.86
  -3 -11   6    7.06    0.76
  -3  11   6    7.65    0.88
  -3  11   6    6.96    0.86
   3  11  -6    7.92    0.84
   3  11  -6    7.02    0.87
   3  11  -6    7.89    0.89
  -3 -11   5   52.79    1.63
  -3 -11   5   50.35    1.56
  -3 -11   5   53.80    1.51
  -3 -11   5   52.03    1.50
  -3 -11   5   52.17    1.43
  -3  11   5   53.07    1.61
  -3  11   5   51.15    1.61
   3  11  -5   51.42    1.57
   3  11  -5   51.74    1.56
   3  11  -5   51.72    1.58
  -3 -11   4    7.60    0.81
  -3 -11   4    7.86    0.74
  -3 -11   4    7.58    0.67
  -3 -11   4    8.50    0.71
  -3 -11   4    7.35    0.65
  -3  11   4    8.44    0.77
  -3  11   4    8.34    0.80
   3 -11  -4    7.76    0.73
   3  11  -4    8.12    0.77
   3  11  -4    8.76    0.77
   3  11  -4    8.66    0.81
  -3 -11   3   67.39    1.75
  -3 -11   3   66.89    1.51
  -3 -11   3   64.42    1.39
  -3 -11   3   65.43    1.42
  -3 -11   3   66.71    1.41
  -3  11   3   69.93    1.55
  -3  11   3   67.28    1.66
   3 -11  -3   70.68    1.65
   3  11  -3   69.28    1.68
   3  11  -3   65.88    1.52
   3  11  -3   63.12    1.38
   3  11  -3   68.03    1.59
  -3 -11   2   71.04    1.75
  -3 -11   2   70.41    1.42
  -3 -11   2   70.58    1.37
  -3 -11   2   69.87    1.37
  -3 -11   2   71.09    1.39
  -3  11   2   72.53    1.45
  -3  11   2   72.27    1.66
   3 -11  -2   74.29    1.73
   3  11  -2   71.47    1.69
   3  11  -2   71.79    1.50
   3  11  -2   69.66    1.36
   3  11  -2   67.77    1.36
   3  11  -2   71.64    1.54
  -3 -11   1  176.93    2.64
  -3 -11   1  178.63    2.07
  -3 -11   1  176.64    2.03
  -3 -11   1  174.60    2.01
  -3  11   1  182.94    2.05
  -3  11   1  173.65    2.47
   3 -11  -1  183.83    2.72
   3 -11  -1  189.04    1.97
   3  11  -1  169.59    2.52
   3  11  -1  176.91    2.20
   3  11  -1  169.06    1.99
   3  11  -1  168.94    2.08
   3  11  -1  177.30    2.27
  -3 -11   0    0.57    0.38
  -3 -11   0    0.86    0.28
  -3  11   0    1.05    0.41
  -3  11   0    0.47    0.35
   3 -11   0    1.03    0.47
   3 -11   0    0.41    0.33
   3  11   0    0.37    0.38
   3  11   0    0.30    0.29
   3  11   0    0.72    0.28
   3  11   0    0.93    0.30
   3  11   0    0.71    0.32
  -3 -11  -1   90.91    1.86
  -3  11  -1   86.57    1.81
  -3  11  -1   87.81    1.78
   3 -11   1   92.86    2.09
   3 -11   1   91.40    1.78
   3 -11   1   96.45    1.58
   3  11   1   90.98    1.94
   3  11   1   86.90    1.53
   3  11   1   89.03    1.49
   3  11   1   87.22    1.63
  -3 -11  -2   19.56    0.96
  -3  11  -2   19.16    1.00
  -3  11  -2   17.65    0.95
   3 -11   2   19.52    1.13
   3 -11   2   21.15    1.08
   3 -11   2   21.21    0.90
   3 -11   2   21.39    0.94
   3  11   2   20.57    1.09
   3  11   2   19.73    0.84
   3  11   2   17.92    0.82
   3  11   2   19.35    0.83
   3  11   2   18.14    0.92
  -3 -11  -3   83.98    1.75
  -3  11  -3   81.19    1.88
  -3  11  -3   84.05    1.87
   3 -11   3   82.79    2.10
   3 -11   3   85.29    2.06
   3 -11   3   85.81    1.81
   3 -11   3   88.09    1.89
   3  11   3   83.36    2.02
   3  11   3   82.34    2.47
   3  11   3   80.61    1.83
  -3  11  -4    6.50    0.76
  -3  11  -4    6.31    0.76
   3 -11   4    5.96    0.81
   3 -11   4    7.78    0.93
   3 -11   4    6.39    0.78
   3 -11   4    6.85    0.82
   3  11   4    4.77    0.71
   3  11   4    5.62    0.76
  -3  11  -5   51.66    1.69
  -3  11  -5   53.11    1.68
   3 -11   5   51.90    1.80
   3 -11   5   52.64    1.93
   3 -11   5   53.88    1.77
   3 -11   5   53.02    1.81
   3  11   5   51.70    1.79
   3  11   5   53.45    1.79
  -3  11  -6    9.30    0.99
  -3  11  -6    8.75    0.97
   3 -11   6    8.91    1.08
   3 -11   6    9.38    1.14
   3 -11   6    9.05    1.05
   3 -11   6    9.49    1.09
   3  11   6   10.43    1.08
   3  11   6    9.93    1.09
  -3 -12   8    7.85    1.04
  -3 -12   8    8.29    1.00
  -3 -12   8    8.29    1.02
  -3 -12   8    8.84    1.01
  -3  12   8    7.24    0.98
  -3  12   8    8.54    1.05
   3 -12  -8    8.61    1.05
   3  12  -8    8.05    0.99
   3  12  -8    8.23    1.03
   3  12  -8    8.21    1.06
  -3 -12   7    0.88    0.48
  -3 -12   7    0.10    0.51
  -3 -12   7    0.49    0.50
  -3 -12   7    0.87    0.53
  -3 -12   7    0.51    0.45
  -3  12   7    0.07    0.48
  -3  12   7    0.33    0.55
   3 -12  -7    0.84    0.53
   3  12  -7    0.65    0.51
   3  12  -7    0.69    0.52
   3  12  -7    0.27    0.53
  -3 -12   6   75.14    2.00
  -3 -12   6   77.31    2.08
  -3 -12   6   75.69    1.93
  -3 -12   6   74.42    1.93
  -3 -12   6   74.57    1.82
  -3  12   6   79.77    2.12
  -3  12   6   74.71    2.08
   3  12  -6   76.26    2.00
   3  12  -6   75.91    2.04
   3  12  -6   75.56    2.08
  -3 -12   5   16.32    1.10
  -3 -12   5   14.84    1.00
  -3 -12   5   15.13    0.94
  -3 -12   5   14.65    0.93
  -3 -12   5   14.40    0.87
  -3  12   5   15.47    1.01
  -3  12   5   13.70    1.05
   3  12  -5   13.48    0.97
   3  12  -5   15.60    1.03
   3  12  -5   15.51    1.07
  -3 -12   4  110.60    2.35
  -3 -12   4  117.26    2.15
  -3 -12   4  114.04    1.99
  -3 -12   4  116.35    2.02
  -3 -12   4  112.98    1.91
  -3  12   4  117.05    2.21
  -3  12   4  114.79    2.29
   3 -12  -4  126.33    2.19
   3  12  -4  113.56    2.24
   3  12  -4  115.54    2.18
   3  12  -4  111.11    1.91
   3  12  -4  112.79    2.20
  -3 -12   3    5.64    0.73
  -3 -12   3    5.26    0.63
  -3 -12   3    4.68    0.57
  -3 -12   3    5.44    0.60
  -3 -12   3    5.40    0.58
  -3  12   3    5.39    0.62
  -3  12   3    5.04    0.65
   3 -12  -3    6.52    0.78
   3  12  -3    4.57    0.63
   3  12  -3    5.73    0.66
   3  12  -3    5.28    0.58
   3  12  -3    5.85    0.71
  -3 -12   2   47.14    1.54
  -3 -12   2   46.57    1.21
  -3 -12   2   48.12    1.17
  -3 -12   2   48.55    1.17
  -3 -12   2   45.76    1.16
  -3  12   2   47.28    1.25
  -3  12   2   45.79    1.44
   3 -12  -2   48.84    1.51
   3  12  -2   47.51    1.46
   3  12  -2   47.28    1.31
   3  12  -2   45.52    1.14
   3  12  -2   46.22    1.17
   3  12  -2   46.01    1.32
  -3 -12   1   13.39    0.93
  -3 -12   1   13.64    0.69
  -3 -12   1   13.39    0.68
  -3 -12   1   13.62    0.68
  -3  12   1   14.82    0.73
  -3  12   1   13.27    0.87
   3 -12  -1   14.67    0.99
   3  12  -1   13.41    0.90
   3  12  -1   13.79    0.79
   3  12  -1   12.73    0.67
   3  12  -1   12.41    0.70
   3  12  -1   12.99    0.79
  -3 -12   0   11.70    0.89
  -3  12   0   12.03    0.86
   3 -12   0   12.23    0.99
   3 -12   0   13.69    0.77
   3  12   0   11.94    0.88
   3  12   0   12.19    0.74
   3  12   0   11.16    0.72
   3  12   0   11.51    0.64
   3  12   0   11.92    0.70
  -3 -12  -1   36.60    1.30
  -3  12  -1   38.09    1.33
   3 -12   1   39.59    1.50
   3 -12   1   39.68    1.26
   3  12   1   36.49    1.37
   3  12   1   37.61    1.12
   3  12   1   36.84    1.13
  -3 -12  -2   38.62    1.31
  -3  12  -2   38.21    1.37
  -3  12  -2   37.22    1.33
   3 -12   2   38.97    1.55
   3 -12   2   38.73    1.36
   3  12   2   38.84    1.43
   3  12   2   38.79    1.16
   3  12   2   37.56    1.24
  -3 -12  -3    5.46    0.64
  -3  12  -3    5.27    0.71
  -3  12  -3    5.14    0.69
   3 -12   3    5.49    0.82
   3 -12   3    6.97    0.85
   3 -12   3    7.10    0.76
   3  12   3    5.47    0.76
   3  12   3    4.64    0.65
  -3  12  -4   47.93    1.63
  -3  12  -4   50.45    1.63
   3 -12   4   50.07    1.80
   3 -12   4   50.91    1.79
   3 -12   4   51.34    1.59
   3 -12   4   48.86    1.59
   3  12   4   51.33    1.77
   3  12   4   49.15    1.61
  -3  12  -5    3.17    0.68
  -3  12  -5    2.41    0.61
   3 -12   5    3.31    0.74
   3 -12   5    3.67    0.78
   3 -12   5    3.36    0.68
   3 -12   5    3.14    0.69
   3  12   5    2.94    0.68
   3  12   5    3.94    0.71
  -3  12  -6   26.61    1.40
  -3  12  -6   28.11    1.42
   3 -12   6   28.55    1.51
   3 -12   6   29.96    1.64
   3 -12   6   29.79    1.51
   3 -12   6   28.56    1.56
   3  12   6   28.51    1.53
   3  12   6   26.99    1.50
  -3 -13   8    1.16    0.67
  -3 -13   8    0.99    0.61
  -3 -13   8    1.38    0.65
  -3 -13   8    1.01    0.54
  -3  13   8    1.24    0.64
  -3  13   8    1.13    0.64
   3 -13  -8    1.47    0.64
   3  13  -8    1.00    0.59
   3  13  -8    0.89    0.61
   3  13  -8    1.10    0.67
  -3 -13   7   15.42    1.15
  -3 -13   7   14.24    1.20
  -3 -13   7   13.95    1.12
  -3 -13   7   16.86    1.18
  -3 -13   7   15.15    1.04
  -3  13   7   14.92    1.20
  -3  13   7   14.43    1.25
   3  13  -7   13.53    1.10
   3  13  -7   15.05    1.21
   3  13  -7   14.40    1.24
  -3 -13   6    8.26    0.95
  -3 -13   6   10.26    1.00
  -3 -13   6    9.91    0.91
  -3 -13   6   10.53    0.95
  -3 -13   6    9.30    0.83
  -3  13   6    9.27    1.00
  -3  13   6   10.22    1.06
   3  13  -6    9.11    0.96
   3  13  -6    7.62    0.91
   3  13  -6    8.47    1.03
  -3 -13   5  122.24    2.60
  -3 -13   5  117.21    2.37
  -3 -13   5  122.43    2.25
  -3 -13   5  119.36    2.24
  -3 -13   5  119.82    2.13
  -3  13   5  121.88    2.48
  -3  13   5  115.75    2.49
   3  13  -5  120.06    2.43
   3  13  -5  119.26    2.44
   3  13  -5  119.57    2.47
  -3 -13   4    2.96    0.64
  -3 -13   4    2.77    0.54
  -3 -13   4    3.08    0.51
  -3 -13   4    3.61    0.56
  -3 -13   4    3.27    0.51
  -3  13   4    2.54    0.55
  -3  13   4    3.49    0.65
   3 -13  -4    3.32    0.59
   3  13  -4    2.83    0.60
   3  13  -4    3.44    0.61
   3  13  -4    3.29    0.52
   3  13  -4    2.79    0.58
  -3 -13   3   95.16    2.24
  -3 -13   3   93.19    1.82
  -3 -13   3   96.12    1.73
  -3 -13   3   95.34    1.73
  -3 -13   3   95.84    1.71
  -3  13   3   94.66    1.93
  -3  13   3   93.56    2.11
   3 -13  -3  102.70    2.14
   3  13  -3   93.92    2.09
   3  13  -3   93.46    1.96
   3  13  -3   90.62    1.67
   3  13  -3   94.62    2.02
  -3 -13   2    3.81    0.64
  -3 -13   2    4.23    0.53
  -3 -13   2    4.56    0.53
  -3 -13   2    4.33    0.54
  -3 -13   2    4.78    0.56
  -3  13   2    5.03    0.62
  -3  13   2    4.36    0.64
   3 -13  -2    5.06    0.70
   3  13  -2    3.67    0.62
   3  13  -2    4.42    0.60
   3  13  -2    3.58    0.47
   3  13  -2    4.21    0.51
   3  13  -2    4.35    0.59
  -3 -13   1  101.49    2.21
  -3 -13   1   99.94    2.14
  -3  13   1  100.23    1.72
  -3  13   1   97.40    2.06
   3 -13  -1  103.96    2.29
   3  13  -1   96.00    2.10
   3  13  -1   96.65    1.84
   3  13  -1   95.34    1.63
   3  13  -1   93.60    1.86
  -3 -13   0   19.14    1.07
  -3  13   0   19.17    1.06
   3 -13   0   20.82    1.21
   3  13   0   20.01    1.11
   3  13   0   21.11    0.95
   3  13   0   20.44    0.87
  -3 -13  -1  222.07    3.10
  -3  13  -1  216.43    3.06
   3 -13   1  227.69    3.46
   3 -13   1  236.44    2.87
   3  13   1  212.31    3.14
   3  13   1  221.36    2.68
   3  13   1  215.92    2.57
  -3 -13  -2   -0.22    0.33
  -3  13  -2   -0.29    0.36
  -3  13  -2   -0.11    0.38
   3 -13   2   -0.21    0.45
   3 -13   2    0.07    0.38
   3  13   2    0.01    0.41
   3  13   2    0.08    0.33
   3  13   2    0.22    0.38
  -3 -13  -3  201.28    2.86
  -3  13  -3  196.85    3.09
  -3  13  -3  193.94    3.02
   3 -13   3  201.70    3.42
   3 -13   3  207.00    3.18
   3  13   3  202.26    3.28
   3  13   3  199.68    2.84
  -3  13  -4    1.83    0.56
  -3  13  -4    1.76    0.57
   3 -13   4    0.99    0.58
   3 -13   4    2.05    0.61
   3  13   4    1.35    0.57
   3  13   4    1.62    0.55
  -3  13  -5   15.50    1.17
  -3  13  -5   15.83    1.15
   3 -13   5   15.62    1.28
   3 -13   5   16.82    1.31
   3 -13   5   16.43    1.15
   3  13   5   14.83    1.22
   3  13   5   19.50    1.90
  -3 -14   7    0.52    0.49
  -3 -14   7    0.00    0.50
  -3 -14   7   -0.07    0.44
  -3 -14   7   -0.19    0.47
  -3  14   7    0.07    0.52
  -3  14   7   -0.13    0.53
   3  14  -7    0.30    0.51
   3  14  -7    0.33    0.52
   3  14  -7    0.54    0.59
  -3 -14   6   64.47    2.04
  -3 -14   6   65.43    1.99
  -3 -14   6   67.79    1.88
  -3 -14   6   65.51    1.88
  -3  14   6   67.81    2.07
  -3  14   6   64.86    2.08
   3  14  -6   63.69    1.94
   3  14  -6   66.39    2.04
   3  14  -6   64.98    2.05
  -3 -14   5   10.89    1.08
  -3 -14   5    9.81    0.92
  -3 -14   5   10.83    0.85
  -3 -14   5   10.87    0.89
  -3  14   5   10.62    1.01
  -3  14   5    9.14    0.98
   3  14  -5    9.85    0.97
   3  14  -5   10.53    1.01
   3  14  -5   10.16    0.98
  -3 -14   4  105.38    2.52
  -3 -14   4  103.85    2.12
  -3 -14   4  105.75    2.14
  -3 -14   4  102.47    1.96
  -3  14   4  104.55    2.24
  -3  14   4  102.98    2.36
   3 -14  -4  106.91    2.20
   3  14  -4  102.59    2.29
   3  14  -4  101.88    2.21
   3  14  -4  103.94    2.28
  -3 -14   3    3.19    0.68
  -3 -14   3    2.96    0.51
  -3  14   3    3.05    0.57
  -3  14   3    2.03    0.57
   3 -14  -3    2.67    0.61
   3  14  -3    2.68    0.59
   3  14  -3    3.45    0.60
   3  14  -3    2.30    0.55
  -3 -14   2   95.23    2.30
  -3 -14   2   89.35    1.93
  -3  14   2   93.28    1.87
  -3  14   2   89.15    2.09
   3 -14  -2   94.59    2.22
   3  14  -2   88.07    2.09
   3  14  -2   87.67    1.90
   3  14  -2   89.65    1.98
  -3 -14   1   30.49    1.39
  -3  14   1   30.70    1.31
   3 -14  -1   31.77    1.46
   3  14  -1   29.30    1.31
   3  14  -1   30.32    1.16
   3  14  -1   29.99    1.19
  -3 -14   0   47.23    1.60
  -3  14   0   45.51    1.54
   3 -14   0   51.42    1.79
   3  14   0   47.62    1.61
   3  14   0   46.00    1.36
  -3 -14  -1   40.26    1.48
  -3  14  -1   38.18    1.46
   3 -14   1   38.31    1.62
   3  14   1   38.95    1.52
   3  14   1   40.20    1.29
  -3 -14  -2   67.81    1.82
  -3  14  -2   69.93    1.92
  -3  14  -2   73.98    1.95
   3 -14   2   76.08    2.22
   3 -14   2   77.84    1.89
   3  14   2   72.69    2.03
   3  14   2   72.68    2.25
  -3 -14  -3    0.46    0.41
  -3  14  -3    0.61    0.49
  -3  14  -3    0.90    0.49
   3 -14   3    0.72    0.59
   3 -14   3    0.28    0.45
   3  14   3    0.91    0.53
  -3  14  -4   29.49    1.45
  -3  14  -4   27.72    1.39
   3 -14   4   28.00    1.57
   3 -14   4   31.95    1.52
   3  14   4   29.26    1.52
  -3  14  -5    1.89    0.62
  -3  14  -5    1.58    0.61
   3 -14   5    1.65    0.69
   3 -14   5    1.47    0.63
   3  14   5    1.40    0.65
  -3 -15   6   -0.23    0.46
  -3 -15   6   -0.26    0.43
  -3 -15   6    0.34    0.46
  -3  15   6    0.20    0.49
  -3  15   6   -0.25    0.51
   3  15  -6    0.20    0.48
   3  15  -6    0.13    0.49
   3  15  -6   -0.08    0.50
  -3 -15   5   67.08    2.15
  -3 -15   5   68.74    1.92
  -3  15   5   69.83    2.05
  -3  15   5   66.90    2.07
   3  15  -5   70.84    2.04
   3  15  -5   65.44    1.97
   3  15  -5   67.68    2.04
  -3 -15   4    7.83    0.98
  -3 -15   4    7.39    0.80
  -3  15   4    8.50    0.92
  -3  15   4    7.46    0.91
   3 -15  -4    8.11    0.87
   3  15  -4    8.16    0.96
   3  15  -4    7.42    0.89
   3  15  -4    8.44    0.92
  -3 -15   3   29.58    1.47
  -3 -15   3   28.38    1.31
  -3  15   3   28.54    1.26
  -3  15   3   27.86    1.38
   3 -15  -3   30.13    1.39
   3  15  -3   26.87    1.32
   3  15  -3   27.59    1.25
   3  15  -3   26.59    1.26
  -3 -15   2   15.34    1.16
  -3  15   2   15.17    0.93
  -3  15   2   13.64    1.04
   3 -15  -2   15.73    1.16
   3  15  -2   13.71    1.07
   3  15  -2   13.71    0.94
   3  15  -2   12.96    0.97
  -3 -15   1  105.71    2.44
  -3  15   1   96.61    2.25
   3 -15  -1  106.79    2.51
   3  15  -1   99.10    2.29
   3  15  -1   99.98    2.06
  -3 -15   0    0.95    0.50
  -3  15   0    0.83    0.46
   3 -15   0    0.54    0.56
   3  15   0    0.41    0.47
   3  15   0    0.66    0.41
  -3 -15  -1    9.73    0.94
  -3  15  -1   10.12    0.94
   3 -15   1   11.33    1.17
   3  15   1    9.09    0.95
   3  15   1    9.60    0.82
  -3 -15  -2    1.38    0.49
  -3  15  -2    1.65    0.56
  -3  15  -2    1.88    0.57
   3 -15   2    1.21    0.62
   3  15   2    1.44    0.58
  -3 -15  -3   46.24    1.57
  -3  15  -3   43.45    1.67
  -3  15  -3   44.44    1.67
   3 -15   3   47.49    1.95
   3 -15   3   48.73    1.68
   3  15   3   43.10    1.76
  -3  15  -4    1.58    0.61
  -3  15  -4    0.86    0.55
   3 -15   4    1.29    0.66
   3 -15   4    1.55    0.59
   3  15   4    1.41    0.62
  -3 -16   6   20.03    1.40
  -3 -16   6   20.43    1.30
  -3  16   6   19.18    1.34
  -3  16   6   19.09    1.37
   3  16  -6   20.85    1.34
   3  16  -6   20.54    1.33
   3  16  -6   19.20    1.39
  -3 -16   5    0.17    0.53
  -3 -16   5   -0.08    0.43
  -3  16   5    0.10    0.48
  -3  16   5   -0.17    0.50
   3  16  -5    0.10    0.48
   3  16  -5    0.12    0.48
   3  16  -5    0.35    0.53
  -3 -16   4   18.99    1.38
  -3  16   4   17.90    1.18
  -3  16   4   17.03    1.25
   3 -16  -4   19.43    1.17
   3  16  -4   17.09    1.22
   3  16  -4   17.27    1.16
   3  16  -4   18.63    1.23
  -3 -16   3    2.33    0.65
  -3  16   3    2.32    0.58
  -3  16   3    2.07    0.61
   3 -16  -3    2.28    0.62
   3  16  -3    1.96    0.60
   3  16  -3    1.79    0.55
   3  16  -3    2.55    0.61
  -3 -16   2   82.63    2.33
  -3  16   2   78.58    2.14
   3 -16  -2   82.73    2.25
   3  16  -2   81.49    2.18
   3  16  -2   79.82    1.99
   3  16  -2   76.85    2.00
  -3 -16   1    3.15    0.70
  -3  16   1    2.25    0.61
   3 -16  -1    3.32    0.74
   3  16  -1    2.95    0.66
   3  16  -1    3.37    0.61
  -3 -16   0  109.93    2.55
  -3  16   0  104.58    2.43
   3 -16   0  114.84    2.74
   3  16   0  109.45    2.51
   3  16   0  105.63    2.18
  -3 -16  -1    2.40    0.62
  -3  16  -1    1.79    0.58
   3 -16   1    2.47    0.71
   3  16   1    2.44    0.63
   3  16   1    2.78    0.57
  -3 -16  -2   82.51    2.14
  -3  16  -2   80.97    2.23
   3 -16   2   83.41    2.46
   3  16   2   81.81    2.30
  -3  16  -3    0.81    0.55
  -3  16  -3    0.80    0.55
   3 -16   3    1.04    0.64
   3  16   3    0.65    0.57
  -3 -17   5   42.85    1.89
  -3  17   5   43.82    1.79
  -3  17   5   41.42    1.80
   3  17  -5   44.48    1.79
   3  17  -5   43.93    1.78
   3  17  -5   42.21    1.78
  -3 -17   4    1.30    0.66
  -3  17   4    1.72    0.60
  -3  17   4    1.94    0.66
   3 -17  -4    2.20    0.62
   3  17  -4    1.91    0.65
   3  17  -4    1.45    0.57
   3  17  -4    1.76    0.62
  -3 -17   3   49.45    1.97
  -3  17   3   49.74    1.96
  -3  17   3   48.56    1.85
   3 -17  -3   52.41    1.85
   3  17  -3   47.68    1.80
   3  17  -3   44.62    1.66
   3  17  -3   50.23    1.80
  -3 -17   2    0.03    0.51
  -3  17   2   -0.26    0.45
   3 -17  -2    0.18    0.53
   3  17  -2    0.17    0.50
   3  17  -2   -0.03    0.43
   3  17  -2    0.27    0.47
  -3 -17   1   53.93    1.95
  -3  17   1   52.96    1.87
   3 -17  -1   51.01    1.93
   3  17  -1   52.25    1.87
   3  17  -1   51.69    1.67
  -3 -17   0    9.55    1.03
  -3  17   0   10.23    1.06
   3 -17   0   11.71    1.23
   3  17   0    9.25    1.06
   3  17   0   10.48    0.96
  -3 -17  -1   22.45    1.34
  -3  17  -1   21.34    1.31
   3 -17   1   22.71    1.49
   3  17   1   21.54    1.38
  -3 -17  -2    0.63    0.48
  -3  17  -2    0.30    0.52
   3 -17   2    0.45    0.62
   3  17   2    0.20    0.52
   3 -17   3   18.55    1.45
  -3 -18   4   25.24    1.64
  -3  18   4   26.37    1.43
  -3  18   4   25.09    1.52
   3 -18  -4   23.43    1.81
   3  18  -4   24.21    1.45
   3  18  -4   22.84    1.38
   3  18  -4   23.55    1.44
  -3 -18   3    1.03    0.63
  -3  18   3    1.26    0.62
   3 -18  -3    1.38    0.62
   3  18  -3    1.23    0.61
   3  18  -3    0.62    0.53
   3  18  -3    1.11    0.57
  -3 -18   2   79.48    2.46
  -3  18   2   73.28    2.26
   3 -18  -2   78.38    2.34
   3  18  -2   74.26    2.22
   3  18  -2   73.70    2.07
  -3 -18   1    0.87    0.58
  -3  18   1    0.78    0.57
   3 -18  -1    1.69    0.66
   3  18  -1    0.90    0.57
   3  18  -1    0.79    0.51
  -3 -18   0   75.71    2.30
  -3  18   0   72.33    2.23
   3 -18   0   73.78    2.40
   3  18   0   72.14    2.24
   3  18   0   70.23    1.98
  -3 -18  -1    0.61    0.55
  -3  18  -1    0.31    0.52
   3 -18   1    1.07    0.67
   3  18   1    1.07    0.60
  -3 -19   1   32.48    1.73
  -3  19   1   32.65    1.68
   3 -19  -1   34.00    1.76
   3  19  -1   30.25    1.61
   3  19  -1   30.38    1.48
  -4   0  10   78.77    2.33
  -4   0  10   81.44    2.26
  -4   0  10   81.27    2.44
  -4   0  10   80.15    2.40
  -4   0  10   81.91    2.48
   4   0 -10   77.51    2.31
   4   0 -10   78.48    2.33
   4   0 -10   78.88    2.34
  -4   0   9   -0.14    0.48
  -4   0   9   -0.11    0.41
  -4   0   9   -0.28    0.47
  -4   0   9    0.88    0.54
  -4   0   9    0.19    0.52
   4   0  -9   -0.14    0.47
   4   0  -9   -0.39    0.45
   4   0  -9    0.17    0.47
  -4   0   8   43.32    1.58
  -4   0   8   42.72    1.48
  -4   0   8   44.98    1.61
  -4   0   8   43.27    1.56
  -4   0   8   44.13    1.60
   4   0  -8   43.74    1.58
   4   0  -8   42.32    1.54
   4   0  -8   43.32    1.57
  -4   0   7   -0.34    0.36
  -4   0   7   -0.10    0.36
  -4   0   7    0.62    0.41
  -4   0   7    0.34    0.40
  -4   0   7   -0.03    0.37
   4   0  -7   -0.31    0.35
   4   0  -7    0.08    0.38
   4   0  -7    0.03    0.38
  -4   0   6   33.08    1.19
  -4   0   6   31.62    0.83
  -4   0   6   32.08    1.12
  -4   0   6   31.28    1.14
  -4   0   6   31.33    1.14
  -4   0   6   31.82    1.17
   4   0  -6   33.14    1.19
   4   0  -6   31.76    1.12
   4   0  -6   32.52    1.14
  -4   0   5    0.15    0.29
  -4   0   5   -0.03    0.22
  -4   0   5    0.06    0.27
  -4   0   5   -0.03    0.28
  -4   0   5   -0.20    0.28
  -4   0   5   -0.08    0.26
   4   0  -5   -0.03    0.28
   4   0  -5    0.08    0.26
   4   0  -5    0.21    0.29
  -4   0   4   84.87    1.49
  -4   0   4   84.10    1.38
  -4   0   4   85.46    1.37
  -4   0   4   83.46    1.48
  -4   0   4   82.24    1.48
  -4   0   4   81.71    1.48
  -4   0   4   81.12    1.48
   4   0  -4   84.26    1.48
   4   0  -4   86.76    1.39
   4   0  -4   83.68    1.38
  -4   0   3   -0.01    0.19
  -4   0   3    0.25    0.24
  -4   0   3    0.26    0.24
  -4   0   3    0.00    0.24
  -4   0   3    0.20    0.26
  -4   0   3   -0.27    0.22
   4   0  -3    0.14    0.22
   4   0  -3   -0.10    0.18
   4   0  -3    0.17    0.20
  -4   0   2  556.83    2.44
  -4   0   2  545.59    3.48
  -4   0   2  535.63    3.43
  -4   0   2  539.37    3.42
  -4   0   2  528.10    3.39
  -4   0   2  529.05    3.36
   4   0  -2  543.07    2.98
   4   0  -2  557.71    2.44
   4   0  -2  525.65    3.40
   4   0  -2  522.29    3.37
   4   0  -2  528.61    3.36
   4   0  -2  553.15    2.47
  -4   0   1    0.16    0.11
  -4   0   1    0.09    0.25
  -4   0   1    0.15    0.24
  -4   0   1    0.00    0.24
  -4   0   1   -0.15    0.25
   4   0  -1   -0.12    0.16
   4   0  -1   -0.08    0.10
   4   0  -1    0.16    0.26
   4   0  -1    0.11    0.24
   4   0  -1   -0.04    0.24
   4   0  -1   -0.03    0.11
  -4   0   0   24.86    0.85
   4   0   0   24.30    0.57
   4   0   0   23.17    0.83
   4   0   0   23.84    0.84
  -4   0  -1   -0.33    0.23
   4   0   1   -0.01    0.15
   4   0   1   -0.17    0.27
   4   0   1    0.04    0.26
   4   0   1    0.21    0.27
  -4   0  -2   74.32    1.47
   4   0   2   75.38    0.99
   4   0   2   72.44    1.57
   4   0   2   74.44    1.60
   4   0   2   72.51    1.58
   4   0   2   74.83    1.60
  -4   0  -3    0.02    0.28
   4   0   3    0.37    0.39
   4   0   3    0.02    0.38
   4   0   3    0.15    0.41
   4   0   3    0.00    0.39
  -4   0  -4    7.46    0.66
   4   0   4    6.50    0.77
   4   0   4    6.94    0.87
   4   0   4    8.03    0.90
   4   0   4    6.31    0.76
   4   0   5    0.15    0.52
   4   0   5    0.04    0.50
   4   0   5    0.42    0.57
   4   0   5   -0.19    0.49
   4   0   6  105.41    2.57
   4   0   6  106.57    2.65
   4   0   6  105.69    2.64
   4   0   6  108.71    2.65
   4   0   7    0.60    0.58
   4   0   7    0.49    0.62
   4   0   7    0.42    0.65
   4   0   7    0.26    0.61
  -4  -1  10    6.46    0.94
  -4  -1  10    5.52    0.83
  -4  -1  10    5.25    0.91
  -4  -1  10    5.55    0.93
  -4  -1  10    4.81    0.89
  -4   1  10    4.93    0.85
  -4   1  10    5.67    0.81
  -4   1  10    5.30    0.89
  -4   1  10    5.34    0.92
  -4   1  10    5.71    0.96
   4  -1 -10    5.97    0.88
   4  -1 -10    6.79    0.95
   4  -1 -10    6.82    0.95
   4   1 -10    6.53    0.94
   4   1 -10    6.09    0.90
   4   1 -10    5.85    0.91
  -4  -1   9  129.95    2.74
  -4  -1   9  128.05    2.66
  -4  -1   9  134.17    2.87
  -4  -1   9  136.71    2.89
  -4  -1   9  135.39    2.89
  -4   1   9  129.17    2.74
  -4   1   9  131.57    2.58
  -4   1   9  130.07    2.75
  -4   1   9  130.71    2.74
  -4   1   9  136.97    2.90
   4  -1  -9  130.38    2.75
   4  -1  -9  128.32    2.70
   4  -1  -9  133.02    2.78
   4   1  -9  132.52    2.76
   4   1  -9  132.56    2.74
   4   1  -9  130.53    2.74
  -4  -1   8    3.00    0.63
  -4  -1   8    2.11    0.54
  -4  -1   8    2.24    0.59
  -4  -1   8    2.64    0.63
  -4  -1   8    1.65    0.55
  -4   1   8    2.27    0.58
  -4   1   8    2.41    0.55
  -4   1   8    2.48    0.58
  -4   1   8    2.89    0.62
  -4   1   8    2.32    0.59
   4  -1  -8    2.51    0.59
   4  -1  -8    2.01    0.56
   4  -1  -8    2.91    0.62
   4   1  -8    2.09    0.58
   4   1  -8    2.21    0.58
   4   1  -8    3.27    0.66
  -4  -1   7  106.30    2.16
  -4  -1   7  106.16    2.10
  -4  -1   7  105.09    2.16
  -4  -1   7  105.29    2.15
  -4  -1   7  105.99    2.19
  -4   1   7  104.41    2.16
  -4   1   7  103.50    1.98
  -4   1   7  106.42    2.11
  -4   1   7  105.56    2.08
  -4   1   7  107.43    2.17
   4  -1  -7   95.79    2.07
   4  -1  -7  104.31    2.09
   4  -1  -7  105.07    2.11
   4   1  -7  105.79    2.15
   4   1  -7  105.52    2.09
   4   1  -7  104.92    2.12
  -4  -1   6    6.49    0.69
  -4  -1   6    6.21    0.49
  -4  -1   6    6.05    0.67
  -4  -1   6    6.18    0.68
  -4  -1   6    5.56    0.66
  -4  -1   6    6.36    0.67
  -4   1   6    5.83    0.68
  -4   1   6    5.64    0.45
  -4   1   6    5.76    0.62
  -4   1   6    5.89    0.63
  -4   1   6    6.28    0.66
  -4   1   6    6.59    0.67
   4  -1  -6    7.14    0.71
   4  -1  -6    6.70    0.66
   4  -1  -6    6.19    0.65
   4   1  -6    5.93    0.67
   4   1  -6    6.65    0.67
   4   1  -6    6.75    0.67
  -4  -1   5   42.75    1.00
  -4  -1   5   40.12    1.16
  -4  -1   5   41.92    1.20
  -4  -1   5   39.72    1.16
  -4  -1   5   42.12    1.20
  -4   1   5   44.05    1.23
  -4   1   5   43.35    1.17
  -4   1   5   43.14    0.96
  -4   1   5   40.43    1.11
  -4   1   5   41.86    1.16
  -4   1   5   40.97    1.15
  -4   1   5   43.29    1.20
   4  -1  -5   43.44    1.22
   4  -1  -5   41.39    1.14
   4  -1  -5   41.56    1.14
   4   1  -5   41.82    1.20
   4   1  -5   41.10    1.11
   4   1  -5   44.51    1.17
  -4  -1   4   72.20    1.28
  -4  -1   4   70.90    1.41
  -4  -1   4   69.42    1.39
  -4  -1   4   70.78    1.41
  -4   1   4   73.19    1.39
  -4   1   4   72.56    1.31
  -4   1   4   72.78    1.25
  -4   1   4   71.64    1.35
  -4   1   4   69.45    1.35
  -4   1   4   71.52    1.36
  -4   1   4   70.91    1.38
   4  -1  -4   73.72    1.39
   4  -1  -4   73.82    1.31
   4  -1  -4   72.56    1.31
   4   1  -4   72.29    1.41
   4   1  -4   74.20    1.29
   4   1  -4   72.07    1.28
  -4  -1   3    0.79    0.28
  -4  -1   3    0.59    0.28
  -4  -1   3    0.66    0.29
  -4  -1   3    0.72    0.30
  -4  -1   3    0.66    0.28
  -4   1   3    0.72    0.23
  -4   1   3    0.47    0.26
  -4   1   3    0.93    0.29
  -4   1   3    0.67    0.27
  -4   1   3    0.63    0.28
  -4   1   3    0.74    0.28
   4  -1  -3    0.47    0.24
   4  -1  -3    1.00    0.25
   4  -1  -3    0.84    0.25
   4   1  -3    0.85    0.28
   4   1  -3    0.54    0.22
   4   1  -3    0.64    0.22
  -4  -1   2   35.91    0.97
  -4  -1   2   34.13    0.94
  -4  -1   2   34.33    0.94
  -4  -1   2   33.80    0.93
  -4   1   2   36.49    0.70
  -4   1   2   35.89    0.96
  -4   1   2   34.95    0.94
  -4   1   2   34.07    0.92
  -4   1   2   33.99    0.91
  -4   1   2   34.31    0.90
   4  -1  -2   34.39    0.78
   4  -1  -2   35.51    0.69
   4  -1  -2   33.55    0.93
   4  -1  -2   34.49    0.92
   4  -1  -2   34.11    0.90
   4  -1  -2   35.16    0.70
   4   1  -2   35.84    0.85
   4   1  -2   35.96    0.64
   4   1  -2   33.91    0.94
   4   1  -2   33.65    0.93
   4   1  -2   35.30    0.66
  -4  -1   1   67.06    1.29
  -4  -1   1   63.24    1.24
  -4  -1   1   65.09    1.26
  -4   1   1   67.25    0.74
  -4   1   1   64.55    1.25
  -4   1   1   63.94    1.22
  -4   1   1   65.17    1.24
   4  -1  -1   66.77    0.92
   4  -1  -1   63.99    1.24
   4  -1  -1   64.28    1.22
   4  -1  -1   66.43    1.21
   4  -1  -1   67.34    0.72
   4   1  -1   66.03    1.03
   4   1  -1   61.62    1.24
   4   1  -1   65.29    1.26
  -4  -1   0   50.04    1.15
  -4  -1   0   49.70    1.15
  -4   1   0   50.38    0.52
  -4   1   0   52.98    1.20
   4  -1   0   52.53    0.72
   4  -1   0   48.18    1.14
   4  -1   0   51.70    1.16
   4  -1   0   50.37    1.13
   4   1   0   52.04    0.88
   4   1   0   48.00    1.12
   4   1   0   50.21    1.17
   4   1   0   50.15    1.16
  -4  -1  -1   20.69    0.81
  -4   1  -1   20.44    0.38
  -4   1  -1   19.86    0.81
   4  -1   1   21.33    0.46
   4  -1   1   20.68    0.87
   4  -1   1   20.55    0.84
   4  -1   1   21.24    0.84
   4   1   1   20.68    0.60
   4   1   1   20.85    0.84
   4   1   1   19.11    0.83
   4   1   1   20.32    0.84
  -4  -1  -2   67.94    1.40
  -4   1  -2   66.68    0.84
  -4   1  -2   68.05    1.43
   4  -1   2   68.81    0.83
   4  -1   2   66.09    1.53
   4  -1   2   64.86    1.50
   4  -1   2   65.51    1.51
   4  -1   2   64.10    1.48
   4   1   2   68.02    1.06
   4   1   2   66.29    1.49
   4   1   2   63.30    1.48
   4   1   2   62.91    1.48
   4   1   2   66.11    1.51
  -4  -1  -3   97.80    1.70
  -4   1  -3   95.90    1.72
   4  -1   3   92.79    1.92
   4  -1   3   93.08    1.94
   4  -1   3   92.88    1.94
   4  -1   3   95.85    1.93
   4   1   3   97.73    1.36
   4   1   3   94.26    1.88
   4   1   3   92.68    1.94
   4   1   3   93.39    1.94
   4   1   3   92.75    1.93
  -4  -1  -4   32.85    1.07
  -4   1  -4   32.36    1.09
   4  -1   4   29.77    1.31
   4  -1   4   31.62    1.38
   4  -1   4   30.76    1.33
   4   1   4   30.61    1.29
   4   1   4   31.01    1.33
   4   1   4   31.41    1.35
   4   1   4   30.83    1.33
   4  -1   5   86.87    2.22
   4  -1   5   83.88    2.22
   4  -1   5   82.66    2.22
   4  -1   5   83.11    2.18
   4   1   5   84.69    2.14
   4   1   5   87.32    2.25
   4   1   5   84.10    2.19
   4   1   5   88.51    2.24
   4  -1   6    7.44    0.97
   4  -1   6    7.91    1.02
   4  -1   6    8.60    1.05
   4  -1   6    9.40    1.13
   4   1   6    8.79    1.02
   4   1   6    9.16    1.08
   4   1   6    9.44    1.10
   4   1   6    8.98    1.08
   4  -1   7   49.84    2.01
   4  -1   7   52.45    2.09
   4  -1   7   51.36    2.11
   4  -1   7   52.57    2.06
   4   1   7   47.63    1.93
   4   1   7   49.12    2.04
   4   1   7   49.43    2.06
   4   1   7   49.20    2.02
  -4  -2  10   66.46    2.17
  -4  -2  10   69.15    2.33
  -4  -2  10   65.94    2.29
  -4  -2  10   66.27    2.27
  -4   2  10   69.71    2.23
  -4   2  10   70.77    2.03
  -4   2  10   69.68    2.21
  -4   2  10   69.19    2.19
  -4   2  10   68.86    2.30
   4  -2 -10   66.10    2.17
   4  -2 -10   65.38    2.14
   4  -2 -10   65.98    2.19
   4   2 -10   69.30    2.19
   4   2 -10   67.11    2.17
   4   2 -10   63.71    2.16
  -4  -2   9   10.80    1.04
  -4  -2   9   10.29    1.09
  -4  -2   9   10.10    1.07
  -4  -2   9   10.64    1.12
  -4   2   9   10.25    1.07
  -4   2   9   10.62    0.95
  -4   2   9   10.67    1.03
  -4   2   9    9.97    1.00
  -4   2   9    9.68    1.06
   4  -2  -9   10.22    1.05
   4  -2  -9    9.82    1.03
   4  -2  -9   10.32    1.07
   4   2  -9    9.29    0.98
   4   2  -9    9.99    1.00
   4   2  -9    7.53    0.92
  -4  -2   8   54.30    1.72
  -4  -2   8   53.85    1.78
  -4  -2   8   52.55    1.77
  -4  -2   8   53.43    1.76
  -4   2   8   50.66    1.69
  -4   2   8   51.06    1.52
  -4   2   8   51.48    1.64
  -4   2   8   50.95    1.63
  -4   2   8   50.34    1.68
   4  -2  -8   51.97    1.71
   4  -2  -8   53.12    1.69
   4  -2  -8   51.64    1.68
   4   2  -8   49.98    1.66
   4   2  -8   52.98    1.68
   4   2  -8   52.03    1.68
  -4  -2   7    0.35    0.42
  -4  -2   7    0.81    0.44
  -4  -2   7    0.73    0.45
  -4  -2   7    0.73    0.44
  -4   2   7    0.96    0.45
  -4   2   7    0.93    0.45
  -4   2   7    0.71    0.37
  -4   2   7    0.30    0.39
  -4   2   7    0.40    0.40
  -4   2   7    0.60    0.41
   4  -2  -7    0.93    0.45
   4  -2  -7    1.06    0.44
   4  -2  -7    0.51    0.41
   4   2  -7    0.81    0.44
   4   2  -7    0.84    0.43
   4   2  -7    0.72    0.43
  -4  -2   6  173.26    1.94
  -4  -2   6  170.37    2.49
  -4  -2   6  171.78    2.54
  -4  -2   6  167.85    2.50
  -4  -2   6  165.81    2.49
  -4   2   6  174.72    2.54
  -4   2   6  173.47    2.47
  -4   2   6  174.45    1.76
  -4   2   6  172.69    2.28
  -4   2   6  172.38    2.39
  -4   2   6  169.66    2.35
  -4   2   6  173.25    2.47
   4  -2  -6  171.32    2.52
   4  -2  -6  173.35    2.46
   4  -2  -6  174.58    2.48
   4   2  -6  173.36    2.53
   4   2  -6  174.88    2.43
   4   2  -6  170.10    2.42
  -4  -2   5   22.94    0.80
  -4  -2   5   22.06    0.93
  -4  -2   5   23.84    0.98
  -4  -2   5   22.27    0.93
  -4  -2   5   21.59    0.92
  -4   2   5   21.45    0.91
  -4   2   5   22.04    0.91
  -4   2   5   22.90    0.74
  -4   2   5   21.21    0.83
  -4   2   5   22.26    0.88
  -4   2   5   21.90    0.87
  -4   2   5   21.72    0.88
   4  -2  -5   22.27    0.92
   4  -2  -5   22.50    0.90
   4  -2  -5   22.18    0.89
   4   2  -5   23.23    0.95
   4   2  -5   22.54    0.88
   4   2  -5   22.83    0.90
  -4  -2   4   56.89    1.18
  -4  -2   4   55.18    1.28
  -4  -2   4   56.70    1.29
  -4  -2   4   55.96    1.28
  -4   2   4   60.03    1.27
  -4   2   4   57.53    1.19
  -4   2   4   59.26    1.14
  -4   2   4   56.39    1.19
  -4   2   4   56.32    1.21
  -4   2   4   56.67    1.21
  -4   2   4   55.84    1.22
   4  -2  -4   56.91    1.24
   4  -2  -4   57.32    1.18
   4  -2  -4   58.27    1.20
   4   2  -4   57.14    1.29
   4   2  -4   57.72    1.14
   4   2  -4   58.11    1.16
  -4  -2   3   67.98    1.29
  -4  -2   3   64.00    1.30
  -4  -2   3   64.53    1.30
  -4  -2   3   64.76    1.30
  -4  -2   3   66.06    1.31
  -4   2   3   70.06    1.21
  -4   2   3   67.18    1.13
  -4   2   3   69.02    1.27
  -4   2   3   65.72    1.23
  -4   2   3   66.27    1.23
  -4   2   3   64.12    1.21
  -4   2   3   64.09    1.20
   4  -2  -3   68.04    1.19
   4  -2  -3   69.33    1.14
   4  -2  -3   66.58    1.12
   4   2  -3   66.32    1.26
   4   2  -3   68.77    1.06
   4   2  -3   65.73    1.31
   4   2  -3   67.88    1.08
  -4  -2   2  267.95    2.51
  -4  -2   2  256.93    2.45
  -4  -2   2  259.29    2.46
  -4  -2   2  253.46    2.43
  -4  -2   2  252.16    2.42
  -4   2   2  265.58    1.90
  -4   2   2  268.39    2.48
  -4   2   2  257.83    2.36
  -4   2   2  257.87    2.32
  -4   2   2  257.78    2.32
  -4   2   2  258.51    2.27
   4  -2  -2  264.99    1.99
   4  -2  -2  261.44    2.38
   4  -2  -2  260.78    2.33
   4  -2  -2  257.20    2.26
   4   2  -2  261.57    2.25
   4   2  -2  270.35    1.63
   4   2  -2  256.61    2.45
   4   2  -2  256.22    2.44
   4   2  -2  267.13    1.71
  -4  -2   1   39.77    1.04
  -4  -2   1   38.74    1.00
  -4  -2   1   37.91    1.00
  -4  -2   1   39.32    1.01
  -4  -2   1   38.80    1.01
  -4   2   1   39.33    0.66
  -4   2   1   39.51    1.03
  -4   2   1   38.27    0.98
   4  -2  -1   40.40    0.69
   4  -2  -1   38.06    0.98
   4  -2  -1   38.97    0.97
   4  -2  -1   39.67    0.94
   4   2  -1   40.32    0.88
   4   2  -1   38.17    1.00
   4   2  -1   38.17    1.01
   4   2  -1   37.94    1.00
   4   2  -1   39.93    0.47
  -4  -2   0  167.52    2.05
  -4  -2   0  159.61    1.98
  -4   2   0  158.81    1.16
  -4   2   0  165.05    2.07
   4  -2   0  166.88    1.08
   4  -2   0  157.91    1.99
   4  -2   0  157.92    1.95
   4  -2   0  158.52    1.88
   4   2   0  165.39    1.65
   4   2   0  155.11    1.96
   4   2   0  160.89    2.03
   4   2   0  160.74    2.02
  -4  -2  -1   25.21    0.89
  -4   2  -1   22.88    0.50
  -4   2  -1   25.40    0.93
   4  -2   1   22.67    0.90
   4  -2   1   23.28    0.89
   4  -2   1   23.00    0.86
   4   2   1   23.52    0.69
   4   2   1   23.98    0.90
   4   2   1   23.41    0.91
   4   2   1   22.60    0.89
  -4  -2  -2   59.47    1.31
  -4   2  -2   59.02    0.88
  -4   2  -2   59.65    1.36
   4  -2   2   58.70    1.46
   4  -2   2   58.57    1.45
   4  -2   2   57.77    1.43
   4  -2   2   59.96    1.42
   4   2   2   60.20    1.09
   4   2   2   59.63    1.40
   4   2   2   57.63    1.42
   4   2   2   57.01    1.41
   4   2   2   60.84    1.48
  -4  -2  -3    9.43    0.67
  -4   2  -3    9.41    0.70
   4  -2   3    8.51    0.81
   4  -2   3    9.49    0.84
   4  -2   3    9.37    0.83
   4  -2   3    9.36    0.82
   4   2   3   10.31    0.59
   4   2   3    9.50    0.79
   4   2   3    8.93    0.84
   4   2   3    9.34    0.84
   4   2   3   10.14    0.86
  -4  -2  -4   87.97    1.64
  -4   2  -4   88.23    1.75
   4  -2   4   83.09    2.02
   4  -2   4   86.66    2.07
   4  -2   4   83.85    2.07
   4  -2   4   81.29    1.97
   4   2   4   84.81    1.93
   4   2   4   86.81    2.04
   4   2   4   86.96    2.06
   4   2   4   83.15    2.03
   4  -2   5    0.61    0.49
   4  -2   5    1.32    0.60
   4  -2   5    0.70    0.55
   4  -2   5    0.37    0.55
   4  -2   5    0.08    0.49
   4   2   5   -0.39    0.47
   4   2   5    0.86    0.56
   4   2   5    0.48    0.55
   4   2   5    0.39    0.52
   4  -2   6  100.49    2.59
   4  -2   6   97.20    2.56
   4  -2   6  102.83    2.65
   4  -2   6  107.31    2.62
   4   2   6   96.47    2.42
   4   2   6   98.02    2.54
   4   2   6  102.69    2.57
   4   2   6   99.77    2.58
   4  -2   7    3.15    0.79
   4  -2   7    2.43    0.76
   4  -2   7    4.33    0.91
   4  -2   7    2.75    0.75
   4   2   7    2.42    0.71
   4   2   7    2.89    0.80
   4   2   7    3.29    0.84
   4   2   7    3.44    0.82
  -4  -3  10    2.66    0.73
  -4  -3  10    3.34    0.82
  -4  -3  10    2.51    0.78
  -4  -3  10    2.55    0.75
  -4   3  10    3.04    0.75
  -4   3  10    3.50    0.75
  -4   3  10    3.79    0.76
  -4   3  10    3.03    0.79
   4  -3 -10    2.70    0.72
   4  -3 -10    2.95    0.73
   4  -3 -10    3.61    0.79
   4   3 -10    3.48    0.77
   4   3 -10    2.90    0.73
   4   3 -10    2.37    0.70
  -4  -3   9   27.00    1.45
  -4  -3   9   26.61    1.48
  -4  -3   9   26.46    1.49
  -4  -3   9   27.18    1.48
  -4   3   9   24.68    1.39
  -4   3   9   25.57    1.22
  -4   3   9   26.80    1.35
  -4   3   9   25.56    1.33
  -4   3   9   24.03    1.39
   4  -3  -9   26.28    1.41
   4  -3  -9   25.44    1.39
   4  -3  -9   25.36    1.37
   4   3  -9   24.79    1.36
   4   3  -9   25.39    1.35
   4   3  -9   24.45    1.36
  -4  -3   8    0.06    0.44
  -4  -3   8   -0.02    0.45
  -4  -3   8   -0.19    0.45
  -4  -3   8    0.43    0.48
  -4   3   8   -0.03    0.40
  -4   3   8   -0.11    0.35
  -4   3   8    0.33    0.42
  -4   3   8    0.46    0.43
  -4   3   8    0.20    0.44
   4  -3  -8    0.70    0.45
   4  -3  -8   -0.21    0.41
   4  -3  -8   -0.02    0.42
   4   3  -8   -0.17    0.41
   4   3  -8   -0.04    0.42
   4   3  -8    0.07    0.45
  -4  -3   7   44.91    1.50
  -4  -3   7   43.89    1.52
  -4  -3   7   45.06    1.51
  -4  -3   7   45.51    1.51
  -4   3   7   42.85    1.45
  -4   3   7   46.05    1.49
  -4   3   7   45.29    1.29
  -4   3   7   45.92    1.40
  -4   3   7   43.20    1.35
  -4   3   7   44.69    1.44
   4  -3  -7   44.07    1.47
   4  -3  -7   43.97    1.46
   4  -3  -7   45.06    1.47
   4   3  -7   44.56    1.49
   4   3  -7   46.83    1.47
   4   3  -7   46.27    1.48
  -4  -3   6   20.01    0.78
  -4  -3   6   21.59    1.03
  -4  -3   6   19.86    1.02
  -4  -3   6   19.89    0.99
  -4  -3   6   20.67    0.99
  -4   3   6   20.53    0.99
  -4   3   6   19.88    0.97
  -4   3   6   20.75    0.70
  -4   3   6   19.80    0.85
  -4   3   6   19.94    0.92
  -4   3   6   20.15    0.90
  -4   3   6   20.44    0.96
   4  -3  -6   20.77    1.01
   4  -3  -6   20.77    0.98
   4  -3  -6   18.90    0.95
   4   3  -6   21.89    1.03
   4   3  -6   19.03    0.95
   4   3  -6   19.88    0.95
  -4  -3   5  200.26    2.20
  -4  -3   5  193.99    2.51
  -4  -3   5  192.83    2.52
  -4  -3   5  196.14    2.54
  -4  -3   5  193.60    2.51
  -4   3   5  201.19    2.50
  -4   3   5  196.89    2.42
  -4   3   5  200.81    1.99
  -4   3   5  194.12    2.20
  -4   3   5  193.21    2.27
  -4   3   5  191.00    2.25
  -4   3   5  193.91    2.34
   4  -3  -5  201.45    2.50
   4  -3  -5  196.92    2.42
   4  -3  -5  192.80    2.40
   4   3  -5  197.68    2.52
   4   3  -5  194.94    2.33
   4   3  -5  199.22    2.39
  -4  -3   4    0.81    0.30
  -4  -3   4    0.76    0.32
  -4  -3   4    0.83    0.32
  -4  -3   4    0.50    0.31
  -4  -3   4    0.88    0.33
  -4   3   4    0.38    0.28
  -4   3   4    0.88    0.31
  -4   3   4    0.69    0.27
  -4   3   4    0.92    0.29
  -4   3   4    0.93    0.30
  -4   3   4    0.94    0.30
  -4   3   4    0.65    0.28
   4  -3  -4    0.72    0.30
   4  -3  -4    0.82    0.28
   4  -3  -4    0.48    0.26
   4   3  -4    0.96    0.33
   4   3  -4    1.00    0.28
   4   3  -4    0.73    0.28
  -4  -3   3  249.74    2.47
  -4  -3   3  246.58    2.52
  -4  -3   3  239.77    2.48
  -4  -3   3  241.68    2.48
  -4  -3   3  244.67    2.50
  -4   3   3  252.67    2.24
  -4   3   3  249.01    2.20
  -4   3   3  256.17    2.40
  -4   3   3  244.98    2.28
  -4   3   3  244.15    2.26
  -4   3   3  243.52    2.25
  -4   3   3  241.33    2.23
   4  -3  -3  253.40    2.24
   4  -3  -3  241.92    2.26
   4  -3  -3  241.84    2.24
   4  -3  -3  241.36    2.22
   4   3  -3  245.68    2.42
   4   3  -3  248.99    1.99
   4   3  -3  239.75    2.48
   4   3  -3  248.06    2.06
  -4  -3   2    0.32    0.27
  -4  -3   2    0.00    0.25
  -4  -3   2    0.13    0.26
  -4  -3   2    0.13    0.27
  -4  -3   2    0.22    0.27
  -4   3   2   -0.03    0.17
  -4   3   2    0.23    0.20
  -4   3   2    0.37    0.27
  -4   3   2   -0.07    0.22
  -4   3   2    0.23    0.23
  -4   3   2    0.25    0.24
  -4   3   2    0.37    0.23
   4  -3  -2    0.07    0.19
   4  -3  -2    0.10    0.23
   4  -3  -2   -0.02    0.21
   4  -3  -2    0.14    0.21
   4   3  -2    0.12    0.23
   4   3  -2    0.03    0.14
   4   3  -2    0.03    0.25
   4   3  -2    0.13    0.26
   4   3  -2    0.08    0.15
  -4  -3   1  168.76    2.06
  -4  -3   1  164.49    1.99
  -4  -3   1  163.51    1.99
  -4  -3   1  163.01    1.99
  -4  -3   1  164.79    2.01
  -4   3   1  162.52    1.44
  -4   3   1  168.43    2.08
  -4   3   1  162.79    1.93
   4  -3  -1  167.20    1.28
   4  -3  -1  162.90    1.93
   4  -3  -1  161.48    1.86
   4  -3  -1  164.41    1.79
   4   3  -1  167.91    1.81
   4   3  -1  162.37    1.98
   4   3  -1  159.11    1.97
   4   3  -1  162.61    2.00
   4   3  -1  169.99    1.06
  -4  -3   0   65.06    1.33
  -4  -3   0   63.08    1.29
  -4   3   0   63.74    0.87
  -4   3   0   64.73    1.36
   4  -3   0   64.20    1.32
   4  -3   0   63.92    1.27
   4  -3   0   63.48    1.20
   4   3   0   65.60    1.14
   4   3   0   63.40    1.29
   4   3   0   61.01    1.30
   4   3   0   61.33    1.32
  -4  -3  -1  201.89    2.31
  -4   3  -1  193.16    1.54
  -4   3  -1  198.62    2.38
   4  -3   1  191.98    2.37
   4  -3   1  191.39    2.30
   4  -3   1  195.43    2.34
   4  -3   1  192.73    2.19
   4   3   1  197.10    1.96
   4   3   1  190.04    2.26
   4   3   1  187.24    2.31
   4   3   1  192.91    2.37
  -4  -3  -2    9.71    0.65
  -4   3  -2   10.20    0.48
  -4   3  -2   11.27    0.73
  -4   3  -2    9.82    0.44
   4  -3   2    9.68    0.76
   4  -3   2    9.89    0.75
   4  -3   2    8.68    0.70
   4   3   2   10.69    0.59
   4   3   2    9.39    0.68
   4   3   2   10.54    0.76
   4   3   2    9.76    0.72
   4   3   2   10.69    0.80
  -4  -3  -3  120.33    1.87
  -4   3  -3  121.42    1.54
  -4   3  -3  122.58    2.02
   4  -3   3  119.24    2.24
   4  -3   3  117.53    2.19
   4  -3   3  116.71    2.18
   4  -3   3  117.93    2.11
   4   3   3  121.38    1.72
   4   3   3  112.69    2.01
   4   3   3  114.27    2.12
   4   3   3  115.69    2.12
   4   3   3  116.22    2.19
  -4  -3  -4   34.42    1.08
  -4   3  -4   35.24    1.19
   4  -3   4   35.36    1.21
   4  -3   4   36.17    1.46
   4  -3   4   35.62    1.47
   4  -3   4   34.43    1.46
   4  -3   4   33.50    1.33
   4   3   4   34.59    1.05
   4   3   4   33.26    1.30
   4   3   4   33.63    1.37
   4   3   4   34.51    1.38
   4   3   4   33.81    1.40
   4  -3   5   16.10    0.93
   4  -3   5   17.78    1.27
   4  -3   5   18.42    1.27
   4  -3   5   19.41    1.30
   4  -3   5   18.10    1.19
   4   3   5   17.66    1.15
   4   3   5   17.13    1.19
   4   3   5   17.83    1.24
   4   3   5   18.66    1.21
   4  -3   6    7.01    0.97
   4  -3   6    5.83    0.91
   4  -3   6    7.07    1.00
   4  -3   6    8.85    1.04
   4   3   6    6.74    0.90
   4   3   6    7.99    1.01
   4   3   6    7.50    1.00
   4   3   6    7.13    0.97
   4  -3   7   24.11    1.58
   4  -3   7   23.67    1.54
   4  -3   7   24.60    1.60
   4  -3   7   23.85    1.54
   4   3   7   25.36    1.48
   4   3   7   25.44    1.60
   4   3   7   26.88    1.62
   4   3   7   26.66    1.64
  -4  -4  10   14.18    1.29
  -4  -4  10   16.58    1.40
  -4  -4  10   14.64    1.36
  -4  -4  10   14.30    1.29
  -4   4  10   14.42    1.23
  -4   4  10   16.09    1.24
  -4   4  10   16.03    1.20
  -4   4  10   15.80    1.28
   4  -4 -10   14.45    1.22
   4  -4 -10   15.11    1.28
   4  -4 -10   14.62    1.24
   4   4 -10   15.15    1.23
   4   4 -10   13.93    1.23
   4   4 -10   15.10    1.26
  -4  -4   9   20.18    1.33
  -4  -4   9   20.72    1.38
  -4  -4   9   21.95    1.38
  -4  -4   9   21.58    1.35
  -4   4   9   22.49    1.35
  -4   4   9   21.48    1.24
  -4   4   9   21.51    1.23
  -4   4   9   20.43    1.31
   4  -4  -9   21.39    1.31
   4  -4  -9   20.20    1.26
   4  -4  -9   21.49    1.34
   4   4  -9   21.58    1.28
   4   4  -9   20.37    1.25
   4   4  -9   21.22    1.30
  -4  -4   8   41.15    1.60
  -4  -4   8   40.33    1.59
  -4  -4   8   37.36    1.55
  -4  -4   8   42.20    1.63
  -4   4   8   37.51    1.52
  -4   4   8   40.21    1.53
  -4   4   8   38.44    1.27
  -4   4   8   39.45    1.41
  -4   4   8   40.33    1.42
  -4   4   8   39.18    1.51
   4  -4  -8   38.09    1.50
   4  -4  -8   39.33    1.53
   4   4  -8   40.77    1.55
   4   4  -8   41.45    1.55
   4   4  -8   39.10    1.51
  -4  -4   7    3.71    0.62
  -4  -4   7    3.63    0.65
  -4  -4   7    3.90    0.64
  -4  -4   7    3.20    0.61
  -4   4   7    4.16    0.65
  -4   4   7    3.42    0.61
  -4   4   7    3.36    0.50
  -4   4   7    3.68    0.56
  -4   4   7    4.79    0.62
  -4   4   7    4.07    0.61
   4  -4  -7    3.37    0.62
   4  -4  -7    3.57    0.61
   4   4  -7    3.34    0.60
   4   4  -7    3.78    0.60
   4   4  -7    3.41    0.61
  -4  -4   6   57.69    1.27
  -4  -4   6   53.28    1.52
  -4  -4   6   56.01    1.55
  -4  -4   6   54.82    1.53
  -4  -4   6   53.55    1.49
  -4   4   6   56.51    1.53
  -4   4   6   54.69    1.48
  -4   4   6   55.55    1.27
  -4   4   6   54.58    1.35
  -4   4   6   56.74    1.36
  -4   4   6   56.64    1.44
   4  -4  -6   54.41    1.47
   4  -4  -6   53.34    1.47
[truncated: 292,803 more chars]
