# Supplementary material for: Crystal structure of catena-poly[[[trans-bis(aceto­nitrile-κN)diaquacobalt(II)]-μ-pyrazine-κ2 N:N′] dinitrate]
Source: Acta Crystallogr E Crystallogr Commun. 2016 Jan 13;72(Pt 2):151–4. doi: 10.1107/S2056989016000220 (PMC4770956; doi:10.1107/S2056989016000220)
Supplement: Supplementary file 2 [file e-72-00151-Isup2.hkl]

data_I                                                                          
_shelx_title ' face in P2(1)/c'                                                 
_shelx_refln_list_code          4                                               
_shelx_F_calc_maximum      135.77                                               
_exptl_crystal_F_000       390.00                                               
_reflns_d_resolution_high  0.7697                                               
                                                                                
loop_                                                                           
 _space_group_symop_operation_xyz                                               
 'x, y, z'                                                                      
 '-x, y+1/2, -z+1/2'                                                            
 '-x, -y, -z'                                                                   
 'x, -y-1/2, z-1/2'                                                             
                                                                                
_cell_length_a     7.0798                                                       
_cell_length_b    15.0376                                                       
_cell_length_c     7.9329                                                       
_cell_angle_alpha  90.000                                                       
_cell_angle_beta  110.880                                                       
_cell_angle_gamma  90.000                                                       
                                                                                
_shelx_F_squared_multiplier     1.000                                           
                                                                                
loop_                                                                           
 _refln_index_h                                                                 
 _refln_index_k                                                                 
 _refln_index_l                                                                 
 _refln_F_squared_calc                                                          
 _refln_F_squared_meas                                                          
 _refln_F_squared_sigma                                                         
 _refln_observed_status                                                         
   1   0   0       2351.34       2391.38        10.35 o                         
   2   0   0        122.27        117.94         2.09 o                         
   3   0   0       6223.99       6026.34        52.59 o                         
   4   0   0        214.00        207.80         3.18 o                         
   5   0   0         93.08         96.28         2.78 o                         
   6   0   0         10.98          8.10         1.87 o                         
   7   0   0       1297.95       1286.64        13.02 o                         
   8   0   0        128.85        124.05         5.07 o                         
   1   1   0       2936.87       3008.40         9.97 o                         
   2   1   0         61.75         67.71         0.78 o                         
   3   1   0        487.20        542.50         4.33 o                         
   4   1   0        441.95        437.39         3.29 o                         
   5   1   0        113.12        101.34         1.90 o                         
   6   1   0          0.85          1.43         1.12 o                         
   7   1   0         91.74         86.38         2.87 o                         
   8   1   0         30.84         30.98         2.24 o                         
   0   2   0       3674.57       3676.26        31.95 o                         
   1   2   0       1688.15       1714.48         6.53 o                         
   2   2   0       1185.27       1122.80         5.33 o                         
   3   2   0       2645.75       2549.66         8.12 o                         
   4   2   0       1410.62       1395.33         9.27 o                         
   5   2   0        677.97        704.97         6.84 o                         
   6   2   0       1118.21       1126.80         8.58 o                         
   7   2   0        375.12        368.61         4.77 o                         
   8   2   0         44.88         43.69         2.34 o                         
   1   3   0       3510.63       3474.83        20.25 o                         
   2   3   0        383.80        454.73         1.97 o                         
   3   3   0        771.91        839.71         4.51 o                         
   4   3   0        521.48        548.88         3.16 o                         
   5   3   0         12.81         10.53         0.93 o                         
   6   3   0        290.64        276.45         3.48 o                         
   7   3   0        156.46        165.87         3.55 o                         
   8   3   0          4.82          3.34         1.51 o                         
   0   4   0        306.04        343.39         3.04 o                         
   1   4   0        545.70        574.09         4.25 o                         
   2   4   0       2537.02       2582.96        10.74 o                         
   3   4   0        507.78        500.85         2.28 o                         
   4   4   0         59.60         40.47         1.26 o                         
   5   4   0        548.04        539.94         3.59 o                         
   6   4   0        342.24        346.67         3.66 o                         
   7   4   0        429.13        423.41         4.79 o                         
   8   4   0        481.23        498.13         5.66 o                         
   1   5   0          0.98          1.50         0.38 o                         
   2   5   0        307.68        336.59         1.56 o                         
   3   5   0        142.20        147.88         1.35 o                         
   4   5   0        116.72        105.76         1.71 o                         
   5   5   0        144.69        143.24         2.06 o                         
   6   5   0         10.39         11.74         1.20 o                         
   7   5   0        107.53         99.41         2.89 o                         
   8   5   0          0.29          0.76         1.44 o                         
   0   6   0       1336.22       1589.16         8.61 o                         
   1   6   0       1051.49       1063.78         9.97 o                         
   2   6   0        198.97        147.05         1.17 o                         
   3   6   0       2476.08       2636.83        12.46 o                         
   4   6   0       3820.77       3885.26        19.94 o                         
   5   6   0        176.48        154.18         2.18 o                         
   6   6   0       1285.38       1304.02         9.26 o                         
   7   6   0        366.02        376.97         4.62 o                         
   8   6   0        129.40        128.55         3.50 o                         
   1   7   0        185.89        195.83         1.79 o                         
   2   7   0         46.46         57.85         0.88 o                         
   3   7   0       1202.14       1165.44         5.79 o                         
   4   7   0        167.19        172.62         1.83 o                         
   5   7   0         15.98         12.95         1.00 o                         
   6   7   0          3.92          2.14         1.01 o                         
   7   7   0         16.85         16.76         1.60 o                         
   8   7   0          0.61          1.69         1.54 o                         
   0   8   0       4999.16       5130.71        19.73 o                         
   1   8   0       2265.62       2278.12        15.07 o                         
   2   8   0        591.27        519.52         4.68 o                         
   3   8   0       2670.89       2737.73        14.47 o                         
   4   8   0       1296.50       1245.89         4.75 o                         
   5   8   0         40.25         41.11         1.48 o                         
   6   8   0        752.65        758.09         5.75 o                         
   7   8   0        509.59        521.46         5.16 o                         
   1   9   0        283.38        317.23         1.98 o                         
   2   9   0        351.30        373.87         4.40 o                         
   3   9   0        571.79        560.77         3.61 o                         
   4   9   0         14.65         16.58         1.01 o                         
   5   9   0          2.35          1.63         0.94 o                         
   6   9   0         18.35         14.49         1.42 o                         
   7   9   0          6.52          6.81         1.52 o                         
   0  10   0       2375.04       2572.88        20.56 o                         
   1  10   0        865.47        857.18         5.44 o                         
   2  10   0          8.76          6.22         0.58 o                         
   3  10   0       1695.17       1685.71        12.26 o                         
   4  10   0       2243.07       2252.88        15.57 o                         
   5  10   0        185.55        190.31         2.79 o                         
   6  10   0        602.97        606.01         5.44 o                         
   7  10   0        470.84        482.19         6.18 o                         
   1  11   0        215.29        211.62         2.28 o                         
   2  11   0         39.35         47.72         1.32 o                         
   3  11   0          2.60          5.75         0.86 o                         
   4  11   0        105.24        110.20         2.39 o                         
   5  11   0        268.76        274.08         3.62 o                         
   6  11   0         22.53         22.06         1.86 o                         
   7  11   0         23.32         24.89         2.28 o                         
   0  12   0       1133.31       1109.15        16.58 o                         
   1  12   0        426.43        442.46         5.11 o                         
   2  12   0        829.97        829.74        10.94 o                         
   3  12   0        108.76        103.80         2.24 o                         
   4  12   0          2.61          2.32         1.14 o                         
   5  12   0        579.30        578.83         5.94 o                         
   6  12   0        306.29        290.15         5.29 o                         
   1  13   0         10.27         16.57         1.64 o                         
   2  13   0         39.32         36.44         2.09 o                         
   3  13   0        180.97        173.99         3.61 o                         
   4  13   0          2.77          3.39         1.64 o                         
   5  13   0          0.01          1.49         1.71 o                         
   6  13   0         31.49         31.88         3.19 o                         
   0  14   0        925.35        925.92        21.64 o                         
   1  14   0         77.44         80.27         2.87 o                         
   2  14   0        486.68        519.06         7.81 o                         
   3  14   0        426.56        408.10         6.59 o                         
   4  14   0         59.73         67.14         3.46 o                         
   5  14   0        397.43        408.52         6.64 o                         
   1  15   0        162.25        150.79         3.72 o                         
   2  15   0         95.88         87.24         3.16 o                         
   3  15   0          6.71          5.86         1.82 o                         
   4  15   0         19.93         18.17         2.66 o                         
   5  15   0         26.36         31.05         3.18 o                         
   0  16   0       2151.71       2143.64        26.22 o                         
   1  16   0        351.12        364.71         5.93 o                         
   2  16   0        206.69        222.56         5.04 o                         
   3  16   0        947.96        935.73        13.33 o                         
   4  16   0        225.00        229.11         6.28 o                         
   1  17   0         27.14         30.69         2.37 o                         
   2  17   0         14.59         14.59         2.24 o                         
   3  17   0         91.36         88.21         4.08 o                         
   4  17   0         20.42         25.52         3.15 o                         
   0  18   0        477.93        504.48        13.75 o                         
   1  18   0        258.94        274.57         5.26 o                         
   2  18   0        292.13        289.13         6.10 o                         
   3  18   0        621.11        626.61         8.54 o                         
   1  19   0          6.55          7.71         2.19 o                         
   2  19   0          6.45          7.91         2.24 o                         
  -8   1   1        156.78        161.07         3.77 o                         
  -7   1   1        439.19        407.04         4.81 o                         
  -6   1   1        526.45        557.47         4.09 o                         
  -5   1   1       1857.78       1813.10        11.19 o                         
  -4   1   1        622.34        566.47         3.20 o                         
  -3   1   1       7748.07       7924.85        26.48 o                         
  -2   1   1      17449.65      17318.60        65.84 o                         
  -1   1   1       1871.90       1982.52         8.46 o                         
   0   1   1       4587.06       4723.41        35.73 o                         
   1   1   1        363.72        336.68         1.26 o                         
   2   1   1       1720.90       1700.17         8.91 o                         
   3   1   1        938.77        925.32         3.99 o                         
   4   1   1        213.06        177.80         1.69 o                         
   5   1   1        922.15        935.58         7.06 o                         
   6   1   1        292.13        293.94         3.83 o                         
   7   1   1        234.38        224.27         3.67 o                         
   8   1   1        265.76        272.72         4.37 o                         
  -8   2   1          8.16          6.96         1.64 o                         
  -7   2   1         58.75         59.57         2.37 o                         
  -6   2   1        210.05        213.39         2.89 o                         
  -5   2   1         16.47         14.23         0.77 o                         
  -4   2   1        300.97        338.51         1.79 o                         
  -3   2   1          6.31         13.23         0.48 o                         
  -2   2   1        169.50        184.78         1.08 o                         
  -1   2   1        342.37        355.21         2.29 o                         
   0   2   1        117.99        141.19         0.96 o                         
   1   2   1        217.63        197.46         1.07 o                         
   2   2   1        871.35        838.31         3.62 o                         
   3   2   1        802.86        740.23         3.68 o                         
   4   2   1        204.42        202.47         2.15 o                         
   5   2   1         60.00         51.17         1.74 o                         
   6   2   1        334.35        322.58         4.00 o                         
   7   2   1         31.81         33.18         1.92 o                         
   8   2   1          3.43          5.34         1.58 o                         
  -8   3   1        210.06        211.97         4.16 o                         
  -7   3   1        792.90        782.23         6.10 o                         
  -6   3   1        194.30        191.77         2.79 o                         
  -5   3   1         89.09         89.56         1.52 o                         
  -4   3   1       1388.94       1424.32         5.69 o                         
  -3   3   1       2868.94       2930.69         9.26 o                         
  -2   3   1        485.51        496.65         1.86 o                         
  -1   3   1        934.05        927.24         3.54 o                         
   0   3   1      14588.57      15260.22        79.38 o                         
   1   3   1         14.32         13.42         0.50 o                         
   2   3   1         38.46         29.54         0.84 o                         
   3   3   1       3303.72       3301.73        12.56 o                         
   4   3   1       1701.34       1671.69         8.76 o                         
   5   3   1        116.20        111.43         2.19 o                         
   6   3   1        612.23        620.08         5.29 o                         
   7   3   1       1222.43       1255.19         9.85 o                         
   8   3   1        154.62        153.91         3.59 o                         
  -8   4   1          7.22          5.41         1.58 o                         
  -7   4   1         44.23         44.46         1.96 o                         
  -6   4   1          4.50          4.11         1.02 o                         
  -5   4   1         47.40         43.10         1.19 o                         
  -4   4   1         49.65         60.20         0.99 o                         
  -3   4   1        539.58        467.09         2.73 o                         
  -2   4   1         76.35         78.98         0.80 o                         
  -1   4   1       3232.42       3245.22        11.95 o                         
   0   4   1        327.13        373.70         2.80 o                         
   1   4   1        320.10        270.61         2.20 o                         
   2   4   1          6.19          3.83         0.49 o                         
   3   4   1         35.26         36.71         0.96 o                         
   4   4   1        344.35        341.49         2.89 o                         
   5   4   1          0.00          0.19         0.89 o                         
   6   4   1         23.83         25.41         1.60 o                         
   7   4   1          1.34          0.33         1.34 o                         
   8   4   1          3.87          3.01         1.56 o                         
  -8   5   1         17.98         16.17         1.87 o                         
  -7   5   1        591.83        591.47         5.04 o                         
  -6   5   1       1181.65       1182.54         6.89 o                         
  -5   5   1         17.78         28.56         1.14 o                         
  -4   5   1       1923.07       1889.14         8.17 o                         
  -3   5   1        353.47        329.26         2.01 o                         
  -2   5   1        287.09        378.87         2.09 o                         
  -1   5   1        315.71        279.28         2.61 o                         
   0   5   1       1619.88       1797.96        11.56 o                         
   1   5   1       3293.65       3265.38        24.28 o                         
   2   5   1        125.52         92.75         1.21 o                         
   3   5   1       3064.29       2949.02        15.42 o                         
   4   5   1       1453.60       1423.70         9.96 o                         
   5   5   1        252.02        265.11         3.12 o                         
   6   5   1       1636.08       1649.44        11.11 o                         
   7   5   1        569.50        581.59         5.75 o                         
  -8   6   1         22.72         24.04         1.83 o                         
  -7   6   1          8.07          7.66         1.30 o                         
  -6   6   1         81.28         81.58         2.21 o                         
  -5   6   1        188.67        189.26         2.21 o                         
  -4   6   1         10.27         11.06         0.59 o                         
  -3   6   1          1.33          2.94         0.46 o                         
  -2   6   1          9.08          5.56         0.46 o                         
  -1   6   1         61.16         54.39         0.99 o                         
   0   6   1       2149.83       2281.36        14.03 o                         
   1   6   1        577.74        507.14         4.04 o                         
   2   6   1        523.20        561.43         2.66 o                         
   3   6   1        339.38        334.06         2.18 o                         
   4   6   1          0.00         -0.11         0.72 o                         
   5   6   1        111.25        106.34         2.05 o                         
   6   6   1         77.18         75.62         2.37 o                         
   7   6   1          0.68         -0.66         1.35 o                         
  -8   7   1        297.49        294.65         4.55 o                         
  -7   7   1        402.14        397.95         4.39 o                         
  -6   7   1       1259.44       1261.82         7.98 o                         
  -5   7   1        229.87        233.73         2.37 o                         
  -4   7   1       1281.82       1226.77         7.06 o                         
  -3   7   1       1042.69       1011.32         5.82 o                         
  -2   7   1          5.24         13.22         0.57 o                         
  -1   7   1       3366.43       3541.00        28.40 o                         
   0   7   1       3143.24       3212.97        15.87 o                         
   1   7   1       3746.71       3926.01        30.40 o                         
   2   7   1       2006.98       1930.95        13.98 o                         
   3   7   1        917.21        892.33         5.19 o                         
   4   7   1       1104.64       1090.69         5.02 o                         
   5   7   1         53.85         57.06         1.80 o                         
   6   7   1        287.33        295.79         3.60 o                         
   7   7   1        260.09        247.67         4.29 o                         
  -8   8   1          0.65          0.99         1.39 o                         
  -7   8   1         78.58         69.96         2.38 o                         
  -6   8   1         50.07         51.35         1.88 o                         
  -5   8   1         11.30          9.36         0.89 o                         
  -4   8   1        132.77        136.08         1.50 o                         
  -3   8   1        105.61         99.34         1.16 o                         
  -2   8   1         11.53         10.76         0.54 o                         
  -1   8   1        356.04        339.00         1.90 o                         
   0   8   1        317.97        308.64         2.38 o                         
   1   8   1         26.57         33.06         0.77 o                         
   2   8   1         42.28         45.40         0.96 o                         
   3   8   1          0.00          0.38         0.58 o                         
   4   8   1         29.75         23.28         1.15 o                         
   5   8   1        153.03        146.31         2.47 o                         
   6   8   1        109.44        102.08         2.83 o                         
   7   8   1         34.14         25.57         2.15 o                         
  -7   9   1        404.18        414.08         5.58 o                         
  -6   9   1       1463.99       1455.73        11.12 o                         
  -5   9   1        507.08        487.96         3.50 o                         
  -4   9   1       1452.82       1474.45         7.71 o                         
  -3   9   1        916.19        909.22         5.76 o                         
  -2   9   1       2511.96       2509.58        26.60 o                         
  -1   9   1       1361.92       1408.18         7.75 o                         
   0   9   1         88.94         63.63         0.99 o                         
   1   9   1       2688.33       2819.48        17.68 o                         
   2   9   1        853.95        786.01         7.94 o                         
   3   9   1       1235.80       1276.12         9.78 o                         
   4   9   1        655.79        664.54         4.22 o                         
   5   9   1        318.19        296.78         3.49 o                         
   6   9   1        368.14        367.51         4.49 o                         
   7   9   1          6.93          6.18         1.76 o                         
  -7  10   1         57.01         58.21         2.65 o                         
  -6  10   1          3.58          3.62         1.23 o                         
  -5  10   1        354.50        354.33         3.47 o                         
  -4  10   1          0.26          0.15         0.76 o                         
  -3  10   1          0.21          0.37         0.63 o                         
  -2  10   1          1.52          2.83         0.58 o                         
  -1  10   1       1422.32       1460.61         6.53 o                         
   0  10   1        351.61        366.00         2.25 o                         
   1  10   1         37.68         30.17         0.84 o                         
   2  10   1         32.14         30.87         0.98 o                         
   3  10   1          6.33          7.25         0.80 o                         
   4  10   1          0.53          0.39         0.87 o                         
   5  10   1         18.38         18.93         1.45 o                         
   6  10   1          6.19          6.71         1.46 o                         
   7  10   1         15.61         14.74         1.96 o                         
  -7  11   1        420.77        420.17         5.40 o                         
  -6  11   1        277.90        285.43         3.96 o                         
  -5  11   1         67.94         70.36         2.13 o                         
  -4  11   1         33.86         35.02         1.37 o                         
  -3  11   1       1541.36       1526.18        10.83 o                         
  -2  11   1        445.48        449.33         2.91 o                         
  -1  11   1        736.19        710.08         3.30 o                         
   0  11   1       2007.38       1996.09        10.16 o                         
   1  11   1        197.29        205.81         3.05 o                         
   2  11   1        999.49       1040.49        12.37 o                         
   3  11   1        791.49        775.87         7.20 o                         
   4  11   1        492.62        493.52         5.15 o                         
   5  11   1        131.14        130.79         3.35 o                         
   6  11   1        101.64        102.65         3.79 o                         
  -7  12   1          3.75          4.40         1.72 o                         
  -6  12   1         48.90         47.65         2.33 o                         
  -5  12   1          2.68          0.54         1.09 o                         
  -4  12   1         18.93         18.51         1.21 o                         
  -3  12   1        120.93        116.30         1.90 o                         
  -2  12   1          2.93          2.82         0.72 o                         
  -1  12   1          3.85          5.83         1.04 o                         
   0  12   1        383.22        395.21         3.98 o                         
   1  12   1          0.33          0.46         0.93 o                         
   2  12   1        314.84        320.96         3.68 o                         
   3  12   1        338.80        325.84         4.14 o                         
   4  12   1        137.80        130.66         3.18 o                         
   5  12   1          8.95          7.46         1.61 o                         
   6  12   1         76.38         72.86         3.43 o                         
  -6  13   1          5.98          5.60         1.81 o                         
  -5  13   1         59.14         65.49         3.02 o                         
  -4  13   1        858.78        874.66         6.41 o                         
  -3  13   1        875.97        844.72         8.34 o                         
  -2  13   1         89.86         92.10         2.49 o                         
  -1  13   1         23.03         23.85         1.53 o                         
   0  13   1       1679.98       1737.34        14.45 o                         
   1  13   1          4.00          4.73         1.09 o                         
   2  13   1         63.87         55.18         2.29 o                         
   3  13   1       1915.31       1912.18        21.12 o                         
   4  13   1        652.52        666.94         6.89 o                         
   5  13   1        132.31        131.95         3.93 o                         
   6  13   1        458.25        460.04         7.46 o                         
  -6  14   1          3.98          2.05         1.99 o                         
  -5  14   1         73.62         76.67         3.74 o                         
  -4  14   1          5.53          3.42         1.55 o                         
  -3  14   1        252.04        261.89         4.54 o                         
  -2  14   1          4.12          1.83         1.25 o                         
  -1  14   1         56.69         59.78         2.48 o                         
   0  14   1         94.36         95.96         2.83 o                         
   1  14   1        112.04        113.02         2.95 o                         
   2  14   1         95.90         94.94         3.22 o                         
   3  14   1        325.85        338.68         5.63 o                         
   4  14   1          0.00         -1.18         1.82 o                         
   5  14   1         64.41         61.06         3.45 o                         
  -5  15   1        417.82        436.70         8.07 o                         
  -4  15   1         16.09         20.50         2.76 o                         
  -3  15   1        895.68        874.06        15.69 o                         
  -2  15   1        498.40        503.70         5.55 o                         
  -1  15   1        302.24        310.92         4.52 o                         
   0  15   1       1493.84       1518.77         9.18 o                         
   1  15   1        129.90        127.97         3.25 o                         
   2  15   1        624.66        623.11         7.46 o                         
   3  15   1         83.26         85.35         3.65 o                         
   4  15   1         21.61         25.21         2.90 o                         
   5  15   1        269.48        264.19         6.70 o                         
  -5  16   1        189.20        190.73         6.11 o                         
  -4  16   1          0.24         -0.57         2.04 o                         
  -3  16   1         26.79         26.21         2.54 o                         
  -2  16   1          1.95          1.11         1.50 o                         
  -1  16   1        146.75        135.85         3.76 o                         
   0  16   1         75.07         80.95         3.26 o                         
   1  16   1         25.20         22.78         2.08 o                         
   2  16   1          1.07          2.17         1.75 o                         
   3  16   1         20.61         20.85         2.38 o                         
   4  16   1          6.12          6.47         2.36 o                         
  -4  17   1        723.89        780.15        10.76 o                         
  -3  17   1        437.53        451.22         7.13 o                         
  -2  17   1        572.43        577.53         8.88 o                         
  -1  17   1        298.61        309.46         5.29 o                         
   0  17   1        399.32        403.60         5.87 o                         
   1  17   1        380.43        368.43         6.41 o                         
   2  17   1         66.40         59.47         3.39 o                         
   3  17   1        187.04        189.55         5.93 o                         
  -3  18   1          7.89          8.47         2.21 o                         
  -2  18   1          0.43          1.54         1.86 o                         
  -1  18   1        123.84        126.40         4.01 o                         
   0  18   1         31.44         30.64         2.49 o                         
   1  18   1          0.36          0.54         1.85 o                         
   2  18   1         17.49         15.77         2.46 o                         
  -2  19   1         39.95         45.40         3.33 o                         
  -1  19   1        387.97        400.36         6.39 o                         
   0  19   1        418.43        404.55         6.40 o                         
   1  19   1        373.54        388.88         7.04 o                         
  -9   0   2         68.68         60.76         4.08 o                         
  -8   0   2        659.06        695.32         8.34 o                         
  -7   0   2       1521.57       1452.58        10.68 o                         
  -6   0   2        619.57        625.33         5.21 o                         
  -5   0   2       1512.46       1596.28        10.13 o                         
  -4   0   2       4671.74       4674.18        28.61 o                         
  -3   0   2       7240.66       7303.55        37.73 o                         
  -2   0   2       2770.68       3020.66        16.73 o                         
  -1   0   2       2109.25       2107.99         6.30 o                         
   0   0   2      18433.14      19276.43       127.92 o                         
   1   0   2         80.95         84.59         1.38 o                         
   2   0   2        293.74        287.25         2.19 o                         
   3   0   2       2046.36       2043.76        10.78 o                         
   4   0   2        659.23        640.36         4.92 o                         
   5   0   2        164.09        164.63         4.39 o                         
   6   0   2        446.60        467.61         7.31 o                         
   7   0   2        924.94        967.73        10.00 o                         
  -9   1   2         53.47         56.08         2.83 o                         
  -8   1   2          0.02         -1.36         1.24 o                         
  -7   1   2         54.37         52.43         2.03 o                         
  -6   1   2        198.58        201.65         2.22 o                         
  -5   1   2        139.21        140.11         1.23 o                         
  -4   1   2        274.47        301.06         1.57 o                         
  -3   1   2        229.53        191.50         1.32 o                         
  -2   1   2        330.27        350.46         2.15 o                         
  -1   1   2        714.34        776.28         1.97 o                         
   0   1   2        498.22        502.89         3.59 o                         
   1   1   2       1576.10       1536.11         3.89 o                         
   2   1   2        996.16       1105.28         4.53 o                         
   3   1   2          8.59          6.25         0.49 o                         
   4   1   2        601.25        574.35         3.87 o                         
   5   1   2         74.97         72.16         2.16 o                         
   6   1   2        155.08        145.94         3.00 o                         
   7   1   2         73.15         68.05         2.62 o                         
  -9   2   2         67.08         68.29         3.07 o                         
  -8   2   2         16.34         20.64         1.81 o                         
  -7   2   2        797.84        760.02         5.20 o                         
  -6   2   2        669.64        682.35         4.53 o                         
  -5   2   2       2520.50       2648.57        11.82 o                         
  -4   2   2       2307.16       2255.24         8.87 o                         
  -3   2   2       4660.81       4769.33        19.19 o                         
  -2   2   2       3425.65       3499.42        14.87 o                         
  -1   2   2       1088.32       1248.87         4.78 o                         
   0   2   2       2685.26       2842.51        22.02 o                         
   1   2   2         34.61         18.06         0.59 o                         
   2   2   2        273.37        241.16         1.61 o                         
   3   2   2       2688.34       2698.41        11.66 o                         
   4   2   2        526.35        509.56         3.22 o                         
   5   2   2       1489.98       1506.56         7.22 o                         
   6   2   2        959.05        985.49         7.39 o                         
   7   2   2        374.42        378.94         4.71 o                         
  -8   3   2         19.91         20.84         1.81 o                         
  -7   3   2         21.37         22.99         1.46 o                         
  -6   3   2         51.29         55.71         1.65 o                         
  -5   3   2          1.21          0.73         0.45 o                         
  -4   3   2          0.27          1.07         0.40 o                         
  -3   3   2        549.19        530.64         2.13 o                         
  -2   3   2       1591.79       1530.61         6.75 o                         
  -1   3   2       3694.58       3772.10        15.02 o                         
   0   3   2        260.62        268.82         2.33 o                         
   1   3   2       4354.59       4755.22        18.14 o                         
   2   3   2        124.25        139.62         1.15 o                         
   3   3   2        116.95        113.71         1.28 o                         
   4   3   2         85.16         86.64         1.59 o                         
   5   3   2         77.55         77.18         2.05 o                         
   6   3   2        233.81        239.14         3.59 o                         
   7   3   2        152.35        151.01         3.43 o                         
  -8   4   2        241.91        235.68         4.00 o                         
  -7   4   2        209.28        199.70         3.01 o                         
  -6   4   2        797.00        800.52         5.69 o                         
  -5   4   2          2.98          3.57         0.51 o                         
  -4   4   2          6.68         11.02         0.54 o                         
  -3   4   2        350.10        331.75         1.82 o                         
  -2   4   2        823.74        858.22         4.92 o                         
  -1   4   2       5357.22       5592.06        17.83 o                         
   0   4   2       1619.01       1671.18        13.89 o                         
   1   4   2       6058.77       6167.34        35.84 o                         
   2   4   2       3853.01       3775.45        14.85 o                         
   3   4   2        819.81        786.99         3.29 o                         
   4   4   2       1727.61       1672.01         6.08 o                         
   5   4   2        373.90        385.32         3.64 o                         
   6   4   2        360.55        367.63         4.27 o                         
   7   4   2        294.30        284.71         4.27 o                         
  -8   5   2         64.93         66.28         2.65 o                         
  -7   5   2        130.60        122.06         2.57 o                         
  -6   5   2         41.91         43.45         1.50 o                         
  -5   5   2        153.88        143.28         1.64 o                         
  -4   5   2        118.71        118.28         1.22 o                         
  -3   5   2        629.97        591.92         2.48 o                         
  -2   5   2       2988.52       3240.27        12.93 o                         
  -1   5   2        534.61        564.84         3.07 o                         
   0   5   2         52.58         50.83         0.97 o                         
   1   5   2        126.20        114.70         1.30 o                         
   2   5   2        380.16        381.02         3.28 o                         
   3   5   2        144.86        154.12         1.53 o                         
   4   5   2        136.49        133.89         1.85 o                         
   5   5   2         17.55         16.33         1.28 o                         
   6   5   2          0.03          0.18         1.23 o                         
   7   5   2         35.58         31.04         2.05 o                         
  -8   6   2         79.75         66.15         2.66 o                         
  -7   6   2        438.79        450.51         4.26 o                         
  -6   6   2        702.77        688.14         4.21 o                         
  -5   6   2         12.17         12.27         0.75 o                         
  -4   6   2       1277.02       1294.85         4.70 o                         
  -3   6   2       1465.67       1414.23         5.83 o                         
  -2   6   2       2388.32       2271.16        10.87 o                         
  -1   6   2       2268.83       2288.74         9.44 o                         
   0   6   2       1758.97       1779.22        13.05 o                         
   1   6   2        814.35        827.08         6.11 o                         
   2   6   2         75.19         44.45         0.97 o                         
   3   6   2       2199.67       2307.08        11.08 o                         
   4   6   2       1113.66       1091.57         4.61 o                         
   5   6   2        446.31        430.67         3.76 o                         
   6   6   2        367.16        374.59         5.01 o                         
   7   6   2        252.96        263.49         3.99 o                         
  -8   7   2          9.09          8.37         1.57 o                         
  -7   7   2         23.98         23.80         1.65 o                         
  -6   7   2        109.00        107.71         2.03 o                         
  -5   7   2        445.16        434.25         2.77 o                         
  -4   7   2         95.74         89.32         1.28 o                         
  -3   7   2          0.35         -0.08         0.43 o                         
  -2   7   2        126.36        123.82         1.14 o                         
  -1   7   2         24.59         27.83         0.89 o                         
   0   7   2        102.31        109.19         1.19 o                         
   1   7   2         70.96         86.33         1.13 o                         
   2   7   2        666.12        675.65         3.37 o                         
   3   7   2          0.68          1.24         0.63 o                         
   4   7   2          6.61          5.53         0.86 o                         
   5   7   2        100.46         92.09         2.29 o                         
   6   7   2         10.56          8.04         1.34 o                         
   7   7   2         37.77         37.12         2.34 o                         
  -8   8   2        282.22        271.75         3.96 o                         
  -7   8   2        762.56        776.89         7.39 o                         
  -6   8   2       1421.15       1458.39         9.51 o                         
  -5   8   2         64.51         59.50         1.52 o                         
  -4   8   2       1017.98       1010.15         5.15 o                         
  -3   8   2       1963.36       2036.51        12.21 o                         
  -2   8   2        136.44         89.92         1.14 o                         
  -1   8   2       3831.35       3946.76        15.18 o                         
   0   8   2       3110.56       3229.33        20.03 o                         
   1   8   2       2106.37       2168.61        12.67 o                         
   2   8   2        293.21        288.39         2.32 o                         
   3   8   2        467.42        425.87         2.80 o                         
   4   8   2        286.68        288.16         2.76 o                         
   5   8   2        101.75         91.94         2.32 o                         
   6   8   2        127.40        125.45         3.00 o                         
   7   8   2        203.36        199.99         4.12 o                         
  -8   9   2          3.30          2.55         1.51 o                         
  -7   9   2         49.70         52.87         2.25 o                         
  -6   9   2          0.02         -0.02         0.99 o                         
  -5   9   2         93.07         94.97         1.88 o                         
  -4   9   2          3.36          3.73         0.67 o                         
  -3   9   2         99.39         98.36         1.51 o                         
  -2   9   2        119.02        129.92         1.69 o                         
  -1   9   2         74.67         80.12         1.47 o                         
   0   9   2          9.95         11.49         0.73 o                         
   1   9   2        190.33        190.13         1.68 o                         
   2   9   2        525.24        522.62         3.54 o                         
   3   9   2         98.49         91.69         1.61 o                         
   4   9   2         58.11         55.90         1.75 o                         
   5   9   2         28.55         29.45         1.71 o                         
   6   9   2         77.24         73.12         2.60 o                         
  -7  10   2        408.76        416.00         5.02 o                         
  -6  10   2        210.43        211.33         3.09 o                         
  -5  10   2        412.22        412.41         4.09 o                         
  -4  10   2       2577.14       2595.34        16.67 o                         
  -3  10   2       1362.74       1375.17         9.39 o                         
  -2  10   2        123.11         98.00         1.62 o                         
  -1  10   2        644.23        693.56         4.46 o                         
   0  10   2       2358.25       2401.42        11.27 o                         
   1  10   2        203.12        209.39         1.82 o                         
   2  10   2         24.99         27.36         1.07 o                         
   3  10   2       1347.23       1324.49         9.96 o                         
   4  10   2        272.97        280.98         3.07 o                         
   5  10   2         22.30         26.65         1.68 o                         
   6  10   2        417.36        416.12         5.03 o                         
  -7  11   2         59.52         57.80         2.87 o                         
  -6  11   2          4.35          2.51         1.19 o                         
  -5  11   2         33.16         33.15         1.73 o                         
  -4  11   2          7.96          9.28         0.93 o                         
  -3  11   2        625.04        611.65         3.56 o                         
  -2  11   2        963.82        949.16         4.52 o                         
  -1  11   2         12.80         11.54         0.82 o                         
   0  11   2        323.75        305.17         2.85 o                         
   1  11   2        100.22        100.37         1.79 o                         
   2  11   2         75.64         71.00         1.81 o                         
   3  11   2        156.66        169.03         2.59 o                         
   4  11   2         26.68         25.74         1.46 o                         
   5  11   2        120.56        116.04         2.94 o                         
   6  11   2         54.23         51.01         2.68 o                         
  -7  12   2        121.81        126.85         3.83 o                         
  -6  12   2        243.40        231.20         3.52 o                         
  -5  12   2        495.79        478.21         4.66 o                         
  -4  12   2         38.66         42.61         1.61 o                         
  -3  12   2        432.79        404.63         3.05 o                         
  -2  12   2        540.43        559.40         3.49 o                         
  -1  12   2        140.60        138.78         2.18 o                         
   0  12   2        840.07        850.03         6.22 o                         
   1  12   2       1318.74       1345.51        11.50 o                         
   2  12   2       1459.76       1451.83        12.43 o                         
   3  12   2        342.02        330.60         4.05 o                         
   4  12   2        215.75        224.76         4.04 o                         
   5  12   2        487.00        491.26         8.77 o                         
  -6  13   2          9.67          6.82         1.36 o                         
  -5  13   2         50.01         51.55         2.15 o                         
  -4  13   2          0.07          0.03         0.92 o                         
  -3  13   2         36.17         37.44         1.36 o                         
  -2  13   2          5.53          1.65         1.09 o                         
  -1  13   2          5.48          7.15         1.18 o                         
   0  13   2         16.11         11.83         1.31 o                         
   1  13   2         80.21         75.05         2.33 o                         
   2  13   2          0.01          0.73         1.21 o                         
   3  13   2          0.03         -0.48         1.13 o                         
   4  13   2         33.70         25.84         2.22 o                         
   5  13   2         43.58         48.58         2.91 o                         
  -6  14   2        148.71        138.50         4.70 o                         
  -5  14   2        647.51        643.44        10.18 o                         
  -4  14   2        135.78        139.00         3.19 o                         
  -3  14   2        791.52        782.37         8.44 o                         
  -2  14   2        474.07        494.00         4.87 o                         
  -1  14   2         18.91         20.48         1.57 o                         
   0  14   2        539.10        546.58         5.03 o                         
   1  14   2        102.27        109.35         3.27 o                         
   2  14   2        369.42        372.29         5.32 o                         
   3  14   2        648.91        629.11         8.93 o                         
   4  14   2        548.78        563.17         7.56 o                         
   5  14   2        582.28        607.59         9.38 o                         
  -5  15   2          0.00          0.27         2.15 o                         
  -4  15   2          2.05          1.50         1.58 o                         
  -3  15   2        126.23        123.35         3.35 o                         
  -2  15   2         98.72         96.32         3.06 o                         
  -1  15   2         27.21         25.69         1.92 o                         
   0  15   2          4.99          4.08         1.42 o                         
   1  15   2         91.96         87.29         3.27 o                         
   2  15   2         74.24         67.43         3.09 o                         
   3  15   2         16.51         13.11         2.15 o                         
   4  15   2          3.02          1.82         2.09 o                         
  -5  16   2        217.05        237.35         7.49 o                         
  -4  16   2        362.21        376.55         6.26 o                         
  -3  16   2        689.02        691.40         7.52 o                         
  -2  16   2        119.32        131.92         3.53 o                         
  -1  16   2        161.54        153.12         3.67 o                         
   0  16   2       1080.98       1071.12         8.19 o                         
   1  16   2          4.21          5.29         1.70 o                         
   2  16   2         17.38         16.72         2.08 o                         
   3  16   2        711.73        708.07         9.80 o                         
   4  16   2        292.08        302.62         7.10 o                         
  -4  17   2          0.19         -0.05         2.03 o                         
  -3  17   2          0.81          0.46         1.68 o                         
  -2  17   2         49.92         48.27         2.60 o                         
  -1  17   2         36.56         32.80         2.27 o                         
   0  17   2         31.68         26.50         2.12 o                         
   1  17   2        158.50        154.85         4.29 o                         
   2  17   2          9.22          9.06         2.13 o                         
   3  17   2          4.66          3.43         2.28 o                         
  -3  18   2        627.79        652.23        10.59 o                         
  -2  18   2        185.04        177.48         4.44 o                         
  -1  18   2        324.68        324.02         5.25 o                         
   0  18   2        194.72        190.42         4.30 o                         
   1  18   2         75.47         80.38         3.69 o                         
   2  18   2         42.68         37.82         3.05 o                         
  -1  19   2         11.17         14.52         2.19 o                         
   0  19   2         12.18          7.62         2.23 o                         
  -9   1   3        193.01        180.90         3.91 o                         
  -8   1   3        380.45        396.49         4.37 o                         
  -7   1   3       1544.76       1514.39         6.20 o                         
  -6   1   3       1533.46       1568.24         5.11 o                         
  -5   1   3       1632.00       1653.72         7.25 o                         
  -4   1   3          4.40          6.08         0.55 o                         
  -3   1   3       1478.18       1404.66         6.97 o                         
  -2   1   3       1361.54       1373.96         4.29 o                         
  -1   1   3          8.58         14.78         0.58 o                         
   0   1   3       2285.51       2412.82        11.69 o                         
   1   1   3        777.87        746.18         2.90 o                         
   2   1   3        666.08        612.45         2.63 o                         
   3   1   3        634.56        610.55         3.01 o                         
   4   1   3        824.76        817.90         4.98 o                         
   5   1   3        521.37        547.49         4.77 o                         
   6   1   3        180.34        183.80         3.46 o                         
   7   1   3         60.47         54.59         2.58 o                         
  -9   2   3          2.27          1.40         1.50 o                         
  -8   2   3         74.72         70.11         2.41 o                         
  -7   2   3         39.25         36.46         1.38 o                         
  -6   2   3         69.32         71.42         1.32 o                         
  -5   2   3         19.94         19.84         0.71 o                         
  -4   2   3        591.04        576.00         3.27 o                         
  -3   2   3          7.03          7.80         0.55 o                         
  -2   2   3        536.94        538.85         2.15 o                         
  -1   2   3       4509.87       4706.33        20.08 o                         
   0   2   3          0.13          3.38         0.49 o                         
   1   2   3         22.25         18.99         0.66 o                         
   2   2   3          6.80          5.42         0.52 o                         
   3   2   3        119.29        116.82         1.36 o                         
   4   2   3         93.32         82.06         1.99 o                         
   5   2   3        659.68        675.17         5.47 o                         
   6   2   3          0.73          0.34         1.33 o                         
   7   2   3         38.28         36.52         2.28 o                         
  -9   3   3        120.81        122.33         3.52 o                         
  -8   3   3        288.57        285.25         3.68 o                         
  -7   3   3        733.97        716.02         4.38 o                         
  -6   3   3        253.83        240.47         1.95 o                         
  -5   3   3        188.41        197.08         1.62 o                         
  -4   3   3       2102.06       2120.36         7.70 o                         
  -3   3   3       1607.84       1561.74         7.80 o                         
  -2   3   3         15.69         10.28         0.58 o                         
  -1   3   3       3326.82       3407.37        14.01 o                         
   0   3   3       7150.64       7556.41        48.33 o                         
   1   3   3        997.25        971.65         4.57 o                         
   2   3   3        818.15        759.96         2.59 o                         
   3   3   3       3842.10       3940.17        14.41 o                         
   4   3   3       1030.42       1021.28         6.68 o                         
   5   3   3         20.46         20.29         1.55 o                         
   6   3   3        604.89        626.07         5.62 o                         
   7   3   3        432.02        454.70         5.40 o                         
  -8   4   3         52.26         52.65         2.04 o                         
  -7   4   3         40.29         40.32         1.55 o                         
  -6   4   3         11.88         14.36         0.81 o                         
  -5   4   3        549.94        531.53         3.18 o                         
  -4   4   3         26.76         17.61         0.68 o                         
  -3   4   3        211.14        205.67         1.68 o                         
  -2   4   3        250.48        211.57         1.56 o                         
  -1   4   3        507.97        590.55         2.41 o                         
   0   4   3          9.88         15.35         0.66 o                         
   1   4   3        388.01        393.35         2.38 o                         
   2   4   3         14.77         17.81         0.72 o                         
   3   4   3         12.53         13.09         0.75 o                         
   4   4   3        236.26        246.02         2.62 o                         
   5   4   3        444.08        447.08         4.45 o                         
   6   4   3         21.50         20.90         1.77 o                         
   7   4   3          9.96          6.97         1.60 o                         
  -8   5   3          9.96          6.00         1.24 o                         
  -7   5   3        204.98        199.07         2.79 o                         
  -6   5   3        410.81        411.77         2.75 o                         
  -5   5   3         67.79         67.26         1.15 o                         
  -4   5   3       2593.35       2577.59        10.63 o                         
  -3   5   3       4859.60       5092.12        21.99 o                         
  -2   5   3        950.31        813.54         3.97 o                         
  -1   5   3       1193.30       1200.86         6.39 o                         
   0   5   3       3733.82       3883.02        22.97 o                         
   1   5   3       1208.56       1228.05         7.68 o                         
   2   5   3       1078.15       1055.22         4.58 o                         
   3   5   3       1622.82       1572.02         5.38 o                         
   4   5   3        475.81        470.58         3.48 o                         
   5   5   3        351.27        342.42         3.58 o                         
   6   5   3        614.10        624.45         5.39 o                         
  -8   6   3         29.80         27.04         1.64 o                         
  -7   6   3        158.67        157.69         2.71 o                         
  -6   6   3          7.47          6.18         0.90 o                         
  -5   6   3         63.81         58.21         1.11 o                         
  -4   6   3        699.57        707.96         3.33 o                         
  -3   6   3        445.61        442.90         2.48 o                         
  -2   6   3        327.31        323.12         1.72 o                         
  -1   6   3         73.04         70.72         1.18 o                         
   0   6   3        207.14        217.09         1.60 o                         
   1   6   3        396.52        424.54         2.30 o                         
   2   6   3          4.00          7.64         0.66 o                         
   3   6   3         44.69         38.85         1.17 o                         
   4   6   3         29.64         25.36         1.24 o                         
   5   6   3         11.29         10.92         1.33 o                         
   6   6   3         63.01         63.15         2.49 o                         
  -8   7   3        135.41        129.40         2.99 o                         
  -7   7   3        122.81        127.71         2.70 o                         
  -6   7   3        779.49        787.56         5.19 o                         
  -5   7   3         44.36         44.04         1.11 o                         
  -4   7   3       2801.54       2776.30         9.69 o                         
  -3   7   3       1016.86       1058.37         4.65 o                         
  -2   7   3        524.66        466.71         2.35 o                         
  -1   7   3       2508.27       2555.91        12.52 o                         
   0   7   3        411.26        379.51         3.70 o                         
   1   7   3       1459.13       1473.16         7.45 o                         
   2   7   3        150.25        145.42         1.62 o                         
   3   7   3        467.61        460.77         2.89 o                         
   4   7   3        236.99        230.09         2.66 o                         
   5   7   3         15.66         18.40         1.50 o                         
   6   7   3        404.12        418.36         4.85 o                         
  -8   8   3          8.37          8.97         1.47 o                         
  -7   8   3          8.31          7.57         1.23 o                         
  -6   8   3         70.22         67.41         1.90 o                         
  -5   8   3         43.36         40.75         1.19 o                         
  -4   8   3         71.31         59.09         1.11 o                         
  -3   8   3          0.03         -0.17         0.46 o                         
  -2   8   3        531.07        567.70         3.41 o                         
  -1   8   3        226.35        242.21         2.23 o                         
   0   8   3         19.98         17.61         0.78 o                         
   1   8   3          1.82          2.00         0.57 o                         
   2   8   3         52.59         47.77         1.32 o                         
   3   8   3         82.23         76.67         1.63 o                         
   4   8   3         58.98         58.64         1.77 o                         
   5   8   3        137.59        136.22         2.80 o                         
   6   8   3          1.29         -0.42         1.47 o                         
  -8   9   3         55.29         54.17         2.32 o                         
  -7   9   3        293.17        303.43         3.88 o                         
  -6   9   3       1090.03       1114.88         6.24 o                         
  -5   9   3        474.65        481.37         3.64 o                         
  -4   9   3        640.69        630.48         3.65 o                         
  -3   9   3       1811.39       1777.01        10.21 o                         
  -2   9   3       1275.05       1296.48         6.54 o                         
  -1   9   3        296.95        298.32         2.41 o                         
   0   9   3        277.20        281.73         2.08 o                         
   1   9   3         61.44         59.02         1.30 o                         
   2   9   3         90.83         83.53         1.66 o                         
   3   9   3         46.63         55.07         1.56 o                         
   4   9   3        231.71        226.29         2.94 o                         
   5   9   3        563.16        557.38         5.41 o                         
   6   9   3        168.73        168.68         4.04 o                         
  -7  10   3         36.65         37.90         2.14 o                         
  -6  10   3          4.90          4.21         1.20 o                         
  -5  10   3        215.01        214.60         2.71 o                         
  -4  10   3        375.72        374.28         3.19 o                         
  -3  10   3          6.47          4.09         0.81 o                         
  -2  10   3        122.55        121.67         1.99 o                         
  -1  10   3          0.33          1.33         0.66 o                         
   0  10   3        428.69        428.35         3.56 o                         
   1  10   3        246.80        259.41         2.33 o                         
   2  10   3         90.84         82.31         1.74 o                         
   3  10   3         49.01         45.78         1.63 o                         
   4  10   3        254.01        236.46         3.18 o                         
   5  10   3         66.73         66.42         2.61 o                         
  -7  11   3        649.10        653.45         6.18 o                         
  -6  11   3        647.12        645.63         6.78 o                         
  -5  11   3         28.48         30.10         1.47 o                         
  -4  11   3        254.51        250.27         2.67 o                         
  -3  11   3        592.95        576.79         4.36 o                         
  -2  11   3        458.69        455.71         3.48 o                         
  -1  11   3       1043.25       1045.28         5.62 o                         
   0  11   3       1364.40       1378.73         8.26 o                         
   1  11   3       1073.67       1100.32         7.62 o                         
   2  11   3        135.20        138.15         2.46 o                         
   3  11   3        734.23        722.96         5.29 o                         
   4  11   3        631.99        659.95         5.26 o                         
   5  11   3         73.35         79.16         2.93 o                         
  -7  12   3          4.61          4.52         1.50 o                         
  -6  12   3         45.88         47.16         2.20 o                         
  -5  12   3        195.89        190.62         2.92 o                         
  -4  12   3         28.88         31.06         1.35 o                         
  -3  12   3         49.76         46.36         1.58 o                         
  -2  12   3         29.11         24.90         1.19 o                         
  -1  12   3          0.77          0.23         0.87 o                         
   0  12   3         29.92         29.60         1.41 o                         
   1  12   3        366.34        376.94         3.54 o                         
   2  12   3        181.28        182.53         2.82 o                         
   3  12   3         49.63         49.15         2.21 o                         
   4  12   3          0.90          0.97         1.33 o                         
   5  12   3         13.97         13.07         2.44 o                         
  -6  13   3         16.78         13.66         1.64 o                         
  -5  13   3        507.68        519.98         5.41 o                         
  -4  13   3        373.49        389.46         3.40 o                         
  -3  13   3        824.09        817.51         4.73 o                         
  -2  13   3        105.74        116.62         2.37 o                         
  -1  13   3        408.66        418.91         3.90 o                         
   0  13   3       2924.47       2957.20        17.34 o                         
   1  13   3          4.12          4.60         1.35 o                         
   2  13   3        343.82        344.56         4.67 o                         
   3  13   3       1724.66       1726.67        10.79 o                         
   4  13   3        556.67        576.59         6.51 o                         
  -6  14   3         39.09         38.03         2.16 o                         
  -5  14   3        151.25        154.52         3.00 o                         
  -4  14   3         33.64         27.56         1.70 o                         
  -3  14   3         25.79         24.48         1.77 o                         
  -2  14   3        102.70         95.37         2.75 o                         
  -1  14   3        231.28        212.90         3.53 o                         
   0  14   3          0.23          1.57         1.19 o                         
   1  14   3         18.66         23.22         1.87 o                         
   2  14   3        163.26        162.99         3.62 o                         
   3  14   3          4.84          5.43         1.70 o                         
   4  14   3         19.84         26.57         2.42 o                         
  -5  15   3        166.97        171.99         5.78 o                         
  -4  15   3         53.95         62.53         3.13 o                         
  -3  15   3        252.87        242.75         4.04 o                         
  -2  15   3        157.66        154.47         3.33 o                         
  -1  15   3         97.51        100.01         2.85 o                         
   0  15   3        482.65        478.08         5.09 o                         
   1  15   3        973.10        973.56         7.74 o                         
   2  15   3        577.45        577.92         6.26 o                         
   3  15   3        389.34        393.35         7.37 o                         
  -5  16   3         12.89          8.23         2.58 o                         
  -4  16   3         91.81         89.71         3.67 o                         
  -3  16   3         23.49         18.96         1.96 o                         
  -2  16   3         28.97         25.27         2.09 o                         
  -1  16   3          3.94          4.20         1.55 o                         
   0  16   3        257.74        260.73         5.05 o                         
   1  16   3         34.76         39.40         2.60 o                         
   2  16   3         82.48         89.56         3.56 o                         
   3  16   3          4.88          7.06         2.48 o                         
  -4  17   3        256.18        274.82         5.50 o                         
  -3  17   3        432.62        421.55         6.07 o                         
  -2  17   3        117.86        113.29         3.63 o                         
  -1  17   3          7.65         11.48         1.85 o                         
   0  17   3        155.91        160.98         4.72 o                         
   1  17   3         28.20         25.22         2.43 o                         
   2  17   3        201.78        185.43         4.70 o                         
  -3  18   3         11.03          9.42         2.09 o                         
  -2  18   3         17.12         19.54         2.16 o                         
  -1  18   3        192.28        190.93         4.39 o                         
   0  18   3         28.46         29.01         2.58 o                         
   1  18   3         95.78         97.02         3.92 o                         
  -9   0   4        484.67        446.75         7.41 o                         
  -8   0   4        872.92        897.73         7.30 o                         
  -7   0   4       1154.09       1126.17         6.86 o                         
  -6   0   4          9.73          7.29         0.94 o                         
  -5   0   4         89.96         82.35         1.86 o                         
  -4   0   4        734.36        722.94         3.92 o                         
  -3   0   4         36.38         39.24         1.25 o                         
  -2   0   4          8.62          5.98         0.69 o                         
  -1   0   4        708.46        695.37         7.74 o                         
   0   0   4       3673.88       3754.11        22.40 o                         
   1   0   4        873.97        830.42         4.46 o                         
   2   0   4        391.54        359.18         3.19 o                         
   3   0   4       3114.00       3163.95        23.00 o                         
   4   0   4         65.32         61.01         3.00 o                         
   5   0   4        175.37        174.85         4.68 o                         
   6   0   4        514.15        543.43         7.87 o                         
  -9   1   4          0.66          1.63         1.32 o                         
  -8   1   4          8.39          6.79         1.09 o                         
  -7   1   4          1.83          2.37         0.81 o                         
  -6   1   4        411.24        401.83         2.65 o                         
  -5   1   4          5.06          5.51         0.62 o                         
  -4   1   4        611.47        621.26         2.81 o                         
  -3   1   4        201.60        189.97         1.57 o                         
  -2   1   4        323.60        312.04         1.78 o                         
  -1   1   4        190.64        182.24         1.66 o                         
   0   1   4        936.33       1016.55         6.44 o                         
   1   1   4        765.74        804.64         3.02 o                         
   2   1   4        298.16        284.94         1.97 o                         
   3   1   4        226.76        227.69         1.99 o                         
   4   1   4        281.36        270.72         3.62 o                         
   5   1   4         73.11         70.79         2.48 o                         
   6   1   4          0.37          0.17         1.43 o                         
  -9   2   4        131.02        124.36         3.02 o                         
  -8   2   4        167.75        169.56         2.57 o                         
  -7   2   4        423.48        391.38         3.02 o                         
  -6   2   4        352.90        377.19         2.30 o                         
  -5   2   4        429.95        420.59         2.34 o                         
  -4   2   4        508.54        493.51         2.54 o                         
  -3   2   4       5906.19       6109.08        19.80 o                         
  -2   2   4       1014.34        941.52         3.11 o                         
  -1   2   4        751.23        706.98         4.41 o                         
   0   2   4       2002.71       2007.55         9.75 o                         
   1   2   4        333.99        303.24         1.95 o                         
   2   2   4        784.91        779.75         3.22 o                         
   3   2   4        239.79        238.06         2.13 o                         
   4   2   4        727.40        737.32         5.87 o                         
   5   2   4        216.87        217.76         3.56 o                         
   6   2   4        366.30        377.51         5.52 o                         
  -9   3   4         77.93         81.98         2.69 o                         
  -8   3   4         69.07         63.74         1.89 o                         
  -7   3   4        165.30        153.19         2.10 o                         
  -6   3   4         37.29         35.40         1.03 o                         
  -5   3   4         51.80         52.64         1.07 o                         
  -4   3   4          2.71          6.64         0.60 o                         
  -3   3   4        248.57        239.27         1.80 o                         
  -2   3   4       1386.17       1411.04         6.12 o                         
  -1   3   4         18.16         20.59         0.76 o                         
   0   3   4         36.71         40.55         1.00 o                         
   1   3   4        301.45        314.28         2.21 o                         
   2   3   4        346.25        371.69         2.26 o                         
   3   3   4       1202.69       1166.67         4.41 o                         
   4   3   4        301.85        297.90         3.19 o                         
   5   3   4         22.49         20.90         1.62 o                         
   6   3   4         18.90         16.32         1.82 o                         
  -8   4   4         92.04         86.24         2.27 o                         
  -7   4   4        775.83        761.14         4.23 o                         
  -6   4   4       1333.92       1349.10         5.07 o                         
  -5   4   4        562.81        583.17         2.70 o                         
  -4   4   4        962.87        911.58         4.28 o                         
  -3   4   4        556.53        546.09         2.67 o                         
  -2   4   4       2382.69       2379.49         8.91 o                         
  -1   4   4       1859.65       1863.47         9.67 o                         
   0   4   4       3719.01       3826.22        23.11 o                         
   1   4   4       3788.70       3874.25        17.24 o                         
   2   4   4        622.09        604.74         2.82 o                         
   3   4   4       1442.92       1440.65         5.01 o                         
   4   4   4        416.01        427.90         3.94 o                         
   5   4   4        196.81        208.31         3.36 o                         
   6   4   4        157.16        157.30         3.62 o                         
  -8   5   4         31.80         35.62         1.66 o                         
  -7   5   4         63.28         55.37         1.61 o                         
  -6   5   4          6.35          6.10         0.71 o                         
  -5   5   4         39.32         39.53         1.04 o                         
  -4   5   4        453.67        488.32         2.79 o                         
  -3   5   4         20.32         18.43         0.75 o                         
  -2   5   4        432.10        483.89         2.44 o                         
  -1   5   4        371.16        404.91         2.20 o                         
   0   5   4        689.33        723.13         4.22 o                         
   1   5   4         35.44         43.47         1.09 o                         
   2   5   4          1.85          1.42         0.58 o                         
   3   5   4         18.74         18.50         1.02 o                         
   4   5   4        188.70        183.15         2.89 o                         
   5   5   4         52.83         50.55         2.38 o                         
   6   5   4        215.31        222.20         4.33 o                         
  -8   6   4         23.24         21.49         1.50 o                         
  -7   6   4        282.18        285.87         2.87 o                         
  -6   6   4       1671.94       1676.63         5.94 o                         
  -5   6   4        548.37        570.51         2.86 o                         
  -4   6   4       2000.82       1951.74         8.35 o                         
  -3   6   4       2700.01       2650.17        10.41 o                         
  -2   6   4        358.01        346.11         2.18 o                         
  -1   6   4       1771.95       1787.41         7.50 o                         
   0   6   4       1105.99       1187.26         7.29 o                         
   1   6   4         19.72         15.30         0.77 o                         
   2   6   4        192.67        184.83         1.99 o                         
   3   6   4        472.68        498.43         3.39 o                         
   4   6   4        932.82        925.63         5.42 o                         
   5   6   4        674.34        684.84         6.18 o                         
   6   6   4        353.86        374.01         5.25 o                         
  -8   7   4          5.23          4.70         1.31 o                         
  -7   7   4          2.56          2.34         1.12 o                         
  -6   7   4        511.56        516.01         3.04 o                         
  -5   7   4        261.41        260.31         2.01 o                         
  -4   7   4          4.62          5.08         0.62 o                         
  -3   7   4          2.18          0.67         0.51 o                         
  -2   7   4          0.11          0.15         0.49 o                         
  -1   7   4        293.43        287.89         1.97 o                         
   0   7   4        788.41        769.34         4.50 o                         
   1   7   4        226.88        222.19         1.99 o                         
   2   7   4          9.64         10.33         0.85 o                         
   3   7   4        184.59        176.99         2.40 o                         
   4   7   4          0.88         -0.08         1.09 o                         
   5   7   4          0.49          0.85         1.46 o                         
   6   7   4          2.34          0.03         1.66 o                         
  -8   8   4         78.98         74.91         2.63 o                         
  -7   8   4        866.36        897.42         8.01 o                         
  -6   8   4       1288.83       1304.28         7.71 o                         
  -5   8   4          6.53          6.69         0.73 o                         
  -4   8   4        942.11        946.08         4.53 o                         
  -3   8   4        402.69        399.16         2.43 o                         
  -2   8   4          3.86          2.72         0.60 o                         
  -1   8   4         46.34         49.42         1.19 o                         
   0   8   4        710.78        716.76         4.50 o                         
   1   8   4        581.17        625.80         3.36 o                         
   2   8   4         86.90         79.98         1.61 o                         
   3   8   4       1051.82       1027.61         5.22 o                         
   4   8   4        356.27        367.76         4.00 o                         
   5   8   4        262.08        288.56         4.39 o                         
  -8   9   4         20.73         17.64         1.79 o                         
  -7   9   4         29.17         25.82         1.81 o                         
  -6   9   4        117.74        119.33         2.72 o                         
  -5   9   4        104.78        103.65         2.11 o                         
  -4   9   4        158.42        160.99         2.32 o                         
  -3   9   4         14.14         13.19         0.98 o                         
  -2   9   4         49.31         53.31         1.48 o                         
  -1   9   4        137.45        143.33         1.99 o                         
   0   9   4        184.62        182.27         2.00 o                         
   1   9   4         41.81         45.04         1.33 o                         
   2   9   4        149.39        147.63         2.17 o                         
   3   9   4         48.96         45.31         1.79 o                         
   4   9   4          4.40          3.34         1.34 o                         
   5   9   4         34.08         36.60         2.40 o                         
  -7  10   4        207.22        203.35         3.62 o                         
  -6  10   4        178.48        177.68         3.18 o                         
  -5  10   4        315.27        316.08         3.25 o                         
  -4  10   4       1344.83       1381.56         9.85 o                         
  -3  10   4       1056.49       1026.69         7.27 o                         
  -2  10   4         91.10         88.36         1.92 o                         
  -1  10   4        539.61        544.75         3.55 o                         
   0  10   4        453.21        433.21         3.46 o                         
   1  10   4          5.67          4.94         0.87 o                         
   2  10   4        264.89        278.18         3.02 o                         
   3  10   4        906.84        888.62         6.27 o                         
   4  10   4        308.05        323.47         4.32 o                         
   5  10   4        101.35        103.91         3.51 o                         
  -7  11   4        106.28        110.78         3.01 o                         
  -6  11   4         20.38         19.63         1.60 o                         
  -5  11   4         30.43         31.61         1.44 o                         
  -4  11   4        162.21        145.03         2.38 o                         
  -3  11   4         81.40         69.62         1.93 o                         
  -2  11   4         42.07         39.65         1.54 o                         
  -1  11   4        432.27        448.12         3.60 o                         
   0  11   4        276.58        272.19         2.75 o                         
   1  11   4          0.05         -0.29         0.92 o                         
   2  11   4         17.81         17.44         1.48 o                         
   3  11   4         52.93         54.10         2.39 o                         
   4  11   4         36.04         36.06         2.37 o                         
  -7  12   4        381.21        404.19         5.12 o                         
  -6  12   4        227.14        229.84         3.63 o                         
  -5  12   4        268.06        280.18         3.31 o                         
  -4  12   4        209.24        222.32         2.87 o                         
  -3  12   4       1022.81        993.33         7.17 o                         
  -2  12   4        967.55        978.41         5.39 o                         
  -1  12   4        273.34        265.05         3.01 o                         
   0  12   4        890.69        881.77         8.57 o                         
   1  12   4       1363.91       1360.33         7.80 o                         
   2  12   4        741.04        743.11         5.72 o                         
   3  12   4        420.96        430.87         5.09 o                         
   4  12   4        188.16        187.88         4.36 o                         
  -6  13   4          6.66          7.32         1.41 o                         
  -5  13   4         76.47         73.86         2.18 o                         
  -4  13   4          0.00          0.18         0.96 o                         
  -3  13   4         28.18         27.09         1.41 o                         
  -2  13   4         63.09         50.84         1.94 o                         
  -1  13   4         78.21         78.11         2.20 o                         
   0  13   4          1.01          1.11         1.00 o                         
   1  13   4          1.27          1.25         1.33 o                         
   2  13   4         97.58         93.66         3.10 o                         
   3  13   4         16.16         13.88         2.01 o                         
   4  13   4          4.50          3.11         1.88 o                         
  -6  14   4         77.75         76.08         2.69 o                         
  -5  14   4        248.08        253.37         3.41 o                         
  -4  14   4        155.94        163.41         2.74 o                         
  -3  14   4        901.84        896.63         6.05 o                         
  -2  14   4        693.85        691.47         5.68 o                         
  -1  14   4        461.69        463.58         5.01 o                         
   0  14   4       1043.84       1045.17         7.48 o                         
   1  14   4        435.81        431.14         5.99 o                         
   2  14   4        190.42        175.59         4.29 o                         
   3  14   4        260.11        252.75         5.73 o                         
  -5  15   4         20.23         20.89         2.31 o                         
  -4  15   4         19.81         20.77         1.86 o                         
  -3  15   4         71.96         68.22         2.75 o                         
  -2  15   4         54.11         49.42         2.37 o                         
  -1  15   4        130.51        145.52         3.32 o                         
   0  15   4          5.13          6.30         1.78 o                         
   1  15   4         20.52         22.19         2.23 o                         
   2  15   4         13.77         16.20         2.14 o                         
   3  15   4         11.44         11.46         2.32 o                         
  -4  16   4         70.91         71.70         3.45 o                         
  -3  16   4        146.58        155.80         3.98 o                         
  -2  16   4          6.31          6.17         1.57 o                         
  -1  16   4        338.81        329.97         5.09 o                         
   0  16   4        953.71        948.81         8.91 o                         
   1  16   4         95.08        100.15         3.82 o                         
   2  16   4         49.25         45.97         3.05 o                         
  -3  17   4         13.40         15.20         2.03 o                         
  -2  17   4          2.46          5.08         1.77 o                         
  -1  17   4         15.25         18.27         2.25 o                         
   0  17   4         17.75         10.05         2.33 o                         
   1  17   4         12.07          7.23         2.21 o                         
  -9   1   5         30.32         25.93         1.55 o                         
  -8   1   5         11.66         15.21         1.17 o                         
  -7   1   5        327.01        309.24         2.86 o                         
  -6   1   5        366.30        383.77         2.64 o                         
  -5   1   5        447.96        477.47         2.86 o                         
  -4   1   5        403.35        363.11         2.32 o                         
  -3   1   5       1444.42       1448.65         4.05 o                         
  -2   1   5        649.90        626.83         2.53 o                         
  -1   1   5        751.67        697.13         4.52 o                         
   0   1   5       1321.60       1340.33         6.61 o                         
   1   1   5        859.02        849.92         4.54 o                         
   2   1   5         92.47         93.07         1.64 o                         
   3   1   5        206.52        211.64         2.48 o                         
   4   1   5        719.58        734.08         6.73 o                         
   5   1   5        227.12        240.42         4.69 o                         
  -9   2   5          1.70          0.64         1.13 o                         
  -8   2   5         59.06         56.24         1.74 o                         
  -7   2   5         57.87         60.01         1.66 o                         
  -6   2   5         53.15         54.27         1.31 o                         
  -5   2   5          4.17          3.20         0.65 o                         
  -4   2   5        198.92        192.52         1.80 o                         
  -3   2   5        391.23        376.70         2.23 o                         
  -2   2   5        158.70        174.14         1.67 o                         
  -1   2   5        521.10        552.05         2.78 o                         
   0   2   5       1010.04       1053.76         4.69 o                         
   1   2   5        865.33        834.65         3.75 o                         
   2   2   5         56.55         52.37         1.39 o                         
   3   2   5          0.02          0.80         0.86 o                         
   4   2   5          4.50          3.99         1.51 o                         
   5   2   5         22.76         18.56         2.16 o                         
  -8   3   5        289.33        297.59         3.12 o                         
  -7   3   5        659.56        646.16         3.95 o                         
  -6   3   5        451.81        451.09         2.70 o                         
  -5   3   5        718.11        739.91         3.43 o                         
  -4   3   5       1719.64       1691.93         5.86 o                         
  -3   3   5       1607.82       1600.55         5.35 o                         
  -2   3   5        687.86        673.87         3.03 o                         
  -1   3   5       1623.59       1643.86         9.68 o                         
   0   3   5       2460.63       2489.88        12.57 o                         
   1   3   5        223.54        212.95         1.94 o                         
   2   3   5        340.04        343.45         2.57 o                         
   3   3   5       1188.76       1215.67         5.85 o                         
   4   3   5        159.24        153.36         3.38 o                         
   5   3   5         19.39         18.14         2.16 o                         
  -8   4   5          2.20          1.24         0.95 o                         
  -7   4   5         73.56         70.67         1.75 o                         
  -6   4   5        114.61        112.39         1.54 o                         
  -5   4   5         48.35         47.21         1.24 o                         
  -4   4   5        594.94        595.12         3.12 o                         
  -3   4   5         93.24         76.50         1.22 o                         
  -2   4   5        247.78        259.50         2.07 o                         
  -1   4   5         47.42         53.47         1.23 o                         
   0   4   5        453.76        471.56         2.68 o                         
   1   4   5          4.79          2.17         0.64 o                         
   2   4   5        367.86        367.17         2.96 o                         
   3   4   5         59.07         49.94         1.77 o                         
   4   4   5        278.07        285.06         4.22 o                         
   5   4   5         13.46         11.08         2.01 o                         
  -8   5   5        273.07        255.99         2.95 o                         
  -7   5   5        885.42        904.16         4.39 o                         
  -6   5   5       1223.79       1252.20         4.70 o                         
  -5   5   5         71.55         66.76         1.44 o                         
  -4   5   5       1665.01       1713.76         6.78 o                         
  -3   5   5       3537.12       3627.22        14.49 o                         
  -2   5   5        585.67        552.41         2.73 o                         
  -1   5   5        624.92        630.78         4.19 o                         
   0   5   5       1070.84       1088.35         5.29 o                         
   1   5   5        613.42        647.67         3.94 o                         
   2   5   5        415.27        400.63         2.98 o                         
   3   5   5        658.73        656.87         4.56 o                         
   4   5   5        392.26        408.09         4.63 o                         
   5   5   5         76.44         80.47         3.12 o                         
  -8   6   5        121.57        122.91         2.32 o                         
  -7   6   5        144.64        141.86         2.02 o                         
  -6   6   5        143.10        146.36         1.76 o                         
  -5   6   5          0.97          0.09         0.62 o                         
  -4   6   5        172.19        170.81         1.94 o                         
  -3   6   5        260.47        260.44         2.16 o                         
  -2   6   5        319.80        311.92         2.18 o                         
  -1   6   5          6.75          7.68         0.74 o                         
   0   6   5         20.00         19.70         0.95 o                         
   1   6   5        459.23        449.68         2.89 o                         
   2   6   5        134.12        119.41         1.93 o                         
   3   6   5         94.18         91.05         2.24 o                         
   4   6   5         69.14         65.57         2.47 o                         
   5   6   5         55.09         54.72         2.64 o                         
  -8   7   5        362.96        345.68         4.13 o                         
  -7   7   5        520.48        512.88         3.62 o                         
  -6   7   5        524.02        538.08         2.94 o                         
  -5   7   5        122.24        121.79         1.67 o                         
  -4   7   5        346.20        357.98         2.52 o                         
  -3   7   5        137.00        138.56         1.70 o                         
  -2   7   5        297.58        280.64         2.26 o                         
  -1   7   5        243.80        237.21         2.47 o                         
   0   7   5       1066.67       1065.07         6.32 o                         
   1   7   5        377.16        365.88         2.80 o                         
   2   7   5        977.93        969.05         4.58 o                         
   3   7   5       1626.37       1638.52         7.20 o                         
   4   7   5        167.23        176.20         3.61 o                         
   5   7   5        239.81        257.36         4.81 o                         
  -8   8   5         12.68         12.28         1.58 o                         
  -7   8   5          3.96          4.08         1.18 o                         
  -6   8   5         12.08         11.54         1.14 o                         
  -5   8   5          3.37          4.88         0.94 o                         
  -4   8   5         26.32         26.48         1.22 o                         
  -3   8   5         18.59         15.55         0.99 o                         
  -2   8   5          0.00         -0.53         0.68 o                         
  -1   8   5        222.98        218.10         2.42 o                         
   0   8   5         40.20         39.19         1.37 o                         
   1   8   5        191.00        179.42         2.28 o                         
   2   8   5          0.60          0.24         0.89 o                         
   3   8   5         26.95         26.40         1.59 o                         
   4   8   5          0.06          1.41         1.43 o                         
   5   8   5          0.40          3.38         1.75 o                         
  -7   9   5        222.23        227.95         3.75 o                         
  -6   9   5        671.10        672.19         5.09 o                         
  -5   9   5         32.84         31.64         1.49 o                         
  -4   9   5        306.99        306.51         3.29 o                         
  -3   9   5        428.07        419.00         3.37 o                         
  -2   9   5         59.20         58.99         1.81 o                         
  -1   9   5        358.97        364.31         3.38 o                         
   0   9   5        361.29        366.83         3.23 o                         
   1   9   5        582.41        550.81         4.41 o                         
   2   9   5        366.38        373.84         3.41 o                         
   3   9   5        387.34        408.53         4.15 o                         
   4   9   5        629.25        641.40         6.26 o                         
  -7  10   5          2.52          2.60         1.35 o                         
  -6  10   5        333.96        317.45         3.82 o                         
  -5  10   5         35.55         38.40         1.62 o                         
  -4  10   5         42.44         39.79         1.67 o                         
  -3  10   5          0.05          1.44         0.94 o                         
  -2  10   5         56.98         58.53         1.97 o                         
  -1  10   5          0.53          0.04         0.88 o                         
   0  10   5        381.91        380.72         3.57 o                         
   1  10   5        430.09        423.94         4.35 o                         
   2  10   5         41.32         40.33         1.75 o                         
   3  10   5         19.60         20.40         1.79 o                         
   4  10   5        354.55        352.50         5.56 o                         
  -7  11   5        637.48        678.83         6.08 o                         
  -6  11   5        455.31        459.90         4.69 o                         
  -5  11   5        282.08        275.09         3.32 o                         
  -4  11   5        312.39        318.38         3.54 o                         
  -3  11   5        470.51        448.68         4.23 o                         
  -2  11   5        191.48        188.24         2.93 o                         
  -1  11   5        144.02        141.83         2.65 o                         
   0  11   5       1851.20       1852.31        10.87 o                         
   1  11   5        555.21        559.78         5.08 o                         
   2  11   5        113.06        106.51         2.65 o                         
   3  11   5        473.03        454.10         5.42 o                         
   4  11   5        127.93        137.63         4.50 o                         
  -6  12   5          6.82          8.65         1.40 o                         
  -5  12   5         39.91         42.31         1.79 o                         
  -4  12   5         32.53         26.08         1.48 o                         
  -3  12   5        128.57        128.46         2.70 o                         
  -2  12   5         21.52         20.79         1.48 o                         
  -1  12   5          5.60          4.65         1.15 o                         
   0  12   5          0.96          1.06         1.16 o                         
   1  12   5         52.17         51.26         2.35 o                         
   2  12   5          0.00         -0.14         1.13 o                         
   3  12   5         28.81         28.08         2.11 o                         
  -6  13   5        218.80        221.95         3.76 o                         
  -5  13   5        557.83        561.53         4.84 o                         
  -4  13   5       1022.05       1024.16         6.26 o                         
  -3  13   5       1045.55       1032.68         6.48 o                         
  -2  13   5        263.96        274.61         3.86 o                         
  -1  13   5       1188.89       1200.57         7.32 o                         
   0  13   5        563.92        540.70         6.35 o                         
   1  13   5         48.96         50.88         2.41 o                         
   2  13   5         16.01         15.22         1.88 o                         
   3  13   5        152.66        139.06         4.12 o                         
  -5  14   5         57.05         57.95         2.28 o                         
  -4  14   5        113.86         91.11         2.52 o                         
  -3  14   5         91.02         89.14         2.75 o                         
  -2  14   5         30.51         31.28         1.89 o                         
  -1  14   5         43.35         42.16         2.22 o                         
   0  14   5        238.00        235.27         4.42 o                         
   1  14   5         10.54          7.82         1.87 o                         
   2  14   5          3.15          2.34         1.96 o                         
  -5  15   5        123.00        128.96         3.92 o                         
  -4  15   5        113.70        112.69         3.60 o                         
  -3  15   5        595.47        587.20         6.62 o                         
  -2  15   5        471.52        463.36         5.92 o                         
  -1  15   5         75.53         70.39         3.08 o                         
   0  15   5        444.90        434.82         8.06 o                         
   1  15   5        302.85        303.14         5.61 o                         
   2  15   5         94.71         90.80         4.31 o                         
  -4  16   5          6.83          8.83         1.84 o                         
  -3  16   5          1.84          0.67         1.59 o                         
  -2  16   5         36.32         36.88         2.49 o                         
  -1  16   5          0.01          0.47         1.68 o                         
   0  16   5        196.26        193.34         4.82 o                         
   1  16   5        171.12        173.06         4.77 o                         
  -2  17   5        180.69        174.42         4.77 o                         
  -1  17   5        254.91        273.10         6.28 o                         
  -8   0   6        277.74        287.34         4.25 o                         
  -7   0   6        625.62        604.02         5.32 o                         
  -6   0   6        328.07        327.99         3.99 o                         
  -5   0   6        530.81        537.06         6.55 o                         
  -4   0   6        274.51        276.06         3.15 o                         
  -3   0   6        681.62        672.91         4.38 o                         
  -2   0   6        135.13        128.25         2.55 o                         
  -1   0   6        599.96        598.94         6.10 o                         
   0   0   6        893.33        928.22         8.36 o                         
   1   0   6        199.97        199.24         3.42 o                         
   2   0   6       1175.67       1160.09         7.50 o                         
   3   0   6       1745.98       1823.26        14.60 o                         
   4   0   6        900.06        918.84        11.32 o                         
   5   0   6        102.19        109.74         5.68 o                         
  -8   1   6          1.54          1.80         0.93 o                         
  -7   1   6         18.04         16.82         1.05 o                         
  -6   1   6         11.14          9.20         0.92 o                         
  -5   1   6         20.38         16.27         0.94 o                         
  -4   1   6         56.87         53.56         1.28 o                         
  -3   1   6         18.07         17.44         0.89 o                         
  -2   1   6        142.09        144.46         1.94 o                         
  -1   1   6       1072.43       1071.61         6.25 o                         
   0   1   6         79.42         74.48         1.69 o                         
   1   1   6         17.02         17.48         1.09 o                         
   2   1   6        141.94        145.93         2.23 o                         
   3   1   6        104.61        101.97         3.32 o                         
   4   1   6         72.98         75.09         3.21 o                         
   5   1   6          3.93          5.03         1.99 o                         
  -8   2   6         58.63         55.68         1.71 o                         
  -7   2   6        616.13        622.98         3.65 o                         
  -6   2   6        583.14        586.74         3.53 o                         
  -5   2   6        120.10        120.86         1.74 o                         
  -4   2   6       1459.98       1484.89         4.79 o                         
  -3   2   6       2205.60       2221.14         6.47 o                         
  -2   2   6        882.60        864.40         3.69 o                         
  -1   2   6        562.69        558.64         3.43 o                         
   0   2   6        280.26        277.33         2.62 o                         
   1   2   6        639.24        647.40         4.29 o                         
   2   2   6          2.52          2.91         0.96 o                         
   3   2   6        458.07        475.27         5.37 o                         
   4   2   6        829.69        867.08         8.98 o                         
   5   2   6         87.32         98.69         3.83 o                         
  -8   3   6          3.01          0.29         0.93 o                         
  -7   3   6         28.34         24.72         1.13 o                         
  -6   3   6        173.71        175.89         2.11 o                         
  -5   3   6        695.23        681.78         3.52 o                         
  -4   3   6        182.63        174.73         1.89 o                         
  -3   3   6          0.18          0.95         0.67 o                         
  -2   3   6        214.42        213.54         2.04 o                         
  -1   3   6         39.86         34.32         1.21 o                         
   0   3   6        384.36        379.77         2.82 o                         
   1   3   6        585.71        540.60         3.48 o                         
   2   3   6         29.51         24.79         1.33 o                         
   3   3   6        171.28        165.28         3.25 o                         
   4   3   6         60.06         62.86         2.96 o                         
  -8   4   6        356.08        360.78         3.53 o                         
  -7   4   6        730.75        743.72         3.95 o                         
  -6   4   6        971.99       1020.68         4.49 o                         
  -5   4   6        927.49        945.03         4.36 o                         
  -4   4   6        495.29        477.13         3.10 o                         
  -3   4   6        758.59        768.85         3.75 o                         
  -2   4   6        140.36        135.81         1.80 o                         
  -1   4   6        307.10        313.74         2.58 o                         
   0   4   6       1583.28       1605.66         7.46 o                         
   1   4   6        236.86        227.77         2.44 o                         
   2   4   6        562.69        557.92         4.22 o                         
   3   4   6        318.65        313.07         4.04 o                         
   4   4   6         45.53         47.57         2.69 o                         
  -8   5   6          4.37          3.03         1.02 o                         
  -7   5   6         12.35         15.04         0.97 o                         
  -6   5   6         40.23         37.33         1.19 o                         
  -5   5   6          2.98          3.88         0.76 o                         
  -4   5   6        355.80        349.92         2.75 o                         
  -3   5   6         92.69         94.41         1.64 o                         
  -2   5   6         31.53         32.17         1.14 o                         
  -1   5   6          0.35          0.94         0.70 o                         
   0   5   6         97.25        101.92         1.74 o                         
   1   5   6         22.91         18.94         1.10 o                         
   2   5   6         38.67         38.08         1.55 o                         
   3   5   6        239.36        246.66         3.73 o                         
   4   5   6          1.59          2.37         1.70 o                         
  -8   6   6         57.78         54.83         1.93 o                         
  -7   6   6        169.98        174.97         2.12 o                         
  -6   6   6        452.32        469.55         3.02 o                         
  -5   6   6        184.82        184.12         2.16 o                         
  -4   6   6       1198.86       1159.78         4.89 o                         
  -3   6   6        699.34        707.74         3.77 o                         
  -2   6   6        476.73        466.15         3.10 o                         
  -1   6   6        965.85        963.21         5.21 o                         
   0   6   6       1207.01       1179.56         4.84 o                         
   1   6   6        369.55        343.32         2.97 o                         
   2   6   6         72.61         75.57         2.03 o                         
   3   6   6        264.47        273.07         3.96 o                         
   4   6   6         22.50         24.55         2.40 o                         
  -8   7   6         49.67         53.52         2.43 o                         
  -7   7   6          4.52          4.44         1.03 o                         
  -6   7   6         25.56         25.42         1.08 o                         
  -5   7   6          3.02          3.30         0.90 o                         
  -4   7   6         65.96         66.22         1.71 o                         
  -3   7   6         16.93         19.91         1.10 o                         
  -2   7   6          8.48          7.96         0.93 o                         
  -1   7   6       1072.35       1066.14         5.64 o                         
   0   7   6        247.96        226.60         2.48 o                         
   1   7   6         20.58         21.95         1.24 o                         
   2   7   6         23.06         19.29         1.29 o                         
   3   7   6          0.86          0.89         1.27 o                         
   4   7   6          9.28         11.84         2.10 o                         
  -7   8   6        377.31        389.07         3.99 o                         
  -6   8   6        301.82        314.34         3.42 o                         
  -5   8   6          2.89          2.55         1.01 o                         
  -4   8   6        134.72        133.70         2.40 o                         
  -3   8   6        705.83        702.85         4.61 o                         
  -2   8   6         81.93         78.12         1.85 o                         
  -1   8   6        211.12        191.55         2.41 o                         
   0   8   6       2538.54       2567.82        10.98 o                         
   1   8   6        727.48        743.95         4.51 o                         
   2   8   6        649.14        649.35         4.38 o                         
   3   8   6        607.68        614.27         5.54 o                         
   4   8   6        171.62        186.89         4.62 o                         
  -7   9   6          0.02         -0.67         1.20 o                         
  -6   9   6         10.64          7.63         1.24 o                         
  -5   9   6        164.91        158.58         2.99 o                         
  -4   9   6        203.45        197.24         3.15 o                         
  -3   9   6          1.44          1.23         0.99 o                         
  -2   9   6        211.66        213.22         2.96 o                         
  -1   9   6        202.05        210.56         2.84 o                         
   0   9   6          0.68          1.18         0.99 o                         
   1   9   6         53.22         53.75         1.90 o                         
   2   9   6         23.57         25.68         1.48 o                         
   3   9   6         10.20         12.04         1.60 o                         
  -7  10   6        151.79        146.67         3.37 o                         
  -6  10   6        125.33        121.67         2.83 o                         
  -5  10   6         57.12         59.48         2.25 o                         
  -4  10   6        364.48        363.79         4.11 o                         
  -3  10   6        494.62        479.23         4.53 o                         
  -2  10   6        661.98        681.35         5.23 o                         
  -1  10   6        915.91        912.75         5.63 o                         
   0  10   6        483.04        472.28         4.31 o                         
   1  10   6        117.20        120.25         2.65 o                         
   2  10   6        190.80        186.26         3.38 o                         
   3  10   6        577.25        570.97         6.41 o                         
  -6  11   6         73.29         75.29         2.66 o                         
  -5  11   6          4.03          4.99         1.24 o                         
  -4  11   6        207.12        200.82         3.36 o                         
  -3  11   6         70.76         64.66         2.31 o                         
  -2  11   6          0.39          0.71         1.11 o                         
  -1  11   6        165.18        156.63         2.96 o                         
   0  11   6        121.73        121.21         2.64 o                         
   1  11   6         32.93         33.20         1.80 o                         
   2  11   6        116.31        121.39         3.41 o                         
   3  11   6         83.67         81.11         3.22 o                         
  -6  12   6        476.62        470.70         5.42 o                         
  -5  12   6        212.48        227.13         3.50 o                         
  -4  12   6        271.95        282.40         3.91 o                         
  -3  12   6        670.19        654.11         5.46 o                         
  -2  12   6        262.77        259.29         3.65 o                         
  -1  12   6        111.98        103.55         2.68 o                         
   0  12   6        187.06        171.98         3.67 o                         
   1  12   6        199.04        186.38         3.61 o                         
   2  12   6         95.01        106.97         3.39 o                         
  -5  13   6         28.42         28.05         1.79 o                         
  -4  13   6         19.08         21.63         1.72 o                         
  -3  13   6         80.54         80.68         2.60 o                         
  -2  13   6         20.80         19.48         1.73 o                         
  -1  13   6         39.69         39.43         2.09 o                         
   0  13   6          5.05          6.53         1.55 o                         
   1  13   6         15.11         15.37         1.69 o                         
   2  13   6          4.41          2.38         1.66 o                         
  -5  14   6        321.39        314.73         4.13 o                         
  -4  14   6        477.45        500.59         4.97 o                         
  -3  14   6        572.77        566.34         5.73 o                         
  -2  14   6        172.58        165.12         3.51 o                         
  -1  14   6        193.74        191.00         3.96 o                         
   0  14   6        105.90        101.03         3.55 o                         
   1  14   6         79.62         72.73         3.02 o                         
  -4  15   6        102.87        103.54         3.43 o                         
  -3  15   6          0.22          0.04         1.45 o                         
  -2  15   6          5.26          4.04         1.73 o                         
  -1  15   6        133.74        125.14         4.25 o                         
   0  15   6          0.01         -0.62         1.78 o                         
  -8   1   7        159.06        159.38         2.57 o                         
  -7   1   7        445.96        447.68         3.64 o                         
  -6   1   7        376.80        398.50         3.40 o                         
  -5   1   7        300.61        304.71         2.98 o                         
  -4   1   7        919.75        903.89         4.56 o                         
  -3   1   7        563.18        583.06         3.69 o                         
  -2   1   7        148.97        140.62         2.16 o                         
  -1   1   7        617.75        609.67         3.90 o                         
   0   1   7        765.11        749.12         6.01 o                         
   1   1   7       1303.12       1294.64         7.11 o                         
   2   1   7        489.07        514.10         4.34 o                         
   3   1   7        628.68        650.41         6.90 o                         
   4   1   7        419.94        432.62         6.21 o                         
  -8   2   7          7.43          8.14         1.13 o                         
  -7   2   7         95.29         84.75         2.00 o                         
  -6   2   7          6.62          7.66         0.98 o                         
  -5   2   7        137.95        144.84         2.34 o                         
  -4   2   7          8.29          6.07         0.91 o                         
  -3   2   7        649.87        661.67         4.03 o                         
  -2   2   7         59.74         61.23         1.70 o                         
  -1   2   7        394.38        374.85         3.30 o                         
   0   2   7         34.10         43.31         1.49 o                         
   1   2   7         15.41         15.36         1.14 o                         
   2   2   7         36.11         36.57         1.63 o                         
   3   2   7          0.44          2.25         1.66 o                         
   4   2   7         22.26         26.85         2.41 o                         
  -8   3   7        242.81        243.89         3.09 o                         
  -7   3   7        494.08        495.33         3.64 o                         
  -6   3   7        666.94        695.81         4.12 o                         
  -5   3   7        286.40        294.07         2.74 o                         
  -4   3   7        383.56        387.03         3.13 o                         
  -3   3   7        498.06        502.84         3.58 o                         
  -2   3   7        111.60        111.90         1.95 o                         
  -1   3   7        458.79        458.03         3.45 o                         
   0   3   7        449.35        431.80         3.39 o                         
   1   3   7        170.57        162.64         2.35 o                         
   2   3   7        246.70        255.00         3.19 o                         
   3   3   7        381.87        399.35         5.61 o                         
  -8   4   7          0.35          0.16         0.98 o                         
  -7   4   7         20.74         20.22         1.15 o                         
  -6   4   7          0.07         -0.14         0.82 o                         
  -5   4   7         80.59         83.66         1.79 o                         
  -4   4   7         31.63         32.04         1.34 o                         
  -3   4   7        190.07        192.28         2.41 o                         
  -2   4   7         78.05         84.85         1.86 o                         
  -1   4   7        233.45        218.71         2.47 o                         
   0   4   7         40.45         39.79         1.45 o                         
   1   4   7          4.23          5.04         1.06 o                         
   2   4   7          7.05          8.96         1.23 o                         
   3   4   7          0.51          2.69         1.66 o                         
  -8   5   7         82.41         86.20         2.30 o                         
  -7   5   7        807.24        825.63         5.28 o                         
  -6   5   7        547.74        551.47         3.75 o                         
  -5   5   7         20.96         22.11         1.15 o                         
  -4   5   7        425.61        424.14         3.23 o                         
  -3   5   7       1372.53       1369.27         5.70 o                         
  -2   5   7        437.77        431.58         3.36 o                         
  -1   5   7         59.55         52.28         1.62 o                         
   0   5   7        873.84        874.67         4.73 o                         
   1   5   7         40.09         44.72         1.71 o                         
   2   5   7         17.32         18.33         1.46 o                         
   3   5   7        236.74        237.49         5.01 o                         
  -7   6   7          1.27          0.93         0.88 o                         
  -6   6   7        238.90        239.21         2.78 o                         
  -5   6   7        113.73        114.26         2.14 o                         
  -4   6   7         10.17         10.39         1.03 o                         
  -3   6   7        194.00        189.82         2.58 o                         
  -2   6   7        196.46        178.03         2.53 o                         
  -1   6   7          0.17          0.33         0.90 o                         
   0   6   7          5.20          4.47         1.00 o                         
   1   6   7        381.30        359.59         3.63 o                         
   2   6   7         34.53         36.33         2.02 o                         
   3   6   7        140.16        134.99         3.94 o                         
  -7   7   7        184.61        182.95         3.05 o                         
  -6   7   7        340.64        345.11         3.54 o                         
  -5   7   7        275.84        277.45         3.28 o                         
  -4   7   7        248.93        247.74         2.90 o                         
  -3   7   7        790.49        779.26         4.45 o                         
  -2   7   7        620.46        621.52         4.43 o                         
  -1   7   7        767.22        761.14         4.66 o                         
   0   7   7        842.39        830.92         4.92 o                         
   1   7   7         17.94         19.75         1.39 o                         
   2   7   7        423.82        417.15         4.75 o                         
   3   7   7        345.70        356.04         5.36 o                         
  -7   8   7         28.66         28.46         1.74 o                         
  -6   8   7         14.25         12.38         1.31 o                         
  -5   8   7         47.11         44.39         1.77 o                         
  -4   8   7          9.19          9.61         1.22 o                         
  -3   8   7        174.74        172.53         2.81 o                         
  -2   8   7          3.51          2.51         1.09 o                         
  -1   8   7        177.61        182.39         2.78 o                         
   0   8   7         10.55          9.13         1.27 o                         
   1   8   7         72.51         77.94         2.22 o                         
   2   8   7          0.05          2.92         1.34 o                         
   3   8   7         23.98         25.38         2.20 o                         
  -7   9   7        114.30        120.44         2.99 o                         
  -6   9   7         98.04         95.96         2.57 o                         
  -5   9   7        227.47        237.88         3.53 o                         
  -4   9   7        780.68        784.43         5.71 o                         
  -3   9   7        789.64        781.39         5.31 o                         
  -2   9   7        843.56        849.00         5.49 o                         
  -1   9   7        425.19        433.03         4.32 o                         
   0   9   7        935.77        916.58         7.57 o                         
   1   9   7        206.47        191.95         3.29 o                         
   2   9   7        113.89        124.15         3.72 o                         
  -6  10   7        233.22        234.94         3.53 o                         
  -5  10   7         21.06         24.39         1.71 o                         
  -4  10   7          1.82          1.66         1.19 o                         
  -3  10   7         29.36         29.24         1.73 o                         
  -2  10   7         16.91         16.56         1.47 o                         
  -1  10   7          0.13          1.08         1.14 o                         
   0  10   7          9.00         11.38         1.43 o                         
   1  10   7         80.04         78.43         2.54 o                         
   2  10   7         25.41         23.52         2.11 o                         
  -6  11   7        310.18        317.84         4.05 o                         
  -5  11   7        115.16        119.50         2.94 o                         
  -4  11   7        379.88        405.38         4.46 o                         
  -3  11   7        574.04        560.52         5.05 o                         
  -2  11   7          2.26          1.07         1.18 o                         
  -1  11   7        122.95        117.27         2.78 o                         
   0  11   7        512.50        505.73         5.14 o                         
   1  11   7        307.82        297.56         4.21 o                         
  -5  12   7        254.47        251.99         3.87 o                         
  -4  12   7         52.15         48.11         2.15 o                         
  -3  12   7          6.33          4.46         1.31 o                         
  -2  12   7          0.17         -1.18         1.15 o                         
  -1  12   7        135.61        127.40         3.09 o                         
   0  12   7          3.68          3.15         1.56 o                         
   1  12   7        106.22         91.10         3.10 o                         
  -4  13   7        365.08        364.04         4.67 o                         
  -3  13   7        133.90        127.94         3.17 o                         
  -2  13   7         67.76         65.35         2.55 o                         
  -1  13   7        104.29         94.27         3.12 o                         
   0  13   7         85.89         88.73         3.31 o                         
  -3  14   7          1.11          1.22         1.45 o                         
  -2  14   7          0.54          0.92         1.44 o                         
  -1  14   7         32.22         34.83         2.22 o                         
  -7   0   8        517.52        529.99         6.28 o                         
  -6   0   8       1104.36       1137.59         8.63 o                         
  -5   0   8         51.01         49.91         2.34 o                         
  -4   0   8        383.47        374.62         4.77 o                         
  -3   0   8        466.63        459.77         5.14 o                         
  -2   0   8        312.07        319.80         4.42 o                         
  -1   0   8       1611.20       1608.58        12.96 o                         
   0   0   8        486.23        493.46         5.77 o                         
   1   0   8       1054.65       1045.51         8.24 o                         
   2   0   8        169.71        179.84         5.21 o                         
  -7   1   8         30.00         33.24         1.65 o                         
  -6   1   8          1.67          1.21         1.02 o                         
  -5   1   8         33.68         36.96         1.56 o                         
  -4   1   8         22.69         21.26         1.27 o                         
  -3   1   8        138.28        135.30         2.29 o                         
  -2   1   8         18.37         20.14         1.24 o                         
  -1   1   8          0.13          0.68         0.94 o                         
   0   1   8          0.56          0.73         0.96 o                         
   1   1   8         53.31         52.80         1.95 o                         
   2   1   8          0.11          0.77         1.47 o                         
  -7   2   8        459.33        465.58         4.21 o                         
  -6   2   8        212.26        221.53         2.94 o                         
  -5   2   8         18.49         19.01         1.30 o                         
  -4   2   8        461.81        448.23         3.74 o                         
  -3   2   8        906.50        924.99         4.97 o                         
  -2   2   8        459.38        453.99         4.14 o                         
  -1   2   8        548.54        539.11         4.03 o                         
   0   2   8       1044.12       1049.84         6.50 o                         
   1   2   8        301.54        299.95         3.57 o                         
   2   2   8          5.26          5.84         1.61 o                         
  -7   3   8         16.27         14.56         1.34 o                         
  -6   3   8          3.69          4.07         1.07 o                         
  -5   3   8        701.43        710.45         4.67 o                         
  -4   3   8          0.22          0.77         0.95 o                         
  -3   3   8         50.96         50.73         1.76 o                         
  -2   3   8        152.97        141.81         2.39 o                         
  -1   3   8          7.27          5.04         1.03 o                         
   0   3   8          0.07         -0.70         0.93 o                         
   1   3   8        194.69        176.02         2.95 o                         
   2   3   8         51.01         51.57         2.54 o                         
  -7   4   8        231.84        243.53         3.14 o                         
  -6   4   8        305.61        311.58         3.26 o                         
  -5   4   8        225.28        233.97         2.85 o                         
  -4   4   8        330.52        341.67         3.35 o                         
  -3   4   8        145.17        139.97         2.39 o                         
  -2   4   8          7.48          6.42         1.06 o                         
  -1   4   8        149.71        152.06         2.56 o                         
   0   4   8         91.42         84.19         2.18 o                         
   1   4   8        159.04        164.50         2.89 o                         
   2   4   8        428.69        453.88         5.58 o                         
  -7   5   8         24.31         22.84         1.47 o                         
  -6   5   8         12.84         12.55         1.25 o                         
  -5   5   8          0.55         -0.50         0.96 o                         
  -4   5   8        157.00        157.16         2.64 o                         
  -3   5   8         38.91         39.09         1.64 o                         
  -2   5   8          1.10          0.45         0.99 o                         
  -1   5   8         43.63         39.48         1.65 o                         
   0   5   8        128.81        126.08         2.60 o                         
   1   5   8        157.62        160.31         3.03 o                         
   2   5   8          0.20          1.99         1.42 o                         
  -7   6   8        167.96        167.65         3.18 o                         
  -6   6   8        109.44        116.46         2.54 o                         
  -5   6   8        485.86        495.28         4.19 o                         
  -4   6   8        450.73        453.31         4.00 o                         
  -3   6   8        685.59        687.78         4.76 o                         
  -2   6   8        343.14        339.95         3.52 o                         
  -1   6   8         23.45         26.56         1.49 o                         
   0   6   8        548.44        518.59         4.69 o                         
   1   6   8          2.51          4.10         1.26 o                         
   2   6   8        225.28        247.85         4.13 o                         
  -7   7   8          0.87          1.64         1.25 o                         
  -6   7   8          5.00          3.97         1.21 o                         
  -5   7   8         78.88         83.73         2.51 o                         
  -4   7   8         50.66         46.67         1.98 o                         
  -3   7   8        184.37        191.64         3.06 o                         
  -2   7   8          1.98          2.82         1.11 o                         
  -1   7   8         77.90         67.24         2.08 o                         
   0   7   8          0.02          0.56         1.12 o                         
   1   7   8          9.07         10.29         1.41 o                         
  -6   8   8        573.41        603.59         5.35 o                         
  -5   8   8        261.73        272.40         3.95 o                         
  -4   8   8        668.79        693.40         5.45 o                         
  -3   8   8       1173.62       1194.81         7.78 o                         
  -2   8   8         67.35         64.05         2.27 o                         
  -1   8   8         24.12         20.92         1.57 o                         
   0   8   8        892.49        881.54         6.42 o                         
   1   8   8        185.94        197.75         3.72 o                         
  -6   9   8         17.11         16.73         1.69 o                         
  -5   9   8         86.18         81.38         2.72 o                         
  -4   9   8        108.85        104.94         2.90 o                         
  -3   9   8         18.37         14.07         1.48 o                         
  -2   9   8          0.95          1.02         1.18 o                         
  -1   9   8        156.14        159.86         3.13 o                         
   0   9   8          8.36          7.64         1.45 o                         
   1   9   8         23.97         22.59         1.77 o                         
  -5  10   8        248.84        246.68         3.95 o                         
  -4  10   8        202.18        196.79         3.57 o                         
  -3  10   8        460.35        464.96         4.94 o                         
  -2  10   8        478.51        485.54         5.00 o                         
  -1  10   8        331.63        323.24         4.24 o                         
   0  10   8        476.15        480.33         5.05 o                         
  -4  11   8        117.39        111.70         3.17 o                         
  -3  11   8          7.68          8.64         1.59 o                         
  -2  11   8         22.87         25.38         1.84 o                         
  -1  11   8         27.53         25.31         1.95 o                         
  -3  12   8         78.40         70.92         2.79 o                         
  -2  12   8         21.32         25.52         1.96 o                         
  -7   1   9        183.07        186.24         3.13 o                         
  -6   1   9        259.70        270.88         3.53 o                         
  -5   1   9        134.26        138.36         2.63 o                         
  -4   1   9       1097.23       1136.22         5.95 o                         
  -3   1   9        756.65        770.72         4.94 o                         
  -2   1   9        363.43        375.61         3.60 o                         
  -1   1   9        630.38        622.32         4.48 o                         
   0   1   9         79.74         75.19         2.19 o                         
   1   1   9        176.95        177.06         3.33 o                         
  -6   2   9         24.90         22.01         1.50 o                         
  -5   2   9         20.37         21.58         1.46 o                         
  -4   2   9         88.06         86.47         2.29 o                         
  -3   2   9          1.04          1.57         1.03 o                         
  -2   2   9          6.57          6.06         1.14 o                         
  -1   2   9         10.72          8.55         1.21 o                         
   0   2   9          0.88          0.46         1.05 o                         
   1   2   9         34.26         32.98         1.91 o                         
  -6   3   9        365.36        384.96         3.92 o                         
  -5   3   9         48.41         53.27         1.92 o                         
  -4   3   9        222.93        221.54         3.08 o                         
  -3   3   9        338.30        335.59         3.70 o                         
  -2   3   9        162.86        165.68         2.74 o                         
  -1   3   9        216.98        211.41         2.99 o                         
   0   3   9        270.51        268.09         3.66 o                         
   1   3   9        253.71        252.29         3.79 o                         
  -6   4   9         40.28         41.92         1.89 o                         
  -5   4   9         28.56         28.65         1.65 o                         
  -4   4   9        191.34        182.70         3.01 o                         
  -3   4   9          9.41         10.26         1.36 o                         
  -2   4   9         50.06         50.66         2.01 o                         
  -1   4   9          6.60          3.91         1.23 o                         
   0   4   9         28.24         23.85         1.72 o                         
  -6   5   9        199.32        214.67         3.18 o                         
  -5   5   9         27.00         27.07         1.57 o                         
  -4   5   9         83.78         82.02         2.37 o                         
  -3   5   9        479.69        470.53         4.51 o                         
  -2   5   9          4.24          3.89         1.22 o                         
  -1   5   9         38.43         38.52         1.85 o                         
   0   5   9       1308.15       1317.93         7.64 o                         
  -6   6   9         69.89         68.55         2.41 o                         
  -5   6   9         54.66         50.93         2.11 o                         
  -4   6   9         14.56         13.92         1.48 o                         
  -3   6   9         13.36         13.77         1.40 o                         
  -2   6   9          2.01          2.00         1.15 o                         
  -1   6   9        209.47        211.05         3.33 o                         
   0   6   9          4.30          3.59         1.33 o                         
  -5   7   9        475.63        495.06         5.06 o                         
  -4   7   9         71.68         66.05         2.41 o                         
  -3   7   9         97.83         95.33         2.79 o                         
  -2   7   9        171.22        181.52         3.36 o                         
  -1   7   9        102.14        110.38         3.03 o                         
  -5   8   9          1.58          2.70         1.46 o                         
  -4   8   9          6.47          4.47         1.40 o                         
  -3   8   9          1.74          1.21         1.31 o                         
  -2   8   9          3.62          4.22         1.36 o                         
  -1   8   9          4.45          3.98         1.43 o                         
  -4   9   9        215.31        213.80         3.89 o                         
  -3   9   9        415.57        408.19         4.77 o                         
  -2   9   9        220.67        224.14         3.69 o                         
  -5   0  10        146.03        158.63         4.08 o                         
  -4   0  10        674.46        687.80         7.19 o                         
  -3   0  10        226.54        231.64         4.57 o                         
  -2   0  10         10.92          9.38         1.81 o                         
  -5   1  10          2.36          2.31         1.21 o                         
  -4   1  10         50.77         50.15         1.94 o                         
  -3   1  10          0.23         -0.46         1.09 o                         
  -2   1  10          2.83          2.06         1.14 o                         
  -5   2  10         34.07         35.64         1.81 o                         
  -4   2  10        582.80        583.07         4.89 o                         
  -3   2  10        443.20        432.75         4.13 o                         
  -2   2  10         15.57         16.98         1.43 o                         
  -4   3  10         26.93         26.50         1.73 o                         
  -3   3  10          1.53          2.16         1.24 o                         
  -2   3  10          0.02          0.65         1.19 o                         
  -4   4  10        131.57        129.78         2.91 o                         
  -3   4  10        130.84        126.41         2.89 o                         
                                                                                
